# Supplementary material for: Loss of ZC4H2 and RNF220 Inhibits Neural Stem Cell Proliferation and Promotes Neuronal Differentiation
Source: Cells. 2020 Jul 1;9(7):1600. doi: 10.3390/cells9071600 (PMC7408363; doi:10.3390/cells9071600)
Supplement: Supplementary file 1 [file cells-09-01600-s001.zip]

Archive with 3 entries (3 files):
- Supplementary FigureS1-S4 .docx
- Supplementary Material 1 DEGs of  RNA-Seq and rhesus monkey ESC-NPC FPKM.xlsx
- Supplementary Material 2 GO annotations and KEGG enrichment.xlsx
