# Supplementary material for: Loss of ZC4H2 and RNF220 Inhibits Neural Stem Cell Proliferation and Promotes Neuronal Differentiation
Source: Cells. 2020 Jul 1;9(7):1600. doi: 10.3390/cells9071600 (PMC7408363; doi:10.3390/cells9071600)
Supplement: Supplementary file 1 [file cells-09-01600-s001.zip › Supplementary Material 1 DEGs of RNA-Seq and rhesus monkey ESC-NPC FPKM.xlsx]

## Sheet: ZC4H2. deg. norm
	ZC4H2_KO1	ZC4H2_KO2	ZC4H2_KO3	ZC4H2_WT1	ZC4H2_WT2	ZC4H2_WT3
Tbx2	17.2107	7.62543	19.0467	110.361	62.1363	101.79
Ngfr	39.2021	176.338	120.629	25.468	29.6343	31.9341
Trim25	512.495	613.847	601.028	341.695	305.902	383.209
Rarg	245.73	200.168	275.119	518.91	437.822	464.042
Adgre5	834.717	584.299	612.668	1176.83	1503.7	1558.78
Lamb1	2952.59	2709.89	2323.69	5101.02	5113.34	5687.26
Cd36	42.0705	120.101	82.5356	25.468	19.1189	21.9547
Hlf	2051.89	2238.06	1992.49	1103.61	1047.71	1231.46
Cnn2	684.602	741.573	570.342	1009.17	1161.47	1099.73
Slc1a2	926.508	806.389	897.31	350.184	118.537	166.656
Dio2	174.019	354.583	198.932	29.7126	29.6343	44.9073
Bcas1	2158.03	1768.15	1520.56	3674.81	3296.09	3419.94
Steap2	151.071	195.402	154.49	80.6485	80.2993	92.8084
Eef1a2	84.141	222.091	238.083	73.2204	22.9426	29.9382
Rgs17	116.65	205.887	133.327	74.2816	65.0042	54.8867
Lama4	471.381	653.881	406.329	904.113	2076.31	1817.25
Phlda1	1202.83	1111.41	1026.4	1770.02	2040.94	2130.6
Pfkp	2451.56	2571.68	2726.85	1368.9	1143.31	1608.68
Cxcl14	70.755	259.265	313.212	31.835	40.1496	31.9341
2210016F16Rik	556.478	506.138	577.749	284.392	271.488	301.378
Arhgef28	170.194	139.164	129.094	281.209	284.871	296.388
Angpt1	50.6759	63.863	39.1515	12.734	9.55944	19.9588
Cdh10	814.638	565.235	517.435	340.634	209.352	225.534
Osr2	5.73689	3.81272	0	23.3456	24.8545	31.9341
Alcam	351.863	413.68	378.817	246.19	170.158	149.691
Lima1	2551.96	2392.48	2015.77	3927.37	3904.07	3628.51
Nr4a1	415.924	244.014	352.363	645.188	997.049	1031.87
Scg5	59.2812	43.8462	71.9541	10.6117	21.0308	15.967
Tiam2	442.697	631.958	558.702	282.27	175.894	205.576
Thbs2	131.948	173.479	133.327	44.5689	30.5902	43.9094
Emilin2	158.721	125.82	171.42	299.249	321.197	303.374
Dsc2	177.844	141.07	99.4659	61.5476	32.5021	27.9423
Nnt	1783.22	1918.75	2082.44	694.002	1008.52	1020.89
Ifitm3	409.231	540.452	591.505	148.563	130.008	199.588
Gria4	1164.59	2060.77	1371.36	861.666	762.843	740.471
Ptprn	82.2287	374.599	384.108	72.1592	29.6343	54.8867
Serpinb8	45.8951	89.5988	97.3497	12.734	0	5.98764
Grb14	649.225	510.904	562.935	1392.25	1589.73	1364.18
Cybrd1	158.721	263.077	186.234	36.0796	24.8545	11.9753
Slc43a3	143.422	215.418	168.246	84.8932	91.7706	91.8105
Mdk	46.8513	148.696	186.234	27.5903	26.7664	20.9567
Nkx2-2	523.013	490.887	534.365	262.108	291.563	321.337
Zbtb46	219.914	193.495	213.746	370.347	346.052	385.205
Slc6a17	355.687	557.61	560.819	237.701	101.33	143.703
Efna1	177.844	62.9098	103.699	464.79	326.933	357.262
Tmem144	177.844	110.569	112.164	61.5476	21.0308	29.9382
Abca4	80.3164	97.2242	77.2448	171.909	330.756	401.172
Epha7	40.1582	34.3144	27.5119	2.12233	7.64755	7.98352
Tpm2	205.572	381.272	445.48	106.117	79.3433	100.792
Alpl	894.955	1048.5	1301.52	715.225	486.575	515.935
Dpysl5	934.157	701.54	729.064	2278.32	1496.05	1620.65
Gabrb1	3.82459	15.2509	23.2793	0	0	0
Tesc	105.176	226.857	300.514	77.4651	54.4888	35.9258
Anxa3	442.697	1260.1	809.484	93.3825	232.294	199.588
Aldh1l1	9205.79	5668.56	7559.41	4425.06	1667.17	2172.51
Slc6a13	51.632	30.5017	65.6052	6.36699	19.1189	9.9794
Gpc4	1195.19	1509.84	1283.53	903.051	726.517	745.461
Fgf13	64.0619	59.0971	91.0008	19.101	30.5902	29.9382
Heph	47.8074	99.1306	84.6519	27.5903	26.7664	9.9794
Tceal6	76.4919	107.709	107.931	16.9786	22.9426	21.9547
Plekha2	2647.57	1974.03	2187.19	4415.51	3821.86	4076.58
Cdh11	130.992	173.479	206.339	65.7922	43.9734	47.9011
Gnao1	767.787	937.928	834.879	542.255	229.426	272.438
Arpp21	63.1058	74.348	80.4193	21.2233	21.0308	22.9526
Trf	230.432	267.843	297.34	810.73	455.029	495.976
Gng11	778.305	773.981	956.566	1363.6	1273.32	1526.85
Ccdc85a	311.704	238.295	226.444	143.257	141.48	118.755
Lpcat2	68.8427	82.9266	71.9541	36.0796	22.9426	31.9341
Mamdc2	1104.35	2555.47	2128.99	456.301	509.518	542.879
Chst2	15753.5	22444.5	19633.9	12638.5	10653	11071.1
Otud7a	162.545	128.679	155.548	72.1592	79.3433	72.8496
Gabrb3	265.809	498.513	257.13	80.6485	143.392	135.72
Fndc3c1	545.004	773.981	476.167	97.6272	242.81	133.724
Gucy1a1	470.425	501.372	661.343	284.392	126.185	171.646
Galnt17	309.792	495.653	565.051	197.377	223.691	220.545
Ina	165.414	132.492	100.524	284.392	252.369	245.493
Fras1	528.75	629.098	438.073	300.31	227.515	237.51
Wnk4	93.7025	82.9266	91.0008	183.582	171.114	194.598
Sstr1	10.5176	23.8295	27.5119	0	3.82377	1.99588
Pcdh17	793.603	1029.43	907.891	348.062	332.668	435.102
Zfp57	149.159	179.198	168.246	245.129	313.55	347.283
Megf11	541.18	814.015	913.182	269.536	259.061	256.471
Slitrk2	902.604	1018.95	960.799	604.864	586.949	593.774
Cyp24a1	17.2107	226.857	78.303	0	0.955944	3.99176
Slc35f1	1274.55	1907.31	1280.36	415.977	790.565	620.719
Six3	664.523	595.737	677.215	275.903	269.576	266.45
St6galnac5	242.862	954.132	583.04	78.5262	90.8146	71.8517
Nrn1	689.383	1063.75	1206.29	421.283	355.611	475.019
Ajap1	11.4738	37.174	52.9074	2.12233	3.82377	3.99176
Grin3a	2558.65	3200.77	2309.94	1098.31	1481.71	1497.91
Disp2	614.803	740.62	639.122	443.567	358.479	395.184
Npnt	3276.72	3193.15	3096.14	2023.64	1344.06	1910.06
Pm20d1	40.1582	93.4115	82.5356	14.8563	7.64755	27.9423
Reln	158.721	340.285	310.037	90.199	50.665	56.8826
Tuba1c	4725.28	6749.46	7363.65	2668.83	2565.75	2605.62
S1pr2	913.122	833.078	945.985	1530.2	1503.7	1654.58
Emx2	742.927	787.326	736.471	492.381	506.65	515.935
Tafa2	41.1144	141.07	88.8845	19.101	30.5902	22.9526
Rin3	344.213	337.425	356.596	480.708	704.53	676.603
Cxcr4	223.739	207.793	152.373	594.252	368.994	401.172
Stxbp6	196.967	309.783	251.839	127.34	128.096	111.769
Hs3st2	74.5796	211.606	256.072	20.1621	34.414	21.9547
Gpr68	141.51	309.783	242.316	48.8136	72.6517	75.8434
Msl3l2	230.432	211.606	313.212	129.462	124.273	129.732
Sp8	575.601	715.837	656.052	233.456	212.219	192.602
Dact2	129.08	147.743	158.722	65.7922	70.7398	69.8558
Chchd10	437.916	564.282	1028.52	362.918	151.995	141.707
Vamp8	51.632	57.1907	57.14	23.3456	19.1189	19.9588
Gja1	3052.98	3787.93	3781.82	1684.07	1295.3	1144.64
Pcdh19	850.972	864.533	616.901	290.759	364.215	386.203
Smagp	52.5882	58.1439	42.3259	141.135	188.321	170.648
Sh3pxd2a	1507.85	1880.62	1410.51	2420.52	4100.04	4485.74
Tmem179	173.063	335.519	234.909	35.0184	43.9734	49.897
Cadps	183.58	427.977	289.933	40.3243	80.2993	61.8723
Pld5	19.123	43.8462	21.163	4.24466	5.73566	5.98764
Dach1	47.8074	38.1272	45.5004	6.36699	7.64755	7.98352
Ghr	79.3603	110.569	101.582	36.0796	21.0308	29.9382
Car10	9.56148	11.4381	12.6978	0	0	0
Unc5c	323.178	339.332	289.933	145.38	139.568	163.662
Cend1	78.4042	335.519	305.805	40.3243	11.4713	43.9094
Tubb4a	538.311	508.044	603.145	997.495	1024.77	1210.5
Rps4l	491.46	528.061	619.017	311.983	283.915	261.46
Luzp2	16.2545	9.53179	5.29074	0	0	0
Nrxn3	42.0705	53.378	64.5471	21.2233	7.64755	5.98764
Zic3	416.881	508.998	388.34	186.765	207.44	209.567
Flnc	294.494	292.626	319.561	129.462	65.9601	61.8723
Col28a1	333.696	155.368	82.5356	689.757	822.112	750.451
Ank3	300.231	665.319	466.643	128.401	170.158	242.499
Rab26	319.354	407.007	536.481	55.1806	180.673	171.646
3100003L05Rik	15.2984	6.67225	8.46519	39.2631	36.3259	34.9279
Six3os1	650.181	870.252	716.366	159.175	218.911	190.607

## Sheet: RNF220. deg. norm
	RNF220_KO1	RNF220_KO1	RNF220_KO1	RNF220_WT1	RNF220_WT2	RNF220_WT3
Ngfr	550.189	341.418	1361.26	36.7816	173.636	80.524
Lhx2	7313.62	8084.21	6900.86	3200	2034.47	1848.39
Lck	661.338	343.414	140.947	65.8198	102.508	107.06
Acvrl1	40.0137	9.98298	20.4003	108.409	79.496	74.1187
Cryba1	2.22298	1.9966	3.70914	87.1144	14.644	15.5558
Car4	106.703	21.9625	74.1828	1.93588	2.092	7.32037
Hoxa4	0	1.9966	0	199.395	312.754	171.114
Oas1c	24.4528	39.9319	24.1094	3.87175	2.092	1.83009
Hpn	413.475	175.7	496.098	92.9221	41.84	99.74
Fndc5	2421.94	1859.83	1848.08	319.42	377.606	705.5
Irx2	232.302	108.814	127.038	2422.75	3489.46	3069.98
Folr1	6.66895	1.9966	0	131.64	334.72	132.682
Grik3	5626.37	6693.59	6953.71	301.997	1991.58	1501.59
Angptl4	126.71	69.8808	18.5457	1.93588	12.552	10.9805
Elavl3	1563.87	2385.93	3552.43	326.195	963.366	858.313
Rab3b	1178.18	5616.42	1418.75	18765.4	27305.8	25206.8
Ier3	20349.2	20409.2	14221.8	4233.76	7716.34	8979.34
Stxbp2	241.194	120.794	198.439	30.0061	64.852	75.9488
Pgf	1702.81	443.244	803.957	217.786	296.018	316.606
Pax3	0	0	1.85457	916.637	1248.92	1389.04
Trh	4.44597	1.9966	5.56371	1.93588	39.748	126.276
Atp1a2	103124	30872.4	39103.6	4649.97	11116.9	8799.99
Dio2	497.949	2649.48	10758.4	73.5633	65.898	139.087
Cd163	383.465	338.423	765.938	1388.02	1087.84	1917.94
Cabp7	11.1149	10.9813	17.6184	221.658	98.324	167.453
Bcas1	7449.22	4866.7	4072.64	16122	14767.4	11576.2
Hoxa2	16.6724	1.9966	0	164.549	881.778	395.3
Gata3	0	1.9966	1.85457	16.4549	37.656	12.8106
Stk32c	918.093	956.369	439.533	2415.97	3595.1	2499.9
Fli1	0	3.99319	1.85457	29.0381	12.552	29.2815
Eef1a2	272.316	1200.95	232.749	50.3328	73.22	67.7134
Sulf1	2324.13	1515.42	4884.01	189.716	198.74	1058.71
Vtn	2.22298	15.9728	1.85457	9.67938	163.176	217.781
Stac2	2563.1	724.764	882.776	90.9862	145.394	373.339
Tns4	3.33448	0	1.85457	21.2946	23.012	18.3009
Jph2	75.5815	78.8655	66.7646	21.2946	11.506	23.7912
Gpx3	13383.5	8682.2	7189.25	2858.32	5040.67	2790.89
Pnpo	270.093	403.312	328.259	45.4931	131.796	124.446
Sfrp5	6.66895	29.9489	7.41828	25.1664	907.928	122.616
Scn1b	37369.5	10563	25552.3	7435.7	2506.22	7516.19
Cd70	46.6827	15.9728	9.27286	0	2.092	3.66018
Lama4	1628.34	3022.85	3225.1	9539.03	12734	8995.81
Ptprk	304.549	594.985	387.605	3398.43	1638.04	3509.2
Lama2	148.94	205.649	242.949	1079.25	567.978	563.668
Rhobtb1	648	601.974	615.718	1015.37	1489.5	1498.84
Ccn2	285.654	240.59	52.8553	1223.47	605.634	635.042
Moxd1	1230.42	2439.84	2491.62	204.235	692.452	494.125
Avpr1a	4.44597	0	0	17.4229	23.012	25.6213
Lgr5	569.084	141.758	395.024	1421.9	1644.31	1520.81
Meis1	1569.43	1772.98	1789.66	3480.71	6164.08	5682.43
Wif1	15.5609	27.9523	9.27286	69.6915	50.208	195.82
Flt4	284.542	177.697	273.549	862.433	893.284	874.784
Rasgef1c	436.816	181.69	207.712	29.0381	54.392	67.7134
Pctp	564.638	391.333	480.334	143.255	138.072	232.422
Lratd1	18086.2	26788.3	23172.9	4556.08	7387.9	11411.5
Efr3b	1061.48	2040.52	2527.78	494.616	880.732	629.551
Rasl10b	12947.8	6397.09	6439.07	2541.81	2294.92	3166.97
Slc6a4	2.22298	5.98979	5.56371	24.1985	81.588	16.4708
Rflnb	871.41	804.628	570.281	3795.29	1554.36	1573.88
Foxg1	5231.79	5588.47	5014.76	1.93588	29.288	3.66018
Sptb	469.05	421.282	237.385	1925.23	1665.23	782.364
Trim9	62819.3	73239.1	92725.8	4523.17	13774.8	31833.5
Gsc	4.44597	5.98979	0	46.461	77.404	29.2815
Prkch	22.2298	31.9455	12.982	251.664	85.772	67.7134
Pfkp	10051.2	14244.7	9764.32	1780.04	3568.95	4286.07
Esrrb	1840.63	3160.61	1698.79	447.187	882.824	417.261
Cyp46a1	2743.16	1194.96	1981.61	613.673	499.988	816.221
Kif26a	849.18	868.519	847.539	67.7557	257.316	151.898
Tfap2a	12.2264	19.966	24.1094	80.3389	431.998	385.234
Barx1	4.44597	3.99319	11.1274	71.6274	39.748	16.4708
Fam217a	17.7839	32.9438	23.1821	110.345	57.53	82.3541
F2rl2	86.6964	572.025	452.515	7.7435	21.966	62.2231
Vcl	2114.06	3256.45	3505.14	6351.61	8737.24	7641.55
Otx2	729.139	726.761	1036.71	2165.28	3471.67	3365.54
Cacna2d3	116.707	112.808	139.093	637.871	423.63	509.68
Scara5	93.3654	29.9489	59.3463	731.761	115.06	360.528
Ephx2	430.148	206.648	127.965	106.473	33.472	58.5629
Stmn4	247.863	768.689	845.684	19.3588	133.888	116.211
Ebf2	11.1149	1.9966	5.56371	134.543	53.346	140.917
Cldn10	133.379	89.8468	60.2736	17.4229	16.736	14.6407
Sema5a	6446.66	4686.01	17573	2316.28	1606.66	4004.24
Matn2	2448.62	2517.71	1174.87	21670.2	11322.9	8796.33
Osr2	2.22298	0	1.85457	20.3267	37.656	19.216
Deptor	133.379	133.772	474.77	1265.1	1144.32	3881.62
Tnfrsf17	0	0	0	34.8458	29.288	14.6407
Emp2	18019.5	26247.2	18302.8	8662.08	9066.73	9388.37
Plec	20781.6	37009.9	45671.6	3161.29	4294.88	15088.2
Naprt	2341.91	961.361	677.846	139.383	305.432	223.271
Lynx1	17442.6	13859.4	14458.2	6022.51	3808.49	5746.49
Tmem114	193.4	87.8502	76.0374	22.2626	12.552	45.7523
Mylk	1422.71	1153.03	981.068	28027.6	14444.2	13006.5
Cela1	296.768	330.437	223.476	60.9801	72.174	124.446
Slc4a8	5189.56	5316.93	4448.19	1381.25	1630.71	1590.35
Fhl1	12529.9	13760.5	13637.6	4566.73	5355.52	6743.89
Dlx2	235.636	608.962	433.97	3.87175	14.644	12.8106
Esx1	4.44597	0	0	36.7816	33.472	18.3009
Slc22a3	8.89194	9.98298	14.8366	98.7297	142.256	69.5435
Clic5	200.069	1079.16	485.898	8166.49	1948.7	3115.73
Pi16	44.4597	31.9455	37.0914	89.0503	145.394	157.388
Cbs	35751.2	23566.8	24840.1	3546.53	8057.34	8415.68
Galnt14	74.47	315.462	309.713	20.3267	43.932	36.6018
Six2	11.1149	5.98979	20.4003	135.511	46.024	54.9027
Ip6k3	363.458	21.9625	85.3103	9.67938	25.104	16.4708
Psmb8	723.581	287.51	389.46	137.447	134.934	167.453
Gabbr1	18576.4	13040.8	17586.9	5192.02	5663.04	7093.43
Camk2a	624.659	575.019	324.55	2113.98	2001	1175.83
Slc25a45	1387.14	598.979	576.772	234.241	169.452	227.846
Papss2	97.8113	22.9608	70.4737	441.38	161.084	263.533
Lao1	0	3.99319	0	44.5252	33.472	27.4514
Tll2	15.5609	21.9625	31.5277	52.2687	139.118	195.82
Tdrd1	8.89194	15.9728	14.8366	58.0763	71.128	54.9027
Gli1	127.822	24.9574	106.638	8.71144	10.46	16.4708
St8sia5	1213.75	695.814	605.517	337.81	134.934	165.623
Nnt	1865.08	2730.34	2129.98	6191.9	5694.42	5555.24
Cox8b	10.0034	9.98298	5.56371	65.8198	60.668	78.6939
Crispld1	0	9.98298	3.70914	98.7297	36.61	63.1382
Itih5	758.038	612.955	591.608	4218.27	1600.38	1765.12
St8sia2	108.926	149.745	94.5831	614.641	527.184	245.232
Prkar1b	2286.34	2067.47	1251.84	415.245	489.528	520.661
Casp1	172.281	241.588	683.409	7.7435	6.276	20.131
Npas2	346.786	139.762	205.857	21.2946	29.288	22.8761
Vil1	65.578	34.9404	38.0187	634.967	86.818	175.689
2810459M11Rik	24113.8	11567.3	9354.46	6295.47	4107.64	5105.04
Nr5a2	51.1286	124.787	161.348	303.933	696.636	747.592
Pkp1	0	3.99319	3.70914	3.87175	54.392	47.5824
Fam129a	73.3585	27.9523	64.91	331.035	855.628	355.953
Dusp27	4.44597	3.99319	1.85457	147.127	52.3	10.9805
Lamb3	61.1321	41.9285	7.41828	439.444	323.214	70.4585
Rbms1	437.928	216.631	1224.02	3307.44	1725.9	3997.83
Tfpi	68.9125	65.8876	140.947	452.995	123.428	441.052
Tspan18	2111.84	1889.78	3784.25	38.7175	169.452	689.944
Syt13	93.3654	329.438	85.3103	319.42	2129.66	447.457
Mal	184.508	83.857	131.675	32.9099	14.644	29.2815
Mylk2	80.0274	73.874	59.3463	3.87175	2.092	9.15046
Col9a3	2050.7	2973.93	1425.24	15972.9	11900.3	6980.88
Procr	425.702	179.694	183.603	27.1023	43.932	64.0532
Pex5l	2016.25	2237.19	2267.21	945.675	488.482	767.723
Shox2	0	0	0	67.7557	91.002	122.616
Spag17	0	6.98808	0	44.5252	28.242	29.2815
Tbx15	14.4494	11.9796	29.6731	624.32	840.984	778.704
Kcnc4	389.022	1006.28	290.24	4068.24	6076.21	5120.6
Npy2r	17.7839	15.9728	10.2001	332.971	115.06	91.5046
Pear1	1260.43	485.173	489.607	3055.78	2463.33	2055.19
Dapp1	75.5815	79.8638	94.5831	29.0381	10.46	30.1965
Wls	5368.51	3634.8	5859.52	23452.2	11369	20122.8
Gem	689.125	477.186	521.135	209.075	259.408	251.638
Calb1	8.89194	23.9591	35.2369	292.317	119.244	292.815
Col15a1	0	13.9762	1.85457	38.7175	142.256	334.907
Car9	1035.91	442.246	161.348	7.7435	61.714	13.7257
Col9a2	120.041	95.8366	50.0734	475.258	625.508	184.839
Ndufs5	1410.48	1211.93	881.849	4885.18	4550.1	3616.26
Dmbx1	11.1149	27.9523	16.6911	216.818	248.948	322.096
Tal1	2.22298	17.9694	3.70914	76.4671	83.68	42.0921
Pax7	4.44597	3.99319	1.85457	1696.8	1160.01	945.242
Cda	84.4734	133.772	87.1648	234.241	744.752	245.232
Cd164l2	68.9125	45.9217	37.0914	6.77557	8.368	13.7257
Slc26a5	91.1424	85.8536	67.6918	13.5511	14.644	27.4514
Sorcs2	53694	29195.2	35781.2	17406.4	11558.3	15252.9
Tgfbr3	180.062	77.8672	176.184	724.986	330.536	638.702
Areg	83.3619	156.733	79.7466	353.297	328.444	294.645
Cxcl1	385.688	429.268	261.495	46.461	12.552	53.0727
Camkk2	8808.58	10486.1	10977.2	34543.8	24422	23556
Dync1i1	45.5712	35.9387	46.3643	129.704	129.704	100.655
Aldh1l1	108628	59622.3	59096.8	11533.9	32711.6	25561.8
Itpr1	1432.71	2277.12	3568.19	8436.55	5351.34	6591.07
Slc6a13	330.113	219.625	215.13	40.6534	62.76	40.262
Wnt5b	5142.87	2106.41	2382.2	754.992	444.55	964.458
Grin2b	190.065	187.68	745.538	51.3007	75.312	127.191
Tmtc1	220.075	203.653	293.95	1855.54	771.948	1850.22
Klrb1c	51.1286	99.8298	100.147	282.638	216.522	269.938
Tead4	36.6792	21.9625	36.1641	391.047	114.014	216.866
Pcsk6	683.568	989.313	673.209	4702.24	3503.05	2541.08
Nr2f2	143.383	406.307	223.476	1606.78	3903.67	3249.33
Qprt	84.4734	31.9455	24.1094	11.6153	6.276	3.66018
Fgfr2	3404.5	3513.01	4533.5	1151.85	1625.48	1411
Srpx2	13.3379	13.9762	7.41828	584.635	334.72	512.426
Bmx	0	0	0	13.5511	4.184	14.6407
Plxnb3	842.511	732.751	539.68	6212.23	3505.15	707.33
Irx3	410.141	67.8842	168.766	1283.49	1899.54	1477.8
Crnde	186.731	131.775	87.1648	559.468	665.256	417.261
Irx5	82.2504	45.9217	50.0734	2025.89	2581.53	1770.61
Gnao1	3525.65	6927.19	5358.78	1023.11	2448.69	981.844
Mt3	74256.6	45672.1	30450.2	16444.3	16390.8	17011.6
Ldhd	268.981	236.597	225.33	72.5954	57.53	121.701
Oaf	5998.72	2451.82	2238.47	1134.42	1071.1	1315.84
Bco2	175.616	149.745	203.076	61.948	66.944	60.393
Pdzd3	62.2436	136.767	72.3283	211.978	350.41	241.572
Rab27a	143.383	85.8536	107.565	220.69	335.766	444.712
Drd2	13.3379	24.9574	22.2549	1.93588	4.184	1.83009
Nnmt	8.89194	5.98979	3.70914	44.5252	27.196	86.9293
Loxl1	2058.48	1924.72	1040.41	305.868	456.056	318.436
Tbx18	13.3379	24.9574	22.2549	129.704	66.944	127.191
Tgfbr2	4339.27	4432.44	4234.91	13751.5	13193.2	10928.4
Nmnat3	1431.6	629.926	782.629	274.894	247.902	466.673
Bfsp2	546.854	514.123	606.445	133.575	173.636	193.99
Card10	3743.51	571.026	1643.15	189.716	346.226	699.095
Mgll	5949.82	2128.37	3286.3	563.34	1295.99	1202.37
Lpcat2	232.302	232.603	279.113	79.3709	105.646	91.5046
Prrg3	1491.62	1422.57	1027.43	3374.23	5529.16	2236.37
Casp4	45.5712	43.9251	118.693	13.5511	2.092	14.6407
Lgi3	10679.2	1333.73	2694.69	768.543	767.764	1411.92
Fndc3c1	440.151	910.448	4797.78	80.3389	270.914	320.266
Rnf43	208.961	98.8315	200.294	1063.76	1764.6	1026.68
Cbl	2047.37	2675.44	3349.36	8421.06	7562.58	9171.5
Lif	1951.78	1429.56	1576.39	423.957	411.078	775.044
Neurl1b	5720.85	5095.31	5534.04	923.413	2180.91	2182.38
Inpp5j	141.16	35.9387	62.1281	19.3588	21.966	18.3009
Chst11	19588.9	30408.1	28540	5812.47	11272.7	9642.75
Cxcl10	311.218	500.147	362.569	21.2946	79.496	88.7594
Atcay	1858.42	3019.85	2075.27	584.635	1094.12	660.663
Parm1	3077.72	790.652	1934.32	582.699	179.912	263.533
Eva1a	124.487	45.9217	120.547	13.5511	0	1.83009
Nkx6-1	0	0	0	27.1023	1304.36	279.089
Lcat	8857.48	1030.24	3259.41	1164.43	384.928	1073.35
Arx	1679.46	2785.25	1753.5	44.5252	140.164	95.1648
Ssc5d	5481.88	3829.47	3463.41	504.296	982.194	1877.67
Nfkbiz	8520.7	2884.08	4919.25	1164.43	809.604	2104.61
Foxa1	0	0	0	28.0702	62.76	25.6213
Prdm8	187.842	182.688	117.765	1012.46	1246.83	506.02
Aldh1b1	653.557	577.016	543.389	240.049	269.868	333.077
Kcnh8	142.271	144.753	634.263	15.487	16.736	101.57
Twist1	13.3379	86.8519	29.6731	371.688	357.732	311.116
Cerk	10936	8474.55	14716	3029.65	4711.18	5222.17
Gsx2	91.1424	147.748	16.6911	0	6.276	1.83009
Sapcd1	22.2298	14.9745	16.6911	81.3068	57.53	67.7134
Pdzrn4	881.413	1159.02	1377.02	2615.37	2883.82	2770.76
Armh4	4547.12	1622.23	3215.83	11150.6	8462.14	7886.78
Igsf10	1199.3	2040.52	2425.78	6381.62	6283.32	5296.28
Wnt4	8077.21	873.51	1734.95	502.36	628.646	553.603
Slc39a12	294.545	143.755	283.749	2129.46	384.928	1159.36
Apln	11056	23716.6	10720.3	59795.3	64877.1	30909.3
Prr32	0	7.98638	0	29.0381	43.932	27.4514
Islr	2139.62	976.335	1429.87	38.7175	14.644	216.866
Galnt6	95.5883	43.9251	63.0554	9.67938	23.012	7.32037
Paqr7	5218.46	2313.06	590.681	415.245	903.744	327.586
Gch1	144.494	168.712	194.73	314.58	489.528	772.299
Cldn11	184.508	888.485	1183.22	158.742	165.268	223.271
Slc25a43	148.94	73.874	54.7099	6.77557	27.196	19.216
Slc24a2	100.034	113.806	375.551	29.0381	23.012	47.5824
Kcna6	2391.93	2006.58	1695.08	572.051	689.314	487.719
Rbm24	2793.18	1414.59	1570.82	6805.57	4465.37	3760.84
Spon1	14597.2	6489.93	7338.54	58479.9	52275.9	30284.4
Plekhg6	168.947	188.678	131.675	62.916	52.3	71.3736
Hoxa7	0	0	0	11.6153	72.174	66.7983
Hoxa5	6.66895	0	5.56371	369.752	583.668	1010.21
Sema7a	1031.46	936.403	1183.22	245.856	464.424	458.438
Spats2l	2530.87	2565.63	2965.46	12401.2	6033.33	8297.63
Tmem255b	6.66895	42.9268	20.4003	144.223	236.396	49.4125
Olfml2b	12662.1	6760.47	10038.8	2131.4	2977.96	5073.01
Susd4	13062.3	5902.93	5405.15	1600	1914.18	3073.64
Tm6sf1	213.407	234.6	245.731	60.0122	107.738	88.7594
Hoxb4	0	0	0	1.93588	285.558	152.813
Lmx1b	0	5.98979	3.70914	136.479	161.084	246.147
Six3	5678.61	4156.91	6119.16	199.395	835.754	738.442
St6galnac5	1710.59	4713.96	9042.89	1723.9	696.636	1498.84
En2	2829.86	1992.6	2646.47	5784.4	5230	7404.55
Nrn1	9004.2	4715.96	5976.36	824.683	534.506	1376.23
Cntnap2	40.0137	95.8366	83.4557	8.71144	23.012	13.7257
Ccser1	116.707	139.762	179.893	336.842	276.144	380.659
Ldb2	1519.41	1586.3	1309.33	592.378	552.288	551.773
Gabbr2	33.3448	240.59	201.221	2075.26	4415.17	736.612
Gpr176	157.832	199.66	140.947	428.797	311.708	527.981
Fmo1	33.3448	13.9762	1.85457	142.287	101.462	86.0143
Cacng5	20720.4	10566	10728.7	1941.68	1196.62	4467.25
Bace2	2102.94	1670.15	1473.46	5833.76	2689.27	5388.7
Ccdc8	420.144	598.979	330.114	27.1023	205.016	43.9222
Tmco4	2764.28	1250.87	828.066	323.291	574.254	321.181
Atp1b2	165476	60978	70964.2	27661.7	34954.2	37633.1
Sdk2	2764.28	6862.3	4140.33	567.212	1179.89	853.738
Dlx1	131.156	272.535	265.204	0	8.368	3.66018
Rapgef5	36.6792	67.8842	161.348	1709.38	413.17	663.408
Pm20d1	620.213	280.522	243.876	81.3068	55.438	38.4319
Dmrt3	8.89194	121.792	48.2189	0	0	0
Mustn1	8.89194	9.98298	7.41828	54.2045	17.782	377.914
Snai1	182.285	55.9047	35.2369	282.638	395.388	462.098
Greb1l	0	27.9523	35.2369	127.768	174.682	349.547
Hoxa6	0	0	0	7.7435	20.92	107.975
Mei4	20.0069	39.9319	29.6731	3.87175	4.184	8.23541
Ubxn10	0	3.99319	1.85457	88.0824	33.472	7.32037
Ecm2	66.6895	75.8706	203.076	1037.63	338.904	824.456
Rtn4r	202.292	147.748	99.2196	25.1664	67.99	44.8372
Zfp469	44.4597	91.8434	76.0374	271.023	479.068	115.296
Emx2	2194.09	3853.43	3924.27	187.78	769.856	655.173
S100a1	2887.66	2843.15	1693.22	632.064	719.648	787.854
Bmerb1	3750.18	6623.71	4991.58	1146.04	2216.47	2264.74
Shisa2	317.887	513.125	274.477	717.242	3017.71	955.308
Hs3st5	4.44597	75.8706	7.41828	584.635	102.508	193.075
Tceal3	50.0172	289.506	148.366	716.274	564.84	563.668
Dok7	682.456	663.868	286.531	4274.41	2492.62	613.081
D1Ertd622e	1286	2348.99	1965.85	6304.18	4100.32	4565.16
Tst	5883.13	3142.64	2661.31	819.844	1665.23	1423.81
Lrrc3b	13.3379	3.99319	0	264.247	131.796	23.7912
Rtn4rl1	7889.37	2609.55	4084.69	1177.01	648.52	1694.66
Cxcr4	600.206	794.645	626.845	1502.24	3848.23	1492.44
Stard5	5482.99	5341.89	3983.62	1181.85	1937.19	2229.97
Ccbe1	1554.98	1567.33	1980.68	6087.36	5227.91	3626.33
Sox18	4.44597	1.9966	14.8366	17.4229	91.002	120.786
Tafa4	131.156	182.688	152.075	895.343	429.906	293.73
Oacyl	46.6827	49.9149	83.4557	165.517	153.762	214.121
Foxc2	27.7873	7.98638	16.6911	0	2.092	0
Fam83h	373.461	109.813	114.983	54.2045	36.61	59.478
Dmrta2	3709.05	2295.09	1235.14	145.191	140.164	95.1648
Adamts12	511.286	372.365	657.445	3918.21	1703.93	1618.72
Lix1	987.005	2597.57	4373.08	104.537	239.534	743.932
Tenm4	929.208	1500.44	742.756	4592.87	4155.76	4771.05
Msx1	44.4597	49.9149	42.6551	190.684	330.536	150.067
Sp8	728.027	1187.97	1480.88	0	29.288	7.32037
Hoxb3	0	0	0	3.87175	259.408	107.975
Dact2	642.443	441.248	739.974	112.281	85.772	258.043
Efna5	33.3448	47.9183	34.3096	1435.45	1583.64	2226.31
Sorl1	9062	4897.65	8787.89	2456.63	991.608	3371.03
Chchd10	3237.78	2524.69	1174.87	708.531	611.91	471.249
Adamts16	48.9057	23.9591	29.6731	1127.65	391.204	389.809
Vsig8	165.612	251.571	232.749	22.2626	95.186	47.5824
C1ql3	211.184	302.484	444.17	630.128	885.962	1748.65
Nkx3-2	15.5609	0	9.27286	60.0122	56.484	87.8444
Gm867	2.22298	1.9966	1.85457	42.5893	31.38	23.7912
C77080	763.595	778.672	402.442	2454.69	2611.86	1579.37
Slc35d3	37.7907	17.9694	57.4917	268.119	98.324	248.892
Htr5b	56.6861	38.9336	24.1094	67.7557	230.12	293.73
Tvp23a	2349.69	1819.9	1201.76	583.667	322.168	336.737
Actn2	51.1286	68.8825	47.2916	120.992	276.144	160.133
Nrk	17.7839	9.98298	39.8733	1068.6	219.66	240.657
Gsx1	977.002	3159.61	1835.1	98.7297	542.874	405.365
Aldh1a1	42.2367	31.9455	63.9827	201.331	94.14	397.13
E030003E18Rik	42.2367	31.9455	63.9827	201.331	94.14	397.13
Adamts19	204.515	234.6	449.734	1443.2	604.588	1037.66
Gm9920	0	0	0	10.6473	10.46	13.7257
Myh8	28.8988	80.8621	146.511	752.088	801.236	314.776
Gpr50	22.2298	22.9608	12.982	150.03	170.498	124.446
Hoxaas2	5.55746	0.998298	0	21.2946	81.588	91.5046
5730596B20Rik	0	0	0	1.93588	47.07	33.8567
Hoxb8	0	0	0	19.3588	166.314	150.067
Mab21l1	11.1149	50.9132	38.0187	955.355	1324.24	2919.91
Gjc3	595.76	200.658	296.731	1525.47	2385.93	1439.37
Ebf1	433.482	725.762	1255.54	5705.99	1907.9	2177.81
Ryr3	58.9091	41.9285	97.365	744.344	283.466	412.686
Mab21l2	0	1.9966	0	2333.7	3538.62	3134.95
Sema3b	180.062	171.707	280.968	61.948	89.956	79.609
Syt17	200.069	231.605	114.056	51.3007	77.404	65.8833
Capn11	53.3516	11.9796	11.1274	160.678	193.51	190.33
En1	44.4597	39.9319	16.6911	831.459	1639.08	1105.38
Kcnt1	242.305	206.648	142.802	1444.16	905.836	592.035
Grin2a	42.2367	43.9251	101.074	301.997	290.788	389.809
Foxb1	0	0	0	177.133	641.198	429.156
Cend1	2038.48	2826.18	2025.19	398.79	161.084	450.202
Irx1	766.93	289.506	424.697	1963.95	3802.21	2602.39
Mkx	40.0137	25.9557	65.8373	268.119	58.576	231.507
Maml3	200.069	405.309	361.641	1084.09	1453.94	1954.54
Dnaic1	394.58	375.36	203.076	112.281	131.796	116.211
Cyp2d22	517.955	129.779	218.839	72.5954	41.84	80.524
Myl1	10.0034	33.9421	64.91	0	1.046	3.66018
Sphk1	592.425	543.074	404.297	110.345	228.028	213.206
Unc13c	2.22298	5.98979	5.56371	32.9099	33.472	34.7717
Opcml	384.576	451.231	701.028	6182.22	1249.97	1574.79
Cped1	57.7976	35.9387	61.2008	241.017	100.416	160.133
Cyp26b1	90.0309	132.774	128.893	1099.58	371.33	1770.61
Ddo	76.693	72.8757	121.474	9.67938	2.092	18.3009
Unc5d	163.389	314.464	417.279	77.435	52.3	82.3541
Klk8	68.9125	61.8945	63.0554	150.998	127.612	373.339
ND3	345.674	159.728	206.785	61.948	79.496	53.0727
Plekhd1	217.852	277.527	228.112	58.0763	100.416	111.636
Hmcn1	151.163	1116.1	627.772	7493.78	4875.41	1304.86
Lgi1	2.22298	2.99489	3.70914	15.487	16.736	48.4974
Cbln4	51.1286	87.8502	37.0914	622.384	766.718	173.859
Gbx1	6.66895	3.99319	1.85457	13.5511	82.634	38.4319
Gm14685	7.78045	0	0	47.429	74.266	47.5824
4930444P10Rik	33.3448	7.98638	1.85457	152.934	74.266	54.9027
Bpifb3	2.22298	0.998298	1.85457	57.1083	54.392	5.49027
Gpr179	3337.81	2560.63	2433.2	317.484	580.53	1279.23
Grid2	194.511	212.637	264.276	1903.93	940.354	1535.45
Xlr3b	25.5643	50.9132	63.9827	0	0	1.83009
Wdfy1	369.015	339.421	823.43	2309.5	2073.17	3216.39
Mob3b	3770.18	2454.81	6185.92	443.316	379.698	1355.18
Olfr618	0	0	0	136.479	4.184	14.6407
Osgin1	415.698	323.448	103.856	61.948	35.564	80.524
Tox2	3584.56	2043.52	1023.72	11816.6	14399.2	3875.22
Tmem267	162.278	176.699	200.294	636.903	578.438	911.386
Foxs1	84.4734	21.9625	40.8006	0	6.276	1.83009
Ccl28	40.0137	27.9523	150.22	301.997	281.374	748.507
Ism1	65.578	43.9251	46.3643	628.192	612.956	337.652
Hspa12b	161.166	172.706	66.7646	760.799	595.174	176.604
B3galt5	422.367	488.168	478.479	1583.55	1052.28	1106.29
Hoxb2	2.22298	0	0	8.71144	142.256	55.8178
Foxd1	0	0	0	1.93588	62.76	12.8106
Fam155a	483.499	554.055	891.121	34.8458	265.684	151.898
Hoxd3	0	0	1.85457	0.967938	364.008	247.062
Ackr4	52.2401	233.602	209.567	3289.05	491.62	1270.08
Hoxa3	0	0	1.85457	128.736	761.488	383.404
Prdm16os	3.33448	82.8587	16.6911	0	0	0
Dmrta2os	87.8079	54.9064	32.455	5.80763	2.092	6.40532
Hoxaas3	0	0	0	27.1023	55.438	45.7523
LOC115490409	0	0	0	27.1023	55.438	45.7523
Wipf3	642.443	155.734	140.02	2114.94	999.976	967.203
Emx2os	532.405	581.009	557.299	51.3007	116.106	91.5046
Gm16174	43.3482	9.98298	35.2369	1.93588	0	6.40532
Gm15446	97.8113	166.716	503.516	13.5511	13.598	24.7062
9230105E05Rik	4.44597	9.98298	1.85457	89.0503	197.694	116.211
A930033H14Rik	38.9022	49.9149	65.8373	120.992	151.67	166.538
Col6a5	2.22298	5.98979	3.70914	169.389	759.396	815.306
A930009A15Rik	3.33448	1.9966	0	8.71144	65.898	28.3664
Neat1	77.8045	124.787	143.729	320.387	308.57	383.404
Six3os1	5783.09	5774.15	10566.4	284.574	1399.55	1473.22
Gm16867	24.4528	43.9251	41.7279	0	1.046	2.74514
Erdr1	53.3516	35.9387	25.0367	294.253	596.22	300.135
C030034L19Rik	37.7907	34.9404	52.8553	160.678	80.542	183.924
B230323A14Rik	0	0	0	122.928	74.266	150.067
Gm27217	44.4597	43.9251	36.1641	5.80763	7.322	3.66018
Otx2os1	4.44597	7.98638	6.491	31.942	31.38	58.5629

## Sheet: rhesus monkey ESC-NPC FPKM
Gene	ESC_FPKM	R-NSCP1_FPKM	R-NSCP6_FPKM	NPC_FPKM
ZC4H2	25.785	21.6	23.518	13.707
RNF220	17.468	10.971	12.846	20.833
