# Supplementary material for: Loss of ZC4H2 and RNF220 Inhibits Neural Stem Cell Proliferation and Promotes Neuronal Differentiation
Source: Cells. 2020 Jul 1;9(7):1600. doi: 10.3390/cells9071600 (PMC7408363; doi:10.3390/cells9071600)
Supplement: Supplementary file 1 [file cells-09-01600-s001.zip › Supplementary Material 2 GO annotations and KEGG enrichment.xlsx]

## Sheet: BP of ZC4H2 DEG
	ID	Description	GeneRatio	BgRatio	pvalue	p.adjust	qvalue	geneID	Count
GO:0007409	GO:0007409	axonogenesis	14/127	451/21092	5.8624e-07	0.00137591	0.00105893	Cdh11/Reln/Unc5c/Dpysl5/Nrn1/Efna1/Arhgef28/Slitrk2/Cxcr4/Epha7/Alcam/Ank3/Fgf13/Ngfr	14
GO:0061564	GO:0061564	axon development	14/127	486/21092	1.41927e-06	0.00166552	0.00128183	Cdh11/Reln/Unc5c/Dpysl5/Nrn1/Efna1/Arhgef28/Slitrk2/Cxcr4/Epha7/Alcam/Ank3/Fgf13/Ngfr	14
GO:0098742	GO:0098742	cell-cell adhesion via plasma-membrane adhesion molecules	9/127	202/21092	3.79342e-06	0.00296772	0.00228404	Pcdh17/Cdh11/Anxa3/Pcdh19/Dsc2/Cdh10/Slitrk2/Alcam/Gpc4	9
GO:0007416	GO:0007416	synapse assembly	8/127	169/21092	8.58809e-06	0.0038154	0.00293643	Thbs2/Pcdh17/Reln/Adgre5/Slitrk2/Epha7/Nrxn3/Gpc4	8
GO:0007411	GO:0007411	axon guidance	9/127	225/21092	9.08517e-06	0.0038154	0.00293643	Reln/Unc5c/Dpysl5/Efna1/Cxcr4/Epha7/Alcam/Ank3/Ngfr	9
GO:0097485	GO:0097485	neuron projection guidance	9/127	227/21092	9.75389e-06	0.0038154	0.00293643	Reln/Unc5c/Dpysl5/Efna1/Cxcr4/Epha7/Alcam/Ank3/Ngfr	9
GO:0021885	GO:0021885	forebrain cell migration	5/127	73/21092	7.91529e-05	0.0265388	0.020425	Lamb1/Reln/Cxcr4/Fgf13/Emx2	5
GO:0061351	GO:0061351	neural precursor cell proliferation	7/127	180/21092	0.000110824	0.0293993	0.0226265	Six3/Cend1/Cxcr4/Trf/Fgf13/Emx2/Ngfr	7
GO:2000651	GO:2000651	positive regulation of sodium ion transmembrane transporter activity	3/127	16/21092	0.000112737	0.0293993	0.0226265	Wnk4/Tesc/Ank3	3
GO:0021537	GO:0021537	telencephalon development	8/127	248/21092	0.00013131	0.0308185	0.0237188	Six3/Lamb1/Slc1a2/Reln/Mdk/Cxcr4/Fgf13/Emx2	8
GO:0045055	GO:0045055	regulated exocytosis	8/127	252/21092	0.000146557	0.03127	0.0240662	Cadps/Anxa3/Nrn1/Grin3a/Nrxn3/Steap2/Vamp8/Rab26	8
GO:0021542	GO:0021542	dentate gyrus development	3/127	18/21092	0.000162834	0.0318475	0.0245107	Reln/Mdk/Emx2	3
GO:0001655	GO:0001655	urogenital system development	9/127	339/21092	0.000216458	0.0388639	0.0299107	Wnk4/Rarg/Fras1/Dact2/Epha7/Osr2/Angpt1/Npnt/Emx2	9
GO:0030326	GO:0030326	embryonic limb morphogenesis	6/127	145/21092	0.000248579	0.0388639	0.0299107	Sp8/Gja1/Tbx2/Rarg/Fras1/Osr2	6
GO:0035113	GO:0035113	embryonic appendage morphogenesis	6/127	145/21092	0.000248579	0.0388639	0.0299107	Sp8/Gja1/Tbx2/Rarg/Fras1/Osr2	6
GO:0050808	GO:0050808	synapse organization	10/127	427/21092	0.000264944	0.0388639	0.0299107	Thbs2/Pcdh17/Reln/Adgre5/Efna1/Slitrk2/Epha7/Nrxn3/Ank3/Gpc4	10
GO:1902307	GO:1902307	positive regulation of sodium ion transmembrane transport	3/127	22/21092	0.000301946	0.0416864	0.032083	Wnk4/Tesc/Ank3	3
GO:1990845	GO:1990845	adaptive thermogenesis	6/127	154/21092	0.000343553	0.0447955	0.0344758	Dio2/Gja1/Lama4/Cxcr4/Cd36/Pm20d1	6
GO:0072001	GO:0072001	renal system development	8/127	296/21092	0.000433596	0.0485748	0.0373845	Wnk4/Fras1/Dact2/Epha7/Osr2/Angpt1/Npnt/Emx2	8
GO:0006887	GO:0006887	exocytosis	9/127	373/21092	0.00043562	0.0485748	0.0373845	Cadps/Anxa3/Nrn1/Grin3a/Nrxn3/Stxbp6/Steap2/Vamp8/Rab26	9
GO:0060562	GO:0060562	epithelial tube morphogenesis	9/127	376/21092	0.000461553	0.0485748	0.0373845	Gja1/Tbx2/Zic3/Wnk4/Rarg/Cxcr4/Epha7/Angpt1/Npnt	9
GO:0006893	GO:0006893	Golgi to plasma membrane transport	4/127	60/21092	0.000470984	0.0485748	0.0373845	Stxbp6/Steap2/Ank3/Rab26	4
GO:0021987	GO:0021987	cerebral cortex development	5/127	107/21092	0.00047602	0.0485748	0.0373845	Lamb1/Reln/Mdk/Fgf13/Emx2	5
GO:0098901	GO:0098901	regulation of cardiac muscle cell action potential	3/127	26/21092	0.000500894	0.0487664	0.0375319	Dsc2/Ank3/Fgf13	3
GO:0006836	GO:0006836	neurotransmitter transport	8/127	306/21092	0.000539809	0.0487664	0.0375319	Cadps/Slc1a2/Nrn1/Slc6a17/Grin3a/Nrxn3/Vamp8/Slc6a13	8
GO:0007156	GO:0007156	homophilic cell adhesion via plasma membrane adhesion molecules	5/127	110/21092	0.000540233	0.0487664	0.0375319	Cdh11/Anxa3/Pcdh19/Dsc2/Cdh10	5
GO:0035107	GO:0035107	appendage morphogenesis	6/127	172/21092	0.000617238	0.0517378	0.0398188	Sp8/Gja1/Tbx2/Rarg/Fras1/Osr2	6
GO:0035108	GO:0035108	limb morphogenesis	6/127	172/21092	0.000617238	0.0517378	0.0398188	Sp8/Gja1/Tbx2/Rarg/Fras1/Osr2	6
GO:0051963	GO:0051963	regulation of synapse assembly	5/127	117/21092	0.000715238	0.0548359	0.0422032	Thbs2/Adgre5/Slitrk2/Epha7/Gpc4	5
GO:0002064	GO:0002064	epithelial cell development	7/127	245/21092	0.000717857	0.0548359	0.0422032	Six3/Gja1/S1pr2/Rarg/Nkx2-2/Dact2/Cxcr4	7
GO:0045656	GO:0045656	negative regulation of monocyte differentiation	2/127	7/21092	0.00074061	0.0548359	0.0422032	Gpr68/Zbtb46	2
GO:0099560	GO:0099560	synaptic membrane adhesion	3/127	30/21092	0.000768546	0.0548359	0.0422032	Pcdh17/Slitrk2/Gpc4	3
GO:0022898	GO:0022898	regulation of transmembrane transporter activity	7/127	248/21092	0.000771021	0.0548359	0.0422032	Gja1/Reln/Anxa3/Wnk4/Tesc/Ank3/Pm20d1	7
GO:0031589	GO:0031589	cell-substrate adhesion	8/127	325/21092	0.000799447	0.0551854	0.0424722	Lamb1/Emilin2/Efna1/Plekha2/Ajap1/Cd36/Angpt1/Npnt	8
GO:0022029	GO:0022029	telencephalon cell migration	4/127	70/21092	0.000845511	0.0566976	0.043636	Lamb1/Reln/Cxcr4/Fgf13	4
GO:0048048	GO:0048048	embryonic eye morphogenesis	3/127	32/21092	0.000930711	0.0582747	0.0448498	Six3/Tbx2/Rarg	3
GO:0021766	GO:0021766	hippocampus development	4/127	72/21092	0.000939958	0.0582747	0.0448498	Reln/Mdk/Fgf13/Emx2	4
GO:0032409	GO:0032409	regulation of transporter activity	7/127	258/21092	0.000971112	0.0582747	0.0448498	Gja1/Reln/Anxa3/Wnk4/Tesc/Ank3/Pm20d1	7
GO:0071420	GO:0071420	cellular response to histamine	2/127	8/21092	0.000983587	0.0582747	0.0448498	Gabrb3/Gabrb1	2
GO:0050807	GO:0050807	regulation of synapse organization	7/127	259/21092	0.000993178	0.0582747	0.0448498	Thbs2/Reln/Adgre5/Efna1/Slitrk2/Epha7/Gpc4	7
GO:0050803	GO:0050803	regulation of synapse structure or activity	7/127	266/21092	0.00115892	0.0650788	0.0500864	Thbs2/Reln/Adgre5/Efna1/Slitrk2/Epha7/Gpc4	7
GO:0042391	GO:0042391	regulation of membrane potential	9/127	430/21092	0.00119258	0.0650788	0.0500864	Gja1/Reln/S1pr2/Dsc2/Gabrb3/Gabrb1/Ank3/Fgf13/Ngfr	9
GO:0006826	GO:0006826	iron ion transport	3/127	35/21092	0.00121208	0.0650788	0.0500864	Trf/Steap2/Heph	3
GO:0048736	GO:0048736	appendage development	6/127	197/21092	0.00124778	0.0650788	0.0500864	Sp8/Gja1/Tbx2/Rarg/Fras1/Osr2	6
GO:0060173	GO:0060173	limb development	6/127	197/21092	0.00124778	0.0650788	0.0500864	Sp8/Gja1/Tbx2/Rarg/Fras1/Osr2	6
GO:0001822	GO:0001822	kidney development	7/127	274/21092	0.00137415	0.0701116	0.0539599	Wnk4/Fras1/Dact2/Epha7/Osr2/Angpt1/Npnt	7
GO:0051968	GO:0051968	positive regulation of synaptic transmission, glutamatergic	3/127	38/21092	0.00154187	0.07512	0.0578144	Reln/Ngfr/Gria4	3
GO:0048671	GO:0048671	negative regulation of collateral sprouting	2/127	10/21092	0.00156833	0.07512	0.0578144	Epha7/Fgf13	2
GO:0060052	GO:0060052	neurofilament cytoskeleton organization	2/127	10/21092	0.00156833	0.07512	0.0578144	Arhgef28/Ina	2
GO:0031076	GO:0031076	embryonic camera-type eye development	3/127	39/21092	0.00166306	0.0766296	0.0589762	Six3/Tbx2/Rarg	3
GO:0106106	GO:0106106	cold-induced thermogenesis	5/127	142/21092	0.0016978	0.0766296	0.0589762	Dio2/Gja1/Lama4/Cxcr4/Cd36	5
GO:0120161	GO:0120161	regulation of cold-induced thermogenesis	5/127	142/21092	0.0016978	0.0766296	0.0589762	Dio2/Gja1/Lama4/Cxcr4/Cd36	5
GO:0034776	GO:0034776	response to histamine	2/127	11/21092	0.00190931	0.0818365	0.0629836	Gabrb3/Gabrb1	2
GO:0090186	GO:0090186	regulation of pancreatic juice secretion	2/127	11/21092	0.00190931	0.0818365	0.0629836	Wnk4/Vamp8	2
GO:0042552	GO:0042552	myelination	5/127	146/21092	0.00191777	0.0818365	0.0629836	Bcas1/Rarg/Cxcr4/Trf/Ngfr	5
GO:0007215	GO:0007215	glutamate receptor signaling pathway	4/127	88/21092	0.00197877	0.0819858	0.0630985	Reln/Anxa3/Grin3a/Sstr1	4
GO:0007389	GO:0007389	pattern specification process	9/127	464/21092	0.00200781	0.0819858	0.0630985	Sp8/Six3/Gja1/Tbx2/Zic3/Reln/Rarg/Nkx2-2/Emx2	9
GO:0010765	GO:0010765	positive regulation of sodium ion transport	3/127	42/21092	0.00206182	0.0819858	0.0630985	Wnk4/Tesc/Ank3	3
GO:0007272	GO:0007272	ensheathment of neurons	5/127	149/21092	0.00209593	0.0819858	0.0630985	Bcas1/Rarg/Cxcr4/Trf/Ngfr	5
GO:0008366	GO:0008366	axon ensheathment	5/127	149/21092	0.00209593	0.0819858	0.0630985	Bcas1/Rarg/Cxcr4/Trf/Ngfr	5
GO:0030900	GO:0030900	forebrain development	8/127	381/21092	0.00218651	0.0841267	0.0647462	Six3/Lamb1/Slc1a2/Reln/Mdk/Cxcr4/Fgf13/Emx2	8
GO:0098876	GO:0098876	vesicle-mediated transport to the plasma membrane	4/127	93/21092	0.00242114	0.0885623	0.06816	Stxbp6/Steap2/Ank3/Rab26	4
GO:0003254	GO:0003254	regulation of membrane depolarization	3/127	45/21092	0.00251532	0.0885623	0.06816	Gja1/Ank3/Ngfr	3
GO:0060021	GO:0060021	roof of mouth development	4/127	94/21092	0.00251712	0.0885623	0.06816	Tbx2/Fras1/Gabrb3/Osr2	4
GO:0099565	GO:0099565	chemical synaptic transmission, postsynaptic	4/127	94/21092	0.00251712	0.0885623	0.06816	Reln/S1pr2/Gabrb3/Ngfr	4
GO:0021543	GO:0021543	pallium development	5/127	157/21092	0.00262991	0.0885623	0.06816	Lamb1/Reln/Mdk/Fgf13/Emx2	5
GO:0099054	GO:0099054	presynapse assembly	3/127	46/21092	0.00267907	0.0885623	0.06816	Pcdh17/Slitrk2/Gpc4	3
GO:0030299	GO:0030299	intestinal cholesterol absorption	2/127	13/21092	0.00268648	0.0885623	0.06816	Lima1/Cd36	2
GO:0061469	GO:0061469	regulation of type B pancreatic cell proliferation	2/127	13/21092	0.00268648	0.0885623	0.06816	Nr4a1/Ptprn	2
GO:0006892	GO:0006892	post-Golgi vesicle-mediated transport	4/127	96/21092	0.00271687	0.0885623	0.06816	Stxbp6/Steap2/Ank3/Rab26	4
GO:0021761	GO:0021761	limbic system development	4/127	96/21092	0.00271687	0.0885623	0.06816	Reln/Mdk/Fgf13/Emx2	4
GO:0120162	GO:0120162	positive regulation of cold-induced thermogenesis	4/127	96/21092	0.00271687	0.0885623	0.06816	Dio2/Gja1/Cxcr4/Cd36	4
GO:1901215	GO:1901215	negative regulation of neuron death	6/127	234/21092	0.00296454	0.0939374	0.0722968	Ghr/Mdk/Gabrb3/Angpt1/Pm20d1/Ngfr	6
GO:0048562	GO:0048562	embryonic organ morphogenesis	7/127	315/21092	0.00301128	0.0939374	0.0722968	Six3/Gja1/Tbx2/Zic3/Rarg/Efna1/Osr2	7
GO:0031641	GO:0031641	regulation of myelination	3/127	48/21092	0.00302597	0.0939374	0.0722968	Rarg/Trf/Ngfr	3
GO:0010644	GO:0010644	cell communication by electrical coupling	2/127	14/21092	0.00312191	0.0939374	0.0722968	Gja1/Ank3	2
GO:0015682	GO:0015682	ferric iron transport	2/127	14/21092	0.00312191	0.0939374	0.0722968	Trf/Steap2	2
GO:0072512	GO:0072512	trivalent inorganic cation transport	2/127	14/21092	0.00312191	0.0939374	0.0722968	Trf/Steap2	2
GO:0017157	GO:0017157	regulation of exocytosis	6/127	239/21092	0.00328944	0.0948446	0.072995	Cadps/Nrn1/Grin3a/Nrxn3/Vamp8/Rab26	6
GO:0032941	GO:0032941	secretion by tissue	3/127	50/21092	0.00339924	0.0948446	0.072995	Gja1/Wnk4/Vamp8	3
GO:0002070	GO:0002070	epithelial cell maturation	2/127	15/21092	0.00358805	0.0948446	0.072995	Six3/Gja1	2
GO:0044241	GO:0044241	lipid digestion	2/127	15/21092	0.00358805	0.0948446	0.072995	Lima1/Cd36	2
GO:0045655	GO:0045655	regulation of monocyte differentiation	2/127	15/21092	0.00358805	0.0948446	0.072995	Gpr68/Zbtb46	2
GO:0061000	GO:0061000	negative regulation of dendritic spine development	2/127	15/21092	0.00358805	0.0948446	0.072995	Efna1/Ngfr	2
GO:0097286	GO:0097286	iron ion import	2/127	15/21092	0.00358805	0.0948446	0.072995	Trf/Steap2	2
GO:0098856	GO:0098856	intestinal lipid absorption	2/127	15/21092	0.00358805	0.0948446	0.072995	Lima1/Cd36	2
GO:0098815	GO:0098815	modulation of excitatory postsynaptic potential	3/127	51/21092	0.00359597	0.0948446	0.072995	Reln/S1pr2/Ngfr	3
GO:2000649	GO:2000649	regulation of sodium ion transmembrane transporter activity	3/127	51/21092	0.00359597	0.0948446	0.072995	Wnk4/Tesc/Ank3	3
GO:0099172	GO:0099172	presynapse organization	3/127	52/21092	0.00379951	0.0948446	0.072995	Pcdh17/Slitrk2/Gpc4	3
GO:0022600	GO:0022600	digestive system process	4/127	106/21092	0.00388012	0.0948446	0.072995	Wnk4/Lima1/Cd36/Vamp8	4
GO:0032414	GO:0032414	positive regulation of ion transmembrane transporter activity	4/127	106/21092	0.00388012	0.0948446	0.072995	Reln/Wnk4/Tesc/Ank3	4
GO:0006825	GO:0006825	copper ion transport	2/127	16/21092	0.00408452	0.0948446	0.072995	Steap2/Heph	2
GO:0021681	GO:0021681	cerebellar granular layer development	2/127	16/21092	0.00408452	0.0948446	0.072995	Cend1/Mdk	2
GO:0021978	GO:0021978	telencephalon regionalization	2/127	16/21092	0.00408452	0.0948446	0.072995	Six3/Emx2	2
GO:0030157	GO:0030157	pancreatic juice secretion	2/127	16/21092	0.00408452	0.0948446	0.072995	Wnk4/Vamp8	2
GO:0046718	GO:0046718	viral entry into host cell	3/127	54/21092	0.00422736	0.0948446	0.072995	Ifitm3/Vamp8/Trim25	3
GO:0086001	GO:0086001	cardiac muscle cell action potential	3/127	54/21092	0.00422736	0.0948446	0.072995	Dsc2/Ank3/Fgf13	3
GO:0017156	GO:0017156	calcium ion regulated exocytosis	5/127	176/21092	0.00428434	0.0948446	0.072995	Cadps/Nrn1/Grin3a/Nrxn3/Vamp8	5
GO:2000177	GO:2000177	regulation of neural precursor cell proliferation	4/127	109/21092	0.00428579	0.0948446	0.072995	Six3/Cend1/Trf/Ngfr	4
GO:0001659	GO:0001659	temperature homeostasis	5/127	177/21092	0.00438804	0.0948446	0.072995	Dio2/Gja1/Lama4/Cxcr4/Cd36	5
GO:0021795	GO:0021795	cerebral cortex cell migration	3/127	55/21092	0.00445179	0.0948446	0.072995	Lamb1/Reln/Fgf13	3
GO:0050730	GO:0050730	regulation of peptidyl-tyrosine phosphorylation	6/127	255/21092	0.00450899	0.0948446	0.072995	Reln/Ghr/Efna1/Epha7/Cd36/Angpt1	6
GO:0060078	GO:0060078	regulation of postsynaptic membrane potential	4/127	111/21092	0.00457159	0.0948446	0.072995	Reln/S1pr2/Gabrb3/Ngfr	4
GO:0045665	GO:0045665	negative regulation of neuron differentiation	6/127	257/21092	0.00468207	0.0948446	0.072995	Six3/Efna1/Nkx2-2/Epha7/Fgf13/Ngfr	6
GO:1903305	GO:1903305	regulation of regulated secretory pathway	5/127	180/21092	0.00470986	0.0948446	0.072995	Cadps/Nrn1/Grin3a/Nrxn3/Vamp8	5
GO:0032411	GO:0032411	positive regulation of transporter activity	4/127	113/21092	0.00486995	0.0948446	0.072995	Reln/Wnk4/Tesc/Ank3	4
GO:0030260	GO:0030260	entry into host cell	3/127	57/21092	0.00492202	0.0948446	0.072995	Ifitm3/Vamp8/Trim25	3
GO:0044409	GO:0044409	entry into host	3/127	57/21092	0.00492202	0.0948446	0.072995	Ifitm3/Vamp8/Trim25	3
GO:0051806	GO:0051806	entry into cell of other organism involved in symbiotic interaction	3/127	57/21092	0.00492202	0.0948446	0.072995	Ifitm3/Vamp8/Trim25	3
GO:0051828	GO:0051828	entry into other organism involved in symbiotic interaction	3/127	57/21092	0.00492202	0.0948446	0.072995	Ifitm3/Vamp8/Trim25	3
GO:0098900	GO:0098900	regulation of action potential	3/127	57/21092	0.00492202	0.0948446	0.072995	Dsc2/Ank3/Fgf13	3
GO:0031643	GO:0031643	positive regulation of myelination	2/127	18/21092	0.00516696	0.0948446	0.072995	Trf/Ngfr	2
GO:0042219	GO:0042219	cellular modified amino acid catabolic process	2/127	18/21092	0.00516696	0.0948446	0.072995	Dio2/Aldh1l1	2
GO:0042308	GO:0042308	negative regulation of protein import into nucleus	2/127	18/21092	0.00516696	0.0948446	0.072995	Cd36/Angpt1	2
GO:1904590	GO:1904590	negative regulation of protein import	2/127	18/21092	0.00516696	0.0948446	0.072995	Cd36/Angpt1	2
GO:0001947	GO:0001947	heart looping	3/127	58/21092	0.00516793	0.0948446	0.072995	Gja1/Tbx2/Zic3	3
GO:0051701	GO:0051701	interaction with host	4/127	116/21092	0.0053416	0.0948446	0.072995	Ifitm3/Gucy1a1/Vamp8/Trim25	4
GO:0060560	GO:0060560	developmental growth involved in morphogenesis	6/127	265/21092	0.00542372	0.0948446	0.072995	Tbx2/Nrn1/Rarg/Cxcr4/Epha7/Fgf13	6
GO:0051961	GO:0051961	negative regulation of nervous system development	7/127	352/21092	0.0055032	0.0948446	0.072995	Six3/Cend1/Efna1/Nkx2-2/Epha7/Fgf13/Ngfr	7
GO:0010155	GO:0010155	regulation of proton transport	2/127	19/21092	0.00575219	0.0948446	0.072995	Tesc/Pm20d1	2
GO:0030852	GO:0030852	regulation of granulocyte differentiation	2/127	19/21092	0.00575219	0.0948446	0.072995	Zbtb46/Tesc	2
GO:1901214	GO:1901214	regulation of neuron death	7/127	355/21092	0.00575776	0.0948446	0.072995	Ghr/Mdk/Epha7/Gabrb3/Angpt1/Pm20d1/Ngfr	7
GO:0050731	GO:0050731	positive regulation of peptidyl-tyrosine phosphorylation	5/127	189/21092	0.00577584	0.0948446	0.072995	Reln/Ghr/Efna1/Cd36/Angpt1	5
GO:0033627	GO:0033627	cell adhesion mediated by integrin	3/127	61/21092	0.00594959	0.0948446	0.072995	Efna1/Tesc/Npnt	3
GO:1902305	GO:1902305	regulation of sodium ion transmembrane transport	3/127	61/21092	0.00594959	0.0948446	0.072995	Wnk4/Tesc/Ank3	3
GO:0003327	GO:0003327	type B pancreatic cell fate commitment	1/127	1/21092	0.00602124	0.0948446	0.072995	Nkx2-2	1
GO:0010232	GO:0010232	vascular transport	1/127	1/21092	0.00602124	0.0948446	0.072995	Gja1	1
GO:0010650	GO:0010650	positive regulation of cell communication by electrical coupling	1/127	1/21092	0.00602124	0.0948446	0.072995	Ank3	1
GO:0021686	GO:0021686	cerebellar granular layer maturation	1/127	1/21092	0.00602124	0.0948446	0.072995	Cend1	1
GO:0038159	GO:0038159	C-X-C chemokine receptor CXCR4 signaling pathway	1/127	1/21092	0.00602124	0.0948446	0.072995	Cxcr4	1
GO:0038160	GO:0038160	CXCL12-activated CXCR4 signaling pathway	1/127	1/21092	0.00602124	0.0948446	0.072995	Cxcr4	1
GO:0060156	GO:0060156	milk ejection reflex	1/127	1/21092	0.00602124	0.0948446	0.072995	Gja1	1
GO:0060465	GO:0060465	pharynx development	1/127	1/21092	0.00602124	0.0948446	0.072995	Tbx2	1
GO:0060580	GO:0060580	ventral spinal cord interneuron fate determination	1/127	1/21092	0.00602124	0.0948446	0.072995	Nkx2-2	1
GO:0060582	GO:0060582	cell fate determination involved in pattern specification	1/127	1/21092	0.00602124	0.0948446	0.072995	Nkx2-2	1
GO:0070543	GO:0070543	response to linoleic acid	1/127	1/21092	0.00602124	0.0948446	0.072995	Cd36	1
GO:0098925	GO:0098925	retrograde trans-synaptic signaling by nitric oxide, modulating synaptic transmission	1/127	1/21092	0.00602124	0.0948446	0.072995	Gucy1a1	1
GO:0150024	GO:0150024	oxidised low-density lipoprotein particle clearance	1/127	1/21092	0.00602124	0.0948446	0.072995	Cd36	1
GO:1900827	GO:1900827	positive regulation of membrane depolarization during cardiac muscle cell action potential	1/127	1/21092	0.00602124	0.0948446	0.072995	Ank3	1
GO:1901207	GO:1901207	regulation of heart looping	1/127	1/21092	0.00602124	0.0948446	0.072995	Tbx2	1
GO:1901208	GO:1901208	negative regulation of heart looping	1/127	1/21092	0.00602124	0.0948446	0.072995	Tbx2	1
GO:1901210	GO:1901210	regulation of cardiac chamber formation	1/127	1/21092	0.00602124	0.0948446	0.072995	Tbx2	1
GO:1901211	GO:1901211	negative regulation of cardiac chamber formation	1/127	1/21092	0.00602124	0.0948446	0.072995	Tbx2	1
GO:1902076	GO:1902076	regulation of lateral motor column neuron migration	1/127	1/21092	0.00602124	0.0948446	0.072995	Reln	1
GO:1902078	GO:1902078	positive regulation of lateral motor column neuron migration	1/127	1/21092	0.00602124	0.0948446	0.072995	Reln	1
GO:1904145	GO:1904145	negative regulation of meiotic cell cycle process involved in oocyte maturation	1/127	1/21092	0.00602124	0.0948446	0.072995	Grb14	1
GO:1905483	GO:1905483	regulation of motor neuron migration	1/127	1/21092	0.00602124	0.0948446	0.072995	Reln	1
GO:1905485	GO:1905485	positive regulation of motor neuron migration	1/127	1/21092	0.00602124	0.0948446	0.072995	Reln	1
GO:2000446	GO:2000446	regulation of macrophage migration inhibitory factor signaling pathway	1/127	1/21092	0.00602124	0.0948446	0.072995	Angpt1	1
GO:0097479	GO:0097479	synaptic vesicle localization	5/127	192/21092	0.00616613	0.0964795	0.0742532	Pcdh17/Cadps/Nrn1/Grin3a/Nrxn3	5
GO:0010039	GO:0010039	response to iron ion	2/127	20/21092	0.00636627	0.097786	0.0752588	Cybrd1/Trf	2
GO:0035493	GO:0035493	SNARE complex assembly	2/127	20/21092	0.00636627	0.097786	0.0752588	Stxbp6/Vamp8	2
GO:0007586	GO:0007586	digestion	4/127	122/21092	0.00637463	0.097786	0.0752588	Wnk4/Lima1/Cd36/Vamp8	4
GO:0048511	GO:0048511	rhythmic process	6/127	275/21092	0.00646772	0.0985414	0.0758402	Six3/Hs3st2/Hlf/Ptprn/Grin3a/Ngfr	6
GO:0035904	GO:0035904	aorta development	3/127	63/21092	0.00650785	0.0985414	0.0758402	Tbx2/Cxcr4/Ngfr	3
GO:0010811	GO:0010811	positive regulation of cell-substrate adhesion	4/127	125/21092	0.00693758	0.104375	0.0803299	Emilin2/Plekha2/Cd36/Npnt	4
GO:0003143	GO:0003143	embryonic heart tube morphogenesis	3/127	65/21092	0.00709631	0.105412	0.0811277	Gja1/Tbx2/Zic3	3
GO:0061371	GO:0061371	determination of heart left/right asymmetry	3/127	65/21092	0.00709631	0.105412	0.0811277	Gja1/Tbx2/Zic3	3
GO:0003002	GO:0003002	regionalization	7/127	371/21092	0.00726728	0.107272	0.0825598	Sp8/Six3/Zic3/Reln/Rarg/Nkx2-2/Emx2	7
GO:0016048	GO:0016048	detection of temperature stimulus	2/127	22/21092	0.00767952	0.111092	0.0854993	Cxcr4/Ngfr	2
GO:0046597	GO:0046597	negative regulation of viral entry into host cell	2/127	22/21092	0.00767952	0.111092	0.0854993	Ifitm3/Trim25	2
GO:2000310	GO:2000310	regulation of NMDA receptor activity	2/127	22/21092	0.00767952	0.111092	0.0854993	Reln/Anxa3	2
GO:0034109	GO:0034109	homotypic cell-cell adhesion	3/127	67/21092	0.00771536	0.111092	0.0854993	Megf11/Dsc2/Ank3	3
GO:0010721	GO:0010721	negative regulation of cell development	7/127	376/21092	0.0077943	0.111513	0.0858239	Six3/Grb14/Efna1/Nkx2-2/Epha7/Fgf13/Ngfr	7
GO:0048871	GO:0048871	multicellular organismal homeostasis	8/127	472/21092	0.00783968	0.111513	0.0858239	Dio2/Gja1/Abca4/Lama4/Cxcr4/Cd36/Trf/Pm20d1	8
GO:0009611	GO:0009611	response to wounding	8/127	473/21092	0.00793524	0.112193	0.0863467	Gja1/Slc1a2/Mdk/Cxcr4/Ajap1/Cd36/Cnn2/Ngfr	8
GO:0061041	GO:0061041	regulation of wound healing	4/127	131/21092	0.00816011	0.114681	0.0882619	Gja1/Cxcr4/Ajap1/Cd36	4
GO:0017158	GO:0017158	regulation of calcium ion-dependent exocytosis	4/127	132/21092	0.0083767	0.114989	0.0884987	Cadps/Nrn1/Grin3a/Nrxn3	4
GO:0042403	GO:0042403	thyroid hormone metabolic process	2/127	23/21092	0.00837798	0.114989	0.0884987	Dio2/Reln	2
GO:0048670	GO:0048670	regulation of collateral sprouting	2/127	23/21092	0.00837798	0.114989	0.0884987	Epha7/Fgf13	2
GO:0071467	GO:0071467	cellular response to pH	2/127	23/21092	0.00837798	0.114989	0.0884987	Gja1/Gpr68	2
GO:0010810	GO:0010810	regulation of cell-substrate adhesion	5/127	208/21092	0.00856556	0.11688	0.0899541	Emilin2/Plekha2/Ajap1/Cd36/Npnt	5
GO:1905809	GO:1905809	negative regulation of synapse organization	2/127	24/21092	0.00910385	0.118067	0.0908677	Efna1/Epha7	2
GO:0002573	GO:0002573	myeloid leukocyte differentiation	5/127	212/21092	0.00925382	0.118067	0.0908677	Gpr68/Zbtb46/Tesc/Sh3pxd2a/Trf	5
GO:0030099	GO:0030099	myeloid cell differentiation	7/127	392/21092	0.00967161	0.118067	0.0908677	Gpr68/Rarg/Zbtb46/Tesc/Sh3pxd2a/Trf/Heph	7
GO:0042733	GO:0042733	embryonic digit morphogenesis	3/127	73/21092	0.0097595	0.118067	0.0908677	Gja1/Tbx2/Osr2	3
GO:0021801	GO:0021801	cerebral cortex radial glia guided migration	2/127	25/21092	0.00985679	0.118067	0.0908677	Lamb1/Reln	2
GO:0022030	GO:0022030	telencephalon glial cell migration	2/127	25/21092	0.00985679	0.118067	0.0908677	Lamb1/Reln	2
GO:0044342	GO:0044342	type B pancreatic cell proliferation	2/127	25/21092	0.00985679	0.118067	0.0908677	Nr4a1/Ptprn	2
GO:0048714	GO:0048714	positive regulation of oligodendrocyte differentiation	2/127	25/21092	0.00985679	0.118067	0.0908677	Nkx2-2/Cxcr4	2
GO:0060004	GO:0060004	reflex	2/127	25/21092	0.00985679	0.118067	0.0908677	Gja1/Npnt	2
GO:1904646	GO:1904646	cellular response to amyloid-beta	2/127	25/21092	0.00985679	0.118067	0.0908677	Cd36/Ngfr	2
GO:0045765	GO:0045765	regulation of angiogenesis	6/127	303/21092	0.0101628	0.118067	0.0908677	Thbs2/Anxa3/Efna1/Cxcr4/Cd36/Ngfr	6
GO:0070997	GO:0070997	neuron death	7/127	398/21092	0.0104546	0.118067	0.0908677	Ghr/Mdk/Epha7/Gabrb3/Angpt1/Pm20d1/Ngfr	7
GO:0014855	GO:0014855	striated muscle cell proliferation	3/127	75/21092	0.0105042	0.118067	0.0908677	Gja1/Tbx2/Angpt1	3
GO:0031646	GO:0031646	positive regulation of neurological system process	3/127	75/21092	0.0105042	0.118067	0.0908677	Reln/Trf/Ngfr	3
GO:0051966	GO:0051966	regulation of synaptic transmission, glutamatergic	3/127	75/21092	0.0105042	0.118067	0.0908677	Reln/Ngfr/Gria4	3
GO:0046823	GO:0046823	negative regulation of nucleocytoplasmic transport	2/127	26/21092	0.0106365	0.118067	0.0908677	Cd36/Angpt1	2
GO:0034764	GO:0034764	positive regulation of transmembrane transport	5/127	220/21092	0.0107431	0.118067	0.0908677	Slc1a2/Reln/Wnk4/Tesc/Ank3	5
GO:0051965	GO:0051965	positive regulation of synapse assembly	3/127	76/21092	0.0108886	0.118067	0.0908677	Thbs2/Adgre5/Slitrk2	3
GO:0016079	GO:0016079	synaptic vesicle exocytosis	4/127	143/21092	0.0110112	0.118067	0.0908677	Cadps/Nrn1/Grin3a/Nrxn3	4
GO:0043270	GO:0043270	positive regulation of ion transport	6/127	310/21092	0.0112822	0.118067	0.0908677	Reln/Wnk4/Cxcr4/Tesc/Vamp8/Ank3	6
GO:0002068	GO:0002068	glandular epithelial cell development	2/127	27/21092	0.0114425	0.118067	0.0908677	Rarg/Nkx2-2	2
GO:0007214	GO:0007214	gamma-aminobutyric acid signaling pathway	2/127	27/21092	0.0114425	0.118067	0.0908677	Gabrb3/Gabrb1	2
GO:0007263	GO:0007263	nitric oxide mediated signal transduction	2/127	27/21092	0.0114425	0.118067	0.0908677	Gucy1a1/Cd36	2
GO:0021871	GO:0021871	forebrain regionalization	2/127	27/21092	0.0114425	0.118067	0.0908677	Six3/Emx2	2
GO:1904645	GO:1904645	response to amyloid-beta	2/127	27/21092	0.0114425	0.118067	0.0908677	Cd36/Ngfr	2
GO:0018108	GO:0018108	peptidyl-tyrosine phosphorylation	6/127	312/21092	0.0116174	0.118067	0.0908677	Reln/Ghr/Efna1/Epha7/Cd36/Angpt1	6
GO:0021700	GO:0021700	developmental maturation	6/127	312/21092	0.0116174	0.118067	0.0908677	Six3/Grb14/Gja1/Reln/Cend1/Ptprn	6
GO:0003294	GO:0003294	atrial ventricular junction remodeling	1/127	2/21092	0.0120065	0.118067	0.0908677	Gja1	1
GO:0003312	GO:0003312	pancreatic PP cell differentiation	1/127	2/21092	0.0120065	0.118067	0.0908677	Nkx2-2	1
GO:0003326	GO:0003326	pancreatic A cell fate commitment	1/127	2/21092	0.0120065	0.118067	0.0908677	Nkx2-2	1
GO:0003329	GO:0003329	pancreatic PP cell fate commitment	1/127	2/21092	0.0120065	0.118067	0.0908677	Nkx2-2	1
GO:0003404	GO:0003404	optic vesicle morphogenesis	1/127	2/21092	0.0120065	0.118067	0.0908677	Six3	1
GO:0003430	GO:0003430	growth plate cartilage chondrocyte growth	1/127	2/21092	0.0120065	0.118067	0.0908677	Rarg	1
GO:0006649	GO:0006649	phospholipid transfer to membrane	1/127	2/21092	0.0120065	0.118067	0.0908677	Abca4	1
GO:0007521	GO:0007521	muscle cell fate determination	1/127	2/21092	0.0120065	0.118067	0.0908677	Tbx2	1
GO:0009258	GO:0009258	10-formyltetrahydrofolate catabolic process	1/127	2/21092	0.0120065	0.118067	0.0908677	Aldh1l1	1
GO:0009397	GO:0009397	folic acid-containing compound catabolic process	1/127	2/21092	0.0120065	0.118067	0.0908677	Aldh1l1	1
GO:0010645	GO:0010645	regulation of cell communication by chemical coupling	1/127	2/21092	0.0120065	0.118067	0.0908677	Gja1	1
GO:0010652	GO:0010652	positive regulation of cell communication by chemical coupling	1/127	2/21092	0.0120065	0.118067	0.0908677	Gja1	1
GO:0021812	GO:0021812	neuronal-glial interaction involved in cerebral cortex radial glia guided migration	1/127	2/21092	0.0120065	0.118067	0.0908677	Lamb1	1
GO:0021933	GO:0021933	radial glia guided migration of cerebellar granule cell	1/127	2/21092	0.0120065	0.118067	0.0908677	Cend1	1
GO:0021941	GO:0021941	negative regulation of cerebellar granule cell precursor proliferation	1/127	2/21092	0.0120065	0.118067	0.0908677	Cend1	1
GO:0035545	GO:0035545	determination of left/right asymmetry in nervous system	1/127	2/21092	0.0120065	0.118067	0.0908677	Zic3	1
GO:0035691	GO:0035691	macrophage migration inhibitory factor signaling pathway	1/127	2/21092	0.0120065	0.118067	0.0908677	Angpt1	1
GO:0042404	GO:0042404	thyroid hormone catabolic process	1/127	2/21092	0.0120065	0.118067	0.0908677	Dio2	1
GO:0042560	GO:0042560	pteridine-containing compound catabolic process	1/127	2/21092	0.0120065	0.118067	0.0908677	Aldh1l1	1
GO:0043605	GO:0043605	cellular amide catabolic process	1/127	2/21092	0.0120065	0.118067	0.0908677	Pm20d1	1
GO:0045210	GO:0045210	FasL biosynthetic process	1/127	2/21092	0.0120065	0.118067	0.0908677	Phlda1	1
GO:0052551	GO:0052551	response to defense-related nitric oxide production by other organism involved in symbiotic interaction	1/127	2/21092	0.0120065	0.118067	0.0908677	Gucy1a1	1
GO:0052565	GO:0052565	response to defense-related host nitric oxide production	1/127	2/21092	0.0120065	0.118067	0.0908677	Gucy1a1	1
GO:0072156	GO:0072156	distal tubule morphogenesis	1/127	2/21092	0.0120065	0.118067	0.0908677	Wnk4	1
GO:0072564	GO:0072564	blood microparticle formation	1/127	2/21092	0.0120065	0.118067	0.0908677	Cd36	1
GO:0072658	GO:0072658	maintenance of protein location in membrane	1/127	2/21092	0.0120065	0.118067	0.0908677	Ank3	1
GO:0072660	GO:0072660	maintenance of protein location in plasma membrane	1/127	2/21092	0.0120065	0.118067	0.0908677	Ank3	1
GO:0098923	GO:0098923	retrograde trans-synaptic signaling by soluble gas	1/127	2/21092	0.0120065	0.118067	0.0908677	Gucy1a1	1
GO:0098924	GO:0098924	retrograde trans-synaptic signaling by nitric oxide	1/127	2/21092	0.0120065	0.118067	0.0908677	Gucy1a1	1
GO:0099554	GO:0099554	trans-synaptic signaling by soluble gas, modulating synaptic transmission	1/127	2/21092	0.0120065	0.118067	0.0908677	Gucy1a1	1
GO:0099555	GO:0099555	trans-synaptic signaling by nitric oxide, modulating synaptic transmission	1/127	2/21092	0.0120065	0.118067	0.0908677	Gucy1a1	1
GO:1901219	GO:1901219	regulation of cardiac chamber morphogenesis	1/127	2/21092	0.0120065	0.118067	0.0908677	Tbx2	1
GO:1901220	GO:1901220	negative regulation of cardiac chamber morphogenesis	1/127	2/21092	0.0120065	0.118067	0.0908677	Tbx2	1
GO:1902278	GO:1902278	positive regulation of pancreatic amylase secretion	1/127	2/21092	0.0120065	0.118067	0.0908677	Vamp8	1
GO:1904071	GO:1904071	presynaptic active zone assembly	1/127	2/21092	0.0120065	0.118067	0.0908677	Pcdh17	1
GO:1904692	GO:1904692	positive regulation of type B pancreatic cell proliferation	1/127	2/21092	0.0120065	0.118067	0.0908677	Ptprn	1
GO:2000332	GO:2000332	regulation of blood microparticle formation	1/127	2/21092	0.0120065	0.118067	0.0908677	Cd36	1
GO:2000334	GO:2000334	positive regulation of blood microparticle formation	1/127	2/21092	0.0120065	0.118067	0.0908677	Cd36	1
GO:0098693	GO:0098693	regulation of synaptic vesicle cycle	4/127	147/21092	0.0120875	0.118067	0.0908677	Pcdh17/Nrn1/Grin3a/Nrxn3	4
GO:0018212	GO:0018212	peptidyl-tyrosine modification	6/127	315/21092	0.0121334	0.118067	0.0908677	Reln/Ghr/Efna1/Epha7/Cd36/Angpt1	6
GO:0010959	GO:0010959	regulation of metal ion transport	7/127	410/21092	0.0121578	0.118067	0.0908677	Gja1/Wnk4/Cxcr4/Tesc/Trf/Ank3/Gnao1	7
GO:0021511	GO:0021511	spinal cord patterning	2/127	28/21092	0.0122746	0.118067	0.0908677	Reln/Nkx2-2	2
GO:0030224	GO:0030224	monocyte differentiation	2/127	28/21092	0.0122746	0.118067	0.0908677	Gpr68/Zbtb46	2
GO:0048596	GO:0048596	embryonic camera-type eye morphogenesis	2/127	28/21092	0.0122746	0.118067	0.0908677	Six3/Tbx2	2
GO:1903131	GO:1903131	mononuclear cell differentiation	2/127	28/21092	0.0122746	0.118067	0.0908677	Gpr68/Zbtb46	2
GO:0006937	GO:0006937	regulation of muscle contraction	4/127	148/21092	0.0123667	0.118197	0.0909678	Gucy1a1/Dsc2/Npnt/Fgf13	4
GO:0099504	GO:0099504	synaptic vesicle cycle	5/127	228/21092	0.0123888	0.118197	0.0909678	Pcdh17/Cadps/Nrn1/Grin3a/Nrxn3	5
GO:0035050	GO:0035050	embryonic heart tube development	3/127	81/21092	0.012932	0.12288	0.0945721	Gja1/Tbx2/Zic3	3
GO:0008045	GO:0008045	motor neuron axon guidance	2/127	29/21092	0.0131323	0.12428	0.0956496	Cxcr4/Alcam	2
GO:0051899	GO:0051899	membrane depolarization	3/127	82/21092	0.0133652	0.125976	0.0969546	Gja1/Ank3/Ngfr	3
GO:1904064	GO:1904064	positive regulation of cation transmembrane transport	4/127	152/21092	0.0135249	0.126971	0.0977207	Reln/Wnk4/Tesc/Ank3	4
GO:0060079	GO:0060079	excitatory postsynaptic potential	3/127	84/21092	0.0142561	0.131286	0.101041	Reln/S1pr2/Ngfr	3
GO:1904062	GO:1904062	regulation of cation transmembrane transport	6/127	328/21092	0.0145569	0.131286	0.101041	Reln/Anxa3/Wnk4/Tesc/Ank3/Pm20d1	6
GO:0051091	GO:0051091	positive regulation of DNA-binding transcription factor activity	5/127	238/21092	0.0146765	0.131286	0.101041	Reln/Anxa3/Nkx2-2/Cd36/Trim25	5
GO:0014015	GO:0014015	positive regulation of gliogenesis	3/127	85/21092	0.0147139	0.131286	0.101041	Nkx2-2/Cxcr4/Trf	3
GO:0050768	GO:0050768	negative regulation of neurogenesis	6/127	329/21092	0.0147563	0.131286	0.101041	Six3/Efna1/Nkx2-2/Epha7/Fgf13/Ngfr	6
GO:0048668	GO:0048668	collateral sprouting	2/127	31/21092	0.0149236	0.131286	0.101041	Epha7/Fgf13	2
GO:0043010	GO:0043010	camera-type eye development	6/127	331/21092	0.0151608	0.131286	0.101041	Six3/Gja1/Megf11/Tbx2/Rarg/Osr2	6
GO:0032412	GO:0032412	regulation of ion transmembrane transporter activity	5/127	240/21092	0.0151658	0.131286	0.101041	Reln/Anxa3/Wnk4/Tesc/Ank3	5
GO:0043122	GO:0043122	regulation of I-kappaB kinase/NF-kappaB signaling	4/127	159/21092	0.0157134	0.131286	0.101041	Cd36/Angpt1/Otud7a/Trim25	4
GO:1905606	GO:1905606	regulation of presynapse assembly	2/127	32/21092	0.0158565	0.131286	0.101041	Slitrk2/Gpc4	2
GO:1901342	GO:1901342	regulation of vasculature development	6/127	335/21092	0.0159928	0.131286	0.101041	Thbs2/Anxa3/Efna1/Cxcr4/Cd36/Ngfr	6
GO:0055072	GO:0055072	iron ion homeostasis	3/127	88/21092	0.0161371	0.131286	0.101041	Trf/Steap2/Heph	3
GO:0000041	GO:0000041	transition metal ion transport	3/127	89/21092	0.016628	0.131286	0.101041	Trf/Steap2/Heph	3
GO:0060998	GO:0060998	regulation of dendritic spine development	3/127	89/21092	0.016628	0.131286	0.101041	Reln/Efna1/Ngfr	3
GO:1990778	GO:1990778	protein localization to cell periphery	6/127	338/21092	0.0166373	0.131286	0.101041	Tesc/Vamp8/Ank3/Gpc4/Rab26/Fgf13	6
GO:0046596	GO:0046596	regulation of viral entry into host cell	2/127	33/21092	0.0168137	0.131286	0.101041	Ifitm3/Trim25	2
GO:0048013	GO:0048013	ephrin receptor signaling pathway	2/127	33/21092	0.0168137	0.131286	0.101041	Efna1/Epha7	2
GO:1900181	GO:1900181	negative regulation of protein localization to nucleus	2/127	33/21092	0.0168137	0.131286	0.101041	Cd36/Angpt1	2
GO:0031644	GO:0031644	regulation of neurological system process	4/127	163/21092	0.0170583	0.131286	0.101041	Reln/S1pr2/Trf/Ngfr	4
GO:0050795	GO:0050795	regulation of behavior	3/127	91/21092	0.017635	0.131286	0.101041	Gja1/Reln/Mdk	3
GO:1902600	GO:1902600	proton transmembrane transport	3/127	91/21092	0.017635	0.131286	0.101041	Nnt/Tesc/Pm20d1	3
GO:0006575	GO:0006575	cellular modified amino acid metabolic process	4/127	165/21092	0.017757	0.131286	0.101041	Dio2/Reln/Ghr/Aldh1l1	4
GO:1903034	GO:1903034	regulation of response to wounding	4/127	165/21092	0.017757	0.131286	0.101041	Gja1/Cxcr4/Ajap1/Cd36	4
GO:0035116	GO:0035116	embryonic hindlimb morphogenesis	2/127	34/21092	0.017795	0.131286	0.101041	Rarg/Osr2	2
GO:0003347	GO:0003347	epicardial cell to mesenchymal cell transition	1/127	3/21092	0.017956	0.131286	0.101041	Gja1	1
GO:0006663	GO:0006663	platelet activating factor biosynthetic process	1/127	3/21092	0.017956	0.131286	0.101041	Lpcat2	1
GO:0006740	GO:0006740	NADPH regeneration	1/127	3/21092	0.017956	0.131286	0.101041	Nnt	1
GO:0010643	GO:0010643	cell communication by chemical coupling	1/127	3/21092	0.017956	0.131286	0.101041	Gja1	1
GO:0014016	GO:0014016	neuroblast differentiation	1/127	3/21092	0.017956	0.131286	0.101041	Six3	1
GO:0015803	GO:0015803	branched-chain amino acid transport	1/127	3/21092	0.017956	0.131286	0.101041	Slc6a17	1
GO:0015820	GO:0015820	leucine transport	1/127	3/21092	0.017956	0.131286	0.101041	Slc6a17	1
GO:0021529	GO:0021529	spinal cord oligodendrocyte cell differentiation	1/127	3/21092	0.017956	0.131286	0.101041	Nkx2-2	1
GO:0021530	GO:0021530	spinal cord oligodendrocyte cell fate specification	1/127	3/21092	0.017956	0.131286	0.101041	Nkx2-2	1
GO:0021699	GO:0021699	cerebellar cortex maturation	1/127	3/21092	0.017956	0.131286	0.101041	Cend1	1
GO:0030210	GO:0030210	heparin biosynthetic process	1/127	3/21092	0.017956	0.131286	0.101041	Angpt1	1
GO:0030421	GO:0030421	defecation	1/127	3/21092	0.017956	0.131286	0.101041	Mdk	1
GO:0030860	GO:0030860	regulation of polarized epithelial cell differentiation	1/127	3/21092	0.017956	0.131286	0.101041	Ajap1	1
GO:0033216	GO:0033216	ferric iron import	1/127	3/21092	0.017956	0.131286	0.101041	Steap2	1
GO:0036022	GO:0036022	limb joint morphogenesis	1/127	3/21092	0.017956	0.131286	0.101041	Osr2	1
GO:0036023	GO:0036023	embryonic skeletal limb joint morphogenesis	1/127	3/21092	0.017956	0.131286	0.101041	Osr2	1
GO:0036151	GO:0036151	phosphatidylcholine acyl-chain remodeling	1/127	3/21092	0.017956	0.131286	0.101041	Lpcat2	1
GO:0036395	GO:0036395	pancreatic amylase secretion	1/127	3/21092	0.017956	0.131286	0.101041	Vamp8	1
GO:0045196	GO:0045196	establishment or maintenance of neuroblast polarity	1/127	3/21092	0.017956	0.131286	0.101041	Fgf13	1
GO:0045200	GO:0045200	establishment of neuroblast polarity	1/127	3/21092	0.017956	0.131286	0.101041	Fgf13	1
GO:0052564	GO:0052564	response to immune response of other organism involved in symbiotic interaction	1/127	3/21092	0.017956	0.131286	0.101041	Gucy1a1	1
GO:0052572	GO:0052572	response to host immune response	1/127	3/21092	0.017956	0.131286	0.101041	Gucy1a1	1
GO:0055095	GO:0055095	lipoprotein particle mediated signaling	1/127	3/21092	0.017956	0.131286	0.101041	Cd36	1
GO:0055096	GO:0055096	low-density lipoprotein particle mediated signaling	1/127	3/21092	0.017956	0.131286	0.101041	Cd36	1
GO:0070460	GO:0070460	thyroid-stimulating hormone secretion	1/127	3/21092	0.017956	0.131286	0.101041	Dio2	1
GO:0070625	GO:0070625	zymogen granule exocytosis	1/127	3/21092	0.017956	0.131286	0.101041	Vamp8	1
GO:0072061	GO:0072061	inner medullary collecting duct development	1/127	3/21092	0.017956	0.131286	0.101041	Dact2	1
GO:0097195	GO:0097195	pilomotor reflex	1/127	3/21092	0.017956	0.131286	0.101041	Npnt	1
GO:0097477	GO:0097477	lateral motor column neuron migration	1/127	3/21092	0.017956	0.131286	0.101041	Reln	1
GO:0098706	GO:0098706	ferric iron import across cell outer membrane	1/127	3/21092	0.017956	0.131286	0.101041	Steap2	1
GO:0099163	GO:0099163	synaptic signaling by nitric oxide	1/127	3/21092	0.017956	0.131286	0.101041	Gucy1a1	1
GO:0099543	GO:0099543	trans-synaptic signaling by soluble gas	1/127	3/21092	0.017956	0.131286	0.101041	Gucy1a1	1
GO:0099548	GO:0099548	trans-synaptic signaling by nitric oxide	1/127	3/21092	0.017956	0.131286	0.101041	Gucy1a1	1
GO:0099575	GO:0099575	regulation of protein catabolic process at presynapse, modulating synaptic transmission	1/127	3/21092	0.017956	0.131286	0.101041	Rab26	1
GO:0101030	GO:0101030	tRNA-guanine transglycosylation	1/127	3/21092	0.017956	0.131286	0.101041	2210016F16Rik	1
GO:1900390	GO:1900390	regulation of iron ion import	1/127	3/21092	0.017956	0.131286	0.101041	Trf	1
GO:1902276	GO:1902276	regulation of pancreatic amylase secretion	1/127	3/21092	0.017956	0.131286	0.101041	Vamp8	1
GO:1903537	GO:1903537	meiotic cell cycle process involved in oocyte maturation	1/127	3/21092	0.017956	0.131286	0.101041	Grb14	1
GO:1903538	GO:1903538	regulation of meiotic cell cycle process involved in oocyte maturation	1/127	3/21092	0.017956	0.131286	0.101041	Grb14	1
GO:1905319	GO:1905319	mesenchymal stem cell migration	1/127	3/21092	0.017956	0.131286	0.101041	Cxcr4	1
GO:1905320	GO:1905320	regulation of mesenchymal stem cell migration	1/127	3/21092	0.017956	0.131286	0.101041	Cxcr4	1
GO:1905322	GO:1905322	positive regulation of mesenchymal stem cell migration	1/127	3/21092	0.017956	0.131286	0.101041	Cxcr4	1
GO:1990502	GO:1990502	dense core granule maturation	1/127	3/21092	0.017956	0.131286	0.101041	Ptprn	1
GO:2000721	GO:2000721	positive regulation of transcription from RNA polymerase II promoter involved in smooth muscle cell differentiation	1/127	3/21092	0.017956	0.131286	0.101041	Npnt	1
GO:2000983	GO:2000983	regulation of ATP citrate synthase activity	1/127	3/21092	0.017956	0.131286	0.101041	Chchd10	1
GO:2000984	GO:2000984	negative regulation of ATP citrate synthase activity	1/127	3/21092	0.017956	0.131286	0.101041	Chchd10	1
GO:2001200	GO:2001200	positive regulation of dendritic cell differentiation	1/127	3/21092	0.017956	0.131286	0.101041	Zbtb46	1
GO:0009266	GO:0009266	response to temperature stimulus	4/127	166/21092	0.018113	0.131889	0.101506	Dio2/Arpp21/Cxcr4/Ngfr	4
GO:0002028	GO:0002028	regulation of sodium ion transport	3/127	92/21092	0.0181509	0.131889	0.101506	Wnk4/Tesc/Ank3	3
GO:0009954	GO:0009954	proximal/distal pattern formation	2/127	35/21092	0.0188	0.134796	0.103743	Sp8/Six3	2
GO:0021846	GO:0021846	cell proliferation in forebrain	2/127	35/21092	0.0188	0.134796	0.103743	Six3/Emx2	2
GO:2000171	GO:2000171	negative regulation of dendrite development	2/127	35/21092	0.0188	0.134796	0.103743	Efna1/Ngfr	2
GO:2000463	GO:2000463	positive regulation of excitatory postsynaptic potential	2/127	35/21092	0.0188	0.134796	0.103743	Reln/Ngfr	2
GO:0034767	GO:0034767	positive regulation of ion transmembrane transport	4/127	168/21092	0.0188381	0.134796	0.103743	Reln/Wnk4/Tesc/Ank3	4
GO:0048588	GO:0048588	developmental cell growth	5/127	255/21092	0.0191872	0.136876	0.105344	Nrn1/Rarg/Cxcr4/Epha7/Fgf13	5
GO:0043001	GO:0043001	Golgi to plasma membrane protein transport	2/127	36/21092	0.0198285	0.139964	0.10772	Ank3/Rab26	2
GO:0050892	GO:0050892	intestinal absorption	2/127	36/21092	0.0198285	0.139964	0.10772	Lima1/Cd36	2
GO:0099174	GO:0099174	regulation of presynapse organization	2/127	36/21092	0.0198285	0.139964	0.10772	Slitrk2/Gpc4	2
GO:0044403	GO:0044403	symbiont process	6/127	352/21092	0.0198829	0.139964	0.10772	Ifitm3/Gucy1a1/Cxcr4/Cd36/Vamp8/Trim25	6
GO:0032386	GO:0032386	regulation of intracellular transport	7/127	453/21092	0.0199182	0.139964	0.10772	Nrn1/Grin3a/Nrxn3/Cd36/Angpt1/Vamp8/Ank3	7
GO:0043523	GO:0043523	regulation of neuron apoptotic process	5/127	258/21092	0.0200679	0.140595	0.108206	Mdk/Epha7/Gabrb3/Angpt1/Ngfr	5
GO:0008016	GO:0008016	regulation of heart contraction	4/127	172/21092	0.0203419	0.141669	0.109032	Gja1/Dsc2/Gnao1/Fgf13	4
GO:0048592	GO:0048592	eye morphogenesis	4/127	172/21092	0.0203419	0.141669	0.109032	Six3/Megf11/Tbx2/Rarg	4
GO:0010977	GO:0010977	negative regulation of neuron projection development	4/127	173/21092	0.0207291	0.141825	0.109153	Efna1/Epha7/Fgf13/Ngfr	4
GO:0043524	GO:0043524	negative regulation of neuron apoptotic process	4/127	173/21092	0.0207291	0.141825	0.109153	Mdk/Gabrb3/Angpt1/Ngfr	4
GO:0060993	GO:0060993	kidney morphogenesis	3/127	97/21092	0.0208562	0.141825	0.109153	Wnk4/Fras1/Npnt	3
GO:0021799	GO:0021799	cerebral cortex radially oriented cell migration	2/127	37/21092	0.02088	0.141825	0.109153	Lamb1/Reln	2
GO:0030851	GO:0030851	granulocyte differentiation	2/127	37/21092	0.02088	0.141825	0.109153	Zbtb46/Tesc	2
GO:0046879	GO:0046879	hormone secretion	6/127	357/21092	0.0211398	0.141825	0.109153	Dio2/Gja1/Gpr68/Ptprn/Scg5/Vamp8	6
GO:0034765	GO:0034765	regulation of ion transmembrane transport	7/127	459/21092	0.0212253	0.141825	0.109153	Gja1/Reln/Anxa3/Wnk4/Tesc/Ank3/Pm20d1	7
GO:0043901	GO:0043901	negative regulation of multi-organism process	4/127	176/21092	0.0219177	0.141825	0.109153	Grb14/Ifitm3/Cd36/Trim25	4
GO:0033628	GO:0033628	regulation of cell adhesion mediated by integrin	2/127	38/21092	0.0219543	0.141825	0.109153	Efna1/Tesc	2
GO:0044331	GO:0044331	cell-cell adhesion mediated by cadherin	2/127	38/21092	0.0219543	0.141825	0.109153	Cdh11/Cdh10	2
GO:0086004	GO:0086004	regulation of cardiac muscle cell contraction	2/127	38/21092	0.0219543	0.141825	0.109153	Dsc2/Fgf13	2
GO:0097009	GO:0097009	energy homeostasis	2/127	38/21092	0.0219543	0.141825	0.109153	Cd36/Pm20d1	2
GO:0006821	GO:0006821	chloride transport	3/127	99/21092	0.021997	0.141825	0.109153	Wnk4/Gabrb3/Gabrb1	3
GO:0033555	GO:0033555	multicellular organismal response to stress	3/127	99/21092	0.021997	0.141825	0.109153	Gja1/Reln/Mdk	3
GO:0010771	GO:0010771	negative regulation of cell morphogenesis involved in differentiation	3/127	100/21092	0.0225799	0.141825	0.109153	Efna1/Epha7/Fgf13	3
GO:0008015	GO:0008015	blood circulation	7/127	466/21092	0.0228246	0.141825	0.109153	Gja1/Gucy1a1/Dsc2/Cxcr4/Cd36/Angpt1/Gnao1	7
GO:0016339	GO:0016339	calcium-dependent cell-cell adhesion via plasma membrane cell adhesion molecules	2/127	39/21092	0.0230512	0.141825	0.109153	Cdh11/Cdh10	2
GO:0021955	GO:0021955	central nervous system neuron axonogenesis	2/127	39/21092	0.0230512	0.141825	0.109153	Cdh11/Arhgef28	2
GO:0045778	GO:0045778	positive regulation of ossification	3/127	101/21092	0.0231712	0.141825	0.109153	Gja1/Osr2/Npnt	3
GO:1901653	GO:1901653	cellular response to peptide	5/127	268/21092	0.0231939	0.141825	0.109153	Grb14/Ghr/Nr4a1/Cd36/Ngfr	5
GO:0009914	GO:0009914	hormone transport	6/127	366/21092	0.0235362	0.141825	0.109153	Dio2/Gja1/Gpr68/Ptprn/Scg5/Vamp8	6
GO:0060840	GO:0060840	artery development	3/127	102/21092	0.0237709	0.141825	0.109153	Tbx2/Cxcr4/Ngfr	3
GO:0003104	GO:0003104	positive regulation of glomerular filtration	1/127	4/21092	0.02387	0.141825	0.109153	Gja1	1
GO:0003415	GO:0003415	chondrocyte hypertrophy	1/127	4/21092	0.02387	0.141825	0.109153	Rarg	1
GO:0003431	GO:0003431	growth plate cartilage chondrocyte development	1/127	4/21092	0.02387	0.141825	0.109153	Rarg	1
GO:0009946	GO:0009946	proximal/distal axis specification	1/127	4/21092	0.02387	0.141825	0.109153	Six3	1
GO:0010750	GO:0010750	positive regulation of nitric oxide mediated signal transduction	1/127	4/21092	0.02387	0.141825	0.109153	Gucy1a1	1
GO:0021590	GO:0021590	cerebellum maturation	1/127	4/21092	0.02387	0.141825	0.109153	Cend1	1
GO:0021797	GO:0021797	forebrain anterior/posterior pattern specification	1/127	4/21092	0.02387	0.141825	0.109153	Six3	1
GO:0032417	GO:0032417	positive regulation of sodium:proton antiporter activity	1/127	4/21092	0.02387	0.141825	0.109153	Tesc	1
GO:0034196	GO:0034196	acylglycerol transport	1/127	4/21092	0.02387	0.141825	0.109153	Cd36	1
GO:0034197	GO:0034197	triglyceride transport	1/127	4/21092	0.02387	0.141825	0.109153	Cd36	1
GO:0036394	GO:0036394	amylase secretion	1/127	4/21092	0.02387	0.141825	0.109153	Vamp8	1
GO:0038026	GO:0038026	reelin-mediated signaling pathway	1/127	4/21092	0.02387	0.141825	0.109153	Reln	1
GO:0038146	GO:0038146	chemokine (C-X-C motif) ligand 12 signaling pathway	1/127	4/21092	0.02387	0.141825	0.109153	Cxcr4	1
GO:0043435	GO:0043435	response to corticotropin-releasing hormone	1/127	4/21092	0.02387	0.141825	0.109153	Nr4a1	1
GO:0046449	GO:0046449	creatinine metabolic process	1/127	4/21092	0.02387	0.141825	0.109153	Ghr	1
GO:0046469	GO:0046469	platelet activating factor metabolic process	1/127	4/21092	0.02387	0.141825	0.109153	Lpcat2	1
GO:0048014	GO:0048014	Tie signaling pathway	1/127	4/21092	0.02387	0.141825	0.109153	Angpt1	1
GO:0060244	GO:0060244	negative regulation of cell proliferation involved in contact inhibition	1/127	4/21092	0.02387	0.141825	0.109153	Dach1	1
GO:0060596	GO:0060596	mammary placode formation	1/127	4/21092	0.02387	0.141825	0.109153	Tbx2	1
GO:0061792	GO:0061792	secretory granule maturation	1/127	4/21092	0.02387	0.141825	0.109153	Ptprn	1
GO:0070294	GO:0070294	renal sodium ion absorption	1/127	4/21092	0.02387	0.141825	0.109153	Wnk4	1
GO:0070384	GO:0070384	Harderian gland development	1/127	4/21092	0.02387	0.141825	0.109153	Rarg	1
GO:0071376	GO:0071376	cellular response to corticotropin-releasing hormone stimulus	1/127	4/21092	0.02387	0.141825	0.109153	Nr4a1	1
GO:0071724	GO:0071724	response to diacyl bacterial lipopeptide	1/127	4/21092	0.02387	0.141825	0.109153	Cd36	1
GO:0071726	GO:0071726	cellular response to diacyl bacterial lipopeptide	1/127	4/21092	0.02387	0.141825	0.109153	Cd36	1
GO:0071947	GO:0071947	protein deubiquitination involved in ubiquitin-dependent protein catabolic process	1/127	4/21092	0.02387	0.141825	0.109153	Otud7a	1
GO:0097402	GO:0097402	neuroblast migration	1/127	4/21092	0.02387	0.141825	0.109153	Six3	1
GO:0097476	GO:0097476	spinal cord motor neuron migration	1/127	4/21092	0.02387	0.141825	0.109153	Reln	1
GO:1900108	GO:1900108	negative regulation of nodal signaling pathway	1/127	4/21092	0.02387	0.141825	0.109153	Dact2	1
GO:1903588	GO:1903588	negative regulation of blood vessel endothelial cell proliferation involved in sprouting angiogenesis	1/127	4/21092	0.02387	0.141825	0.109153	Ngfr	1
GO:1990086	GO:1990086	lens fiber cell apoptotic process	1/127	4/21092	0.02387	0.141825	0.109153	Six3	1
GO:1990709	GO:1990709	presynaptic active zone organization	1/127	4/21092	0.02387	0.141825	0.109153	Pcdh17	1
GO:2000503	GO:2000503	positive regulation of natural killer cell chemotaxis	1/127	4/21092	0.02387	0.141825	0.109153	Cxcl14	1
GO:2001199	GO:2001199	negative regulation of dendritic cell differentiation	1/127	4/21092	0.02387	0.141825	0.109153	Zbtb46	1
GO:2001206	GO:2001206	positive regulation of osteoclast development	1/127	4/21092	0.02387	0.141825	0.109153	Gpr68	1
GO:0001764	GO:0001764	neuron migration	4/127	181/21092	0.02399	0.141825	0.109153	Gja1/Reln/Cxcr4/Fgf13	4
GO:0048489	GO:0048489	synaptic vesicle transport	4/127	181/21092	0.02399	0.141825	0.109153	Cadps/Nrn1/Grin3a/Nrxn3	4
GO:0097480	GO:0097480	establishment of synaptic vesicle localization	4/127	181/21092	0.02399	0.141825	0.109153	Cadps/Nrn1/Grin3a/Nrxn3	4
GO:0009268	GO:0009268	response to pH	2/127	40/21092	0.0241702	0.14229	0.10951	Gja1/Gpr68	2
GO:0072659	GO:0072659	protein localization to plasma membrane	5/127	271/21092	0.0241898	0.14229	0.10951	Tesc/Vamp8/Ank3/Rab26/Fgf13	5
GO:0035249	GO:0035249	synaptic transmission, glutamatergic	3/127	103/21092	0.024379	0.142917	0.109993	Reln/Ngfr/Gria4	3
GO:0071695	GO:0071695	anatomical structure maturation	4/127	182/21092	0.0244183	0.142917	0.109993	Six3/Grb14/Gja1/Cend1	4
GO:0009953	GO:0009953	dorsal/ventral pattern formation	3/127	104/21092	0.0249955	0.145242	0.111783	Sp8/Six3/Nkx2-2	3
GO:2000300	GO:2000300	regulation of synaptic vesicle exocytosis	3/127	104/21092	0.0249955	0.145242	0.111783	Nrn1/Grin3a/Nrxn3	3
GO:0003013	GO:0003013	circulatory system process	7/127	475/21092	0.0250013	0.145242	0.111783	Gja1/Gucy1a1/Dsc2/Cxcr4/Cd36/Angpt1/Gnao1	7
GO:0003007	GO:0003007	heart morphogenesis	5/127	274/21092	0.025213	0.145601	0.112058	Gja1/Tbx2/Zic3/Efna1/Angpt1	5
GO:0030100	GO:0030100	regulation of endocytosis	5/127	274/21092	0.025213	0.145601	0.112058	Cd36/Angpt1/Trf/Vamp8/Cnn2	5
GO:0051588	GO:0051588	regulation of neurotransmitter transport	4/127	184/21092	0.0252886	0.145601	0.112058	Nrn1/Grin3a/Nrxn3/Vamp8	4
GO:1902476	GO:1902476	chloride transmembrane transport	2/127	41/21092	0.0253111	0.145601	0.112058	Gabrb3/Gabrb1	2
GO:0007043	GO:0007043	cell-cell junction assembly	3/127	106/21092	0.0262536	0.149188	0.114819	Gja1/Cdh11/Cdh10	3
GO:0030316	GO:0030316	osteoclast differentiation	3/127	106/21092	0.0262536	0.149188	0.114819	Gpr68/Sh3pxd2a/Trf	3
GO:0001505	GO:0001505	regulation of neurotransmitter levels	6/127	376/21092	0.0264062	0.149188	0.114819	Cadps/Slc1a2/Nrn1/Grin3a/Nrxn3/Cd36	6
GO:0061098	GO:0061098	positive regulation of protein tyrosine kinase activity	2/127	42/21092	0.0264735	0.149188	0.114819	Reln/Efna1	2
GO:0007249	GO:0007249	I-kappaB kinase/NF-kappaB signaling	4/127	187/21092	0.0266289	0.149188	0.114819	Cd36/Angpt1/Otud7a/Trim25	4
GO:0035725	GO:0035725	sodium ion transmembrane transport	3/127	107/21092	0.0268951	0.149188	0.114819	Wnk4/Tesc/Ank3	3
GO:1902803	GO:1902803	regulation of synaptic vesicle transport	3/127	108/21092	0.0275451	0.149188	0.114819	Nrn1/Grin3a/Nrxn3	3
GO:0001654	GO:0001654	eye development	6/127	380/21092	0.0276168	0.149188	0.114819	Six3/Gja1/Megf11/Tbx2/Rarg/Osr2	6
GO:0150063	GO:0150063	visual system development	6/127	380/21092	0.0276168	0.149188	0.114819	Six3/Gja1/Megf11/Tbx2/Rarg/Osr2	6
GO:0001569	GO:0001569	branching involved in blood vessel morphogenesis	2/127	43/21092	0.0276573	0.149188	0.114819	Cxcr4/Angpt1	2
GO:0001709	GO:0001709	cell fate determination	2/127	43/21092	0.0276573	0.149188	0.114819	Tbx2/Nkx2-2	2
GO:0001937	GO:0001937	negative regulation of endothelial cell proliferation	2/127	43/21092	0.0276573	0.149188	0.114819	Gja1/Ngfr	2
GO:2000279	GO:2000279	negative regulation of DNA biosynthetic process	2/127	43/21092	0.0276573	0.149188	0.114819	Gja1/Dach1	2
GO:0006936	GO:0006936	muscle contraction	5/127	281/21092	0.0277074	0.149188	0.114819	Tpm2/Gucy1a1/Dsc2/Cxcr4/Npnt	5
GO:0007269	GO:0007269	neurotransmitter secretion	4/127	190/21092	0.0280111	0.149188	0.114819	Cadps/Nrn1/Grin3a/Nrxn3	4
GO:0099643	GO:0099643	signal release from synapse	4/127	190/21092	0.0280111	0.149188	0.114819	Cadps/Nrn1/Grin3a/Nrxn3	4
GO:0051648	GO:0051648	vesicle localization	5/127	283/21092	0.0284479	0.149188	0.114819	Pcdh17/Cadps/Nrn1/Grin3a/Nrxn3	5
GO:0048880	GO:0048880	sensory system development	6/127	383/21092	0.0285484	0.149188	0.114819	Six3/Gja1/Megf11/Tbx2/Rarg/Osr2	6
GO:0048568	GO:0048568	embryonic organ development	7/127	490/21092	0.0289395	0.149188	0.114819	Six3/Gja1/Tbx2/Zic3/Rarg/Efna1/Osr2	7
GO:0001952	GO:0001952	regulation of cell-matrix adhesion	3/127	111/21092	0.0295449	0.149188	0.114819	Plekha2/Ajap1/Cd36	3
GO:0000255	GO:0000255	allantoin metabolic process	1/127	5/21092	0.0297486	0.149188	0.114819	Ghr	1
GO:0002740	GO:0002740	negative regulation of cytokine secretion involved in immune response	1/127	5/21092	0.0297486	0.149188	0.114819	Angpt1	1
GO:0003096	GO:0003096	renal sodium ion transport	1/127	5/21092	0.0297486	0.149188	0.114819	Wnk4	1
GO:0003199	GO:0003199	endocardial cushion to mesenchymal transition involved in heart valve formation	1/127	5/21092	0.0297486	0.149188	0.114819	Efna1	1
GO:0003376	GO:0003376	sphingosine-1-phosphate receptor signaling pathway	1/127	5/21092	0.0297486	0.149188	0.114819	S1pr2	1
GO:0006549	GO:0006549	isoleucine metabolic process	1/127	5/21092	0.0297486	0.149188	0.114819	Ghr	1
GO:0006735	GO:0006735	NADH regeneration	1/127	5/21092	0.0297486	0.149188	0.114819	Pfkp	1
GO:0007171	GO:0007171	activation of transmembrane receptor protein tyrosine kinase activity	1/127	5/21092	0.0297486	0.149188	0.114819	Angpt1	1
GO:0009256	GO:0009256	10-formyltetrahydrofolate metabolic process	1/127	5/21092	0.0297486	0.149188	0.114819	Aldh1l1	1
GO:0010694	GO:0010694	positive regulation of alkaline phosphatase activity	1/127	5/21092	0.0297486	0.149188	0.114819	Npnt	1
GO:0014028	GO:0014028	notochord formation	1/127	5/21092	0.0297486	0.149188	0.114819	Efna1	1
GO:0015867	GO:0015867	ATP transport	1/127	5/21092	0.0297486	0.149188	0.114819	Gja1	1
GO:0016240	GO:0016240	autophagosome membrane docking	1/127	5/21092	0.0297486	0.149188	0.114819	Vamp8	1
GO:0021778	GO:0021778	oligodendrocyte cell fate specification	1/127	5/21092	0.0297486	0.149188	0.114819	Nkx2-2	1
GO:0021779	GO:0021779	oligodendrocyte cell fate commitment	1/127	5/21092	0.0297486	0.149188	0.114819	Nkx2-2	1
GO:0021780	GO:0021780	glial cell fate specification	1/127	5/21092	0.0297486	0.149188	0.114819	Nkx2-2	1
GO:0030202	GO:0030202	heparin metabolic process	1/127	5/21092	0.0297486	0.149188	0.114819	Angpt1	1
GO:0033564	GO:0033564	anterior/posterior axon guidance	1/127	5/21092	0.0297486	0.149188	0.114819	Unc5c	1
GO:0035469	GO:0035469	determination of pancreatic left/right asymmetry	1/127	5/21092	0.0297486	0.149188	0.114819	Zic3	1
GO:0035470	GO:0035470	positive regulation of vascular wound healing	1/127	5/21092	0.0297486	0.149188	0.114819	Cxcr4	1
GO:0051902	GO:0051902	negative regulation of mitochondrial depolarization	1/127	5/21092	0.0297486	0.149188	0.114819	Ngfr	1
GO:0051964	GO:0051964	negative regulation of synapse assembly	1/127	5/21092	0.0297486	0.149188	0.114819	Epha7	1
GO:0052173	GO:0052173	response to defenses of other organism involved in symbiotic interaction	1/127	5/21092	0.0297486	0.149188	0.114819	Gucy1a1	1
GO:0052200	GO:0052200	response to host defenses	1/127	5/21092	0.0297486	0.149188	0.114819	Gucy1a1	1
GO:0061621	GO:0061621	canonical glycolysis	1/127	5/21092	0.0297486	0.149188	0.114819	Pfkp	1
GO:0061718	GO:0061718	glucose catabolic process to pyruvate	1/127	5/21092	0.0297486	0.149188	0.114819	Pfkp	1
GO:0070777	GO:0070777	D-aspartate transport	1/127	5/21092	0.0297486	0.149188	0.114819	Slc1a2	1
GO:0070779	GO:0070779	D-aspartate import across plasma membrane	1/127	5/21092	0.0297486	0.149188	0.114819	Slc1a2	1
GO:0071286	GO:0071286	cellular response to magnesium ion	1/127	5/21092	0.0297486	0.149188	0.114819	Ank3	1
GO:0072338	GO:0072338	cellular lactam metabolic process	1/127	5/21092	0.0297486	0.149188	0.114819	Ghr	1
GO:0075136	GO:0075136	response to host	1/127	5/21092	0.0297486	0.149188	0.114819	Gucy1a1	1
GO:0090187	GO:0090187	positive regulation of pancreatic juice secretion	1/127	5/21092	0.0297486	0.149188	0.114819	Vamp8	1
GO:0098909	GO:0098909	regulation of cardiac muscle cell action potential involved in regulation of contraction	1/127	5/21092	0.0297486	0.149188	0.114819	Fgf13	1
GO:1900194	GO:1900194	negative regulation of oocyte maturation	1/127	5/21092	0.0297486	0.149188	0.114819	Grb14	1
GO:1900825	GO:1900825	regulation of membrane depolarization during cardiac muscle cell action potential	1/127	5/21092	0.0297486	0.149188	0.114819	Ank3	1
GO:1901552	GO:1901552	positive regulation of endothelial cell development	1/127	5/21092	0.0297486	0.149188	0.114819	S1pr2	1
GO:1903142	GO:1903142	positive regulation of establishment of endothelial barrier	1/127	5/21092	0.0297486	0.149188	0.114819	S1pr2	1
GO:1903593	GO:1903593	regulation of histamine secretion by mast cell	1/127	5/21092	0.0297486	0.149188	0.114819	Vamp8	1
GO:1903595	GO:1903595	positive regulation of histamine secretion by mast cell	1/127	5/21092	0.0297486	0.149188	0.114819	Vamp8	1
GO:2000275	GO:2000275	regulation of oxidative phosphorylation uncoupler activity	1/127	5/21092	0.0297486	0.149188	0.114819	Pm20d1	1
GO:0031111	GO:0031111	negative regulation of microtubule polymerization or depolymerization	2/127	45/21092	0.0300874	0.150565	0.115879	Tubb4a/Fgf13	2
GO:0042476	GO:0042476	odontogenesis	3/127	112/21092	0.0302282	0.150948	0.116174	Lamb1/Osr2/Ngfr	3
GO:0051402	GO:0051402	neuron apoptotic process	5/127	288/21092	0.030354	0.151254	0.11641	Mdk/Epha7/Gabrb3/Angpt1/Ngfr	5
GO:0016525	GO:0016525	negative regulation of angiogenesis	3/127	113/21092	0.0309198	0.153747	0.118328	Thbs2/Cd36/Ngfr	3
GO:0048713	GO:0048713	regulation of oligodendrocyte differentiation	2/127	46/21092	0.0313333	0.154494	0.118903	Nkx2-2/Cxcr4	2
GO:0071242	GO:0071242	cellular response to ammonium ion	2/127	46/21092	0.0313333	0.154494	0.118903	Gabrb3/Gabrb1	2
GO:0090317	GO:0090317	negative regulation of intracellular protein transport	2/127	46/21092	0.0313333	0.154494	0.118903	Cd36/Angpt1	2
GO:1903115	GO:1903115	regulation of actin filament-based movement	2/127	46/21092	0.0313333	0.154494	0.118903	Dsc2/Fgf13	2
GO:0007589	GO:0007589	body fluid secretion	3/127	114/21092	0.0316197	0.155579	0.119738	Gja1/Wnk4/Vamp8	3
GO:0048638	GO:0048638	regulation of developmental growth	6/127	393/21092	0.0318034	0.155995	0.120058	Gja1/Tbx2/Ghr/Cxcr4/Epha7/Fgf13	6
GO:0007160	GO:0007160	cell-matrix adhesion	4/127	198/21092	0.0319036	0.155995	0.120058	Plekha2/Ajap1/Cd36/Npnt	4
GO:0043542	GO:0043542	endothelial cell migration	4/127	198/21092	0.0319036	0.155995	0.120058	Anxa3/Nr4a1/Efna1/Angpt1	4
GO:0060349	GO:0060349	bone morphogenesis	3/127	115/21092	0.0323279	0.157741	0.121402	Rarg/Osr2/Alpl	3
GO:0035137	GO:0035137	hindlimb morphogenesis	2/127	47/21092	0.0325992	0.158407	0.121914	Rarg/Osr2	2
GO:0061001	GO:0061001	regulation of dendritic spine morphogenesis	2/127	47/21092	0.0325992	0.158407	0.121914	Reln/Efna1	2
GO:0002040	GO:0002040	sprouting angiogenesis	3/127	116/21092	0.0330443	0.159114	0.122458	Nr4a1/Angpt1/Ngfr	3
GO:0046545	GO:0046545	development of primary female sexual characteristics	3/127	116/21092	0.0330443	0.159114	0.122458	Dach1/Ptprn/Angpt1	3
GO:2000181	GO:2000181	negative regulation of blood vessel morphogenesis	3/127	116/21092	0.0330443	0.159114	0.122458	Thbs2/Cd36/Ngfr	3
GO:0043534	GO:0043534	blood vessel endothelial cell migration	3/127	117/21092	0.033769	0.159114	0.122458	Nr4a1/Efna1/Angpt1	3
GO:0002762	GO:0002762	negative regulation of myeloid leukocyte differentiation	2/127	48/21092	0.033885	0.159114	0.122458	Gpr68/Zbtb46	2
GO:0045104	GO:0045104	intermediate filament cytoskeleton organization	2/127	48/21092	0.033885	0.159114	0.122458	Arhgef28/Ina	2
GO:0060043	GO:0060043	regulation of cardiac muscle cell proliferation	2/127	48/21092	0.033885	0.159114	0.122458	Gja1/Tbx2	2
GO:0090596	GO:0090596	sensory organ morphogenesis	5/127	297/21092	0.0339841	0.159114	0.122458	Six3/Megf11/Tbx2/Rarg/Osr2	5
GO:0044419	GO:0044419	interspecies interaction between organisms	6/127	401/21092	0.0345757	0.159114	0.122458	Ifitm3/Gucy1a1/Cxcr4/Cd36/Vamp8/Trim25	6
GO:0031345	GO:0031345	negative regulation of cell projection organization	4/127	204/21092	0.0350215	0.159114	0.122458	Efna1/Epha7/Fgf13/Ngfr	4
GO:0045103	GO:0045103	intermediate filament-based process	2/127	49/21092	0.0351904	0.159114	0.122458	Arhgef28/Ina	2
GO:0071300	GO:0071300	cellular response to retinoic acid	2/127	49/21092	0.0351904	0.159114	0.122458	Rarg/Tesc	2
GO:0099175	GO:0099175	regulation of postsynapse organization	3/127	119/21092	0.0352431	0.159114	0.122458	Reln/Efna1/Epha7	3
GO:0003406	GO:0003406	retinal pigment epithelium development	1/127	6/21092	0.0355921	0.159114	0.122458	Rarg	1
GO:0006600	GO:0006600	creatine metabolic process	1/127	6/21092	0.0355921	0.159114	0.122458	Ghr	1
GO:0010649	GO:0010649	regulation of cell communication by electrical coupling	1/127	6/21092	0.0355921	0.159114	0.122458	Ank3	1
GO:0032415	GO:0032415	regulation of sodium:proton antiporter activity	1/127	6/21092	0.0355921	0.159114	0.122458	Tesc	1
GO:0034756	GO:0034756	regulation of iron ion transport	1/127	6/21092	0.0355921	0.159114	0.122458	Trf	1
GO:0035747	GO:0035747	natural killer cell chemotaxis	1/127	6/21092	0.0355921	0.159114	0.122458	Cxcl14	1
GO:0042488	GO:0042488	positive regulation of odontogenesis of dentin-containing tooth	1/127	6/21092	0.0355921	0.159114	0.122458	Ngfr	1
GO:0045650	GO:0045650	negative regulation of macrophage differentiation	1/127	6/21092	0.0355921	0.159114	0.122458	Zbtb46	1
GO:0055059	GO:0055059	asymmetric neuroblast division	1/127	6/21092	0.0355921	0.159114	0.122458	Fgf13	1
GO:0060283	GO:0060283	negative regulation of oocyte development	1/127	6/21092	0.0355921	0.159114	0.122458	Grb14	1
GO:0061043	GO:0061043	regulation of vascular wound healing	1/127	6/21092	0.0355921	0.159114	0.122458	Cxcr4	1
GO:0070339	GO:0070339	response to bacterial lipopeptide	1/127	6/21092	0.0355921	0.159114	0.122458	Cd36	1
GO:0070447	GO:0070447	positive regulation of oligodendrocyte progenitor proliferation	1/127	6/21092	0.0355921	0.159114	0.122458	Trf	1
GO:0071220	GO:0071220	cellular response to bacterial lipoprotein	1/127	6/21092	0.0355921	0.159114	0.122458	Cd36	1
GO:0071221	GO:0071221	cellular response to bacterial lipopeptide	1/127	6/21092	0.0355921	0.159114	0.122458	Cd36	1
GO:0071910	GO:0071910	determination of liver left/right asymmetry	1/127	6/21092	0.0355921	0.159114	0.122458	Zic3	1
GO:0072675	GO:0072675	osteoclast fusion	1/127	6/21092	0.0355921	0.159114	0.122458	Sh3pxd2a	1
GO:0086073	GO:0086073	bundle of His cell-Purkinje myocyte adhesion involved in cell communication	1/127	6/21092	0.0355921	0.159114	0.122458	Dsc2	1
GO:0090188	GO:0090188	negative regulation of pancreatic juice secretion	1/127	6/21092	0.0355921	0.159114	0.122458	Wnk4	1
GO:0090500	GO:0090500	endocardial cushion to mesenchymal transition	1/127	6/21092	0.0355921	0.159114	0.122458	Efna1	1
GO:0097114	GO:0097114	NMDA glutamate receptor clustering	1/127	6/21092	0.0355921	0.159114	0.122458	Reln	1
GO:0097475	GO:0097475	motor neuron migration	1/127	6/21092	0.0355921	0.159114	0.122458	Reln	1
GO:0098902	GO:0098902	regulation of membrane depolarization during action potential	1/127	6/21092	0.0355921	0.159114	0.122458	Ank3	1
GO:1902961	GO:1902961	positive regulation of aspartic-type endopeptidase activity involved in amyloid precursor protein catabolic process	1/127	6/21092	0.0355921	0.159114	0.122458	Efna1	1
GO:1904180	GO:1904180	negative regulation of membrane depolarization	1/127	6/21092	0.0355921	0.159114	0.122458	Ngfr	1
GO:1905247	GO:1905247	positive regulation of aspartic-type peptidase activity	1/127	6/21092	0.0355921	0.159114	0.122458	Efna1	1
GO:1905880	GO:1905880	negative regulation of oogenesis	1/127	6/21092	0.0355921	0.159114	0.122458	Grb14	1
GO:2000501	GO:2000501	regulation of natural killer cell chemotaxis	1/127	6/21092	0.0355921	0.159114	0.122458	Cxcl14	1
GO:2001198	GO:2001198	regulation of dendritic cell differentiation	1/127	6/21092	0.0355921	0.159114	0.122458	Zbtb46	1
GO:0060996	GO:0060996	dendritic spine development	3/127	120/21092	0.0359925	0.16041	0.123456	Reln/Efna1/Ngfr	3
GO:0045785	GO:0045785	positive regulation of cell adhesion	6/127	405/21092	0.0360187	0.16041	0.123456	Emilin2/Plekha2/Cd36/Angpt1/Npnt/Ank3	6
GO:0042445	GO:0042445	hormone metabolic process	4/127	207/21092	0.0366447	0.16258	0.125126	Dio2/Reln/Ghr/Scg5	4
GO:0060047	GO:0060047	heart contraction	4/127	207/21092	0.0366447	0.16258	0.125126	Gja1/Dsc2/Cxcr4/Gnao1	4
GO:0048565	GO:0048565	digestive tract development	3/127	121/21092	0.0367501	0.162741	0.12525	Tbx2/Zic3/Nkx2-2	3
GO:0042063	GO:0042063	gliogenesis	5/127	304/21092	0.0369867	0.16348	0.125819	Lamb1/Reln/Nkx2-2/Cxcr4/Trf	5
GO:0007368	GO:0007368	determination of left/right symmetry	3/127	122/21092	0.0375159	0.165507	0.127379	Gja1/Tbx2/Zic3	3
GO:0001662	GO:0001662	behavioral fear response	2/127	51/21092	0.0378586	0.165773	0.127583	Gja1/Mdk	2
GO:0002209	GO:0002209	behavioral defense response	2/127	51/21092	0.0378586	0.165773	0.127583	Gja1/Mdk	2
GO:0032355	GO:0032355	response to estradiol	2/127	51/21092	0.0378586	0.165773	0.127583	Ghr/Sstr1	2
GO:0044058	GO:0044058	regulation of digestive system process	2/127	51/21092	0.0378586	0.165773	0.127583	Wnk4/Vamp8	2
GO:0002761	GO:0002761	regulation of myeloid leukocyte differentiation	3/127	123/21092	0.0382898	0.167349	0.128796	Gpr68/Zbtb46/Tesc	3
GO:0048640	GO:0048640	negative regulation of developmental growth	3/127	124/21092	0.0390719	0.16811	0.129382	Gja1/Epha7/Fgf13	3
GO:0001954	GO:0001954	positive regulation of cell-matrix adhesion	2/127	52/21092	0.039221	0.16811	0.129382	Plekha2/Cd36	2
GO:0045687	GO:0045687	positive regulation of glial cell differentiation	2/127	52/21092	0.039221	0.16811	0.129382	Nkx2-2/Cxcr4	2
GO:1900449	GO:1900449	regulation of glutamate receptor signaling pathway	2/127	52/21092	0.039221	0.16811	0.129382	Reln/Anxa3	2
GO:0052547	GO:0052547	regulation of peptidase activity	6/127	414/21092	0.0394062	0.16811	0.129382	Serpinb8/Nr4a1/Efna1/Col28a1/Epha7/Ngfr	6
GO:0006814	GO:0006814	sodium ion transport	4/127	212/21092	0.0394452	0.16811	0.129382	Wnk4/Tesc/Ank3/Fgf13	4
GO:0043903	GO:0043903	regulation of symbiosis, encompassing mutualism through parasitism	4/127	212/21092	0.0394452	0.16811	0.129382	Ifitm3/Cxcr4/Cd36/Trim25	4
GO:0045637	GO:0045637	regulation of myeloid cell differentiation	4/127	212/21092	0.0394452	0.16811	0.129382	Gpr68/Rarg/Zbtb46/Tesc	4
GO:0006898	GO:0006898	receptor-mediated endocytosis	4/127	214/21092	0.0405988	0.16811	0.129382	Ifitm3/Cd36/Angpt1/Trf	4
GO:1990823	GO:1990823	response to leukemia inhibitory factor	5/127	312/21092	0.0406128	0.16811	0.129382	Pfkp/Rarg/Trim25/Ina/Sstr1	5
GO:1990830	GO:1990830	cellular response to leukemia inhibitory factor	5/127	312/21092	0.0406128	0.16811	0.129382	Pfkp/Rarg/Trim25/Ina/Sstr1	5
GO:0003015	GO:0003015	heart process	4/127	215/21092	0.0411828	0.16811	0.129382	Gja1/Dsc2/Cxcr4/Gnao1	4
GO:0021953	GO:0021953	central nervous system neuron differentiation	4/127	215/21092	0.0411828	0.16811	0.129382	Cdh11/Cend1/Arhgef28/Nkx2-2	4
GO:0003160	GO:0003160	endocardium morphogenesis	1/127	7/21092	0.0414007	0.16811	0.129382	Angpt1	1
GO:0003256	GO:0003256	regulation of transcription from RNA polymerase II promoter involved in myocardial precursor cell differentiation	1/127	7/21092	0.0414007	0.16811	0.129382	Tbx2	1
GO:0006573	GO:0006573	valine metabolic process	1/127	7/21092	0.0414007	0.16811	0.129382	Ghr	1
GO:0015677	GO:0015677	copper ion import	1/127	7/21092	0.0414007	0.16811	0.129382	Steap2	1
GO:0019530	GO:0019530	taurine metabolic process	1/127	7/21092	0.0414007	0.16811	0.129382	Ghr	1
GO:0019694	GO:0019694	alkanesulfonate metabolic process	1/127	7/21092	0.0414007	0.16811	0.129382	Ghr	1
GO:0021578	GO:0021578	hindbrain maturation	1/127	7/21092	0.0414007	0.16811	0.129382	Cend1	1
GO:0021626	GO:0021626	central nervous system maturation	1/127	7/21092	0.0414007	0.16811	0.129382	Cend1	1
GO:0021798	GO:0021798	forebrain dorsal/ventral pattern formation	1/127	7/21092	0.0414007	0.16811	0.129382	Six3	1
GO:0032493	GO:0032493	response to bacterial lipoprotein	1/127	7/21092	0.0414007	0.16811	0.129382	Cd36	1
GO:0034112	GO:0034112	positive regulation of homotypic cell-cell adhesion	1/127	7/21092	0.0414007	0.16811	0.129382	Ank3	1
GO:0036302	GO:0036302	atrioventricular canal development	1/127	7/21092	0.0414007	0.16811	0.129382	Tbx2	1
GO:0038007	GO:0038007	netrin-activated signaling pathway	1/127	7/21092	0.0414007	0.16811	0.129382	Unc5c	1
GO:0042940	GO:0042940	D-amino acid transport	1/127	7/21092	0.0414007	0.16811	0.129382	Slc1a2	1
GO:0051799	GO:0051799	negative regulation of hair follicle development	1/127	7/21092	0.0414007	0.16811	0.129382	Ngfr	1
GO:0060235	GO:0060235	lens induction in camera-type eye	1/127	7/21092	0.0414007	0.16811	0.129382	Six3	1
GO:0060373	GO:0060373	regulation of ventricular cardiac muscle cell membrane depolarization	1/127	7/21092	0.0414007	0.16811	0.129382	Gja1	1
GO:0061074	GO:0061074	regulation of neural retina development	1/127	7/21092	0.0414007	0.16811	0.129382	Six3	1
GO:0071907	GO:0071907	determination of digestive tract left/right asymmetry	1/127	7/21092	0.0414007	0.16811	0.129382	Zic3	1
GO:0086042	GO:0086042	cardiac muscle cell-cardiac muscle cell adhesion	1/127	7/21092	0.0414007	0.16811	0.129382	Dsc2	1
GO:0090520	GO:0090520	sphingolipid mediated signaling pathway	1/127	7/21092	0.0414007	0.16811	0.129382	S1pr2	1
GO:0099011	GO:0099011	neuronal dense core vesicle exocytosis	1/127	7/21092	0.0414007	0.16811	0.129382	Cadps	1
GO:0099525	GO:0099525	presynaptic dense core vesicle exocytosis	1/127	7/21092	0.0414007	0.16811	0.129382	Cadps	1
GO:1900107	GO:1900107	regulation of nodal signaling pathway	1/127	7/21092	0.0414007	0.16811	0.129382	Dact2	1
GO:1900227	GO:1900227	positive regulation of NLRP3 inflammasome complex assembly	1/127	7/21092	0.0414007	0.16811	0.129382	Cd36	1
GO:1903288	GO:1903288	positive regulation of potassium ion import	1/127	7/21092	0.0414007	0.16811	0.129382	Wnk4	1
GO:1903367	GO:1903367	positive regulation of fear response	1/127	7/21092	0.0414007	0.16811	0.129382	Gja1	1
GO:2000987	GO:2000987	positive regulation of behavioral fear response	1/127	7/21092	0.0414007	0.16811	0.129382	Gja1	1
GO:0006879	GO:0006879	cellular iron ion homeostasis	2/127	54/21092	0.0420008	0.169959	0.130805	Trf/Heph	2
GO:0090303	GO:0090303	positive regulation of wound healing	2/127	54/21092	0.0420008	0.169959	0.130805	Cxcr4/Cd36	2
GO:1901343	GO:1901343	negative regulation of vasculature development	3/127	128/21092	0.0422812	0.170798	0.131451	Thbs2/Cd36/Ngfr	3
GO:0045137	GO:0045137	development of primary sexual characteristics	4/127	217/21092	0.0423651	0.170843	0.131486	Dach1/Ptprn/Tesc/Angpt1	4
GO:0008347	GO:0008347	glial cell migration	2/127	55/21092	0.0434178	0.174191	0.134062	Lamb1/Reln	2
GO:0042596	GO:0042596	fear response	2/127	55/21092	0.0434178	0.174191	0.134062	Gja1/Mdk	2
GO:0048260	GO:0048260	positive regulation of receptor-mediated endocytosis	2/127	55/21092	0.0434178	0.174191	0.134062	Angpt1/Trf	2
GO:0001936	GO:0001936	regulation of endothelial cell proliferation	3/127	130/21092	0.0439341	0.175661	0.135194	Gja1/Nr4a1/Ngfr	3
GO:0055076	GO:0055076	transition metal ion homeostasis	3/127	130/21092	0.0439341	0.175661	0.135194	Trf/Steap2/Heph	3
GO:0060348	GO:0060348	bone development	4/127	220/21092	0.0441743	0.176321	0.135702	Gpr68/Rarg/Osr2/Alpl	4
GO:0009855	GO:0009855	determination of bilateral symmetry	3/127	131/21092	0.0447725	0.177719	0.136777	Gja1/Tbx2/Zic3	3
GO:0045995	GO:0045995	regulation of embryonic development	3/127	131/21092	0.0447725	0.177719	0.136777	Tbx2/Lama4/Osr2	3
GO:0021517	GO:0021517	ventral spinal cord development	2/127	56/21092	0.0448524	0.177719	0.136777	Reln/Nkx2-2	2
GO:0001508	GO:0001508	action potential	3/127	132/21092	0.0456189	0.177719	0.136777	Dsc2/Ank3/Fgf13	3
GO:0009799	GO:0009799	specification of symmetry	3/127	132/21092	0.0456189	0.177719	0.136777	Gja1/Tbx2/Zic3	3
GO:0035023	GO:0035023	regulation of Rho protein signal transduction	3/127	132/21092	0.0456189	0.177719	0.136777	Tiam2/Arhgef28/Ngfr	3
GO:0061951	GO:0061951	establishment of protein localization to plasma membrane	2/127	57/21092	0.0463044	0.177719	0.136777	Ank3/Rab26	2
GO:1903510	GO:1903510	mucopolysaccharide metabolic process	2/127	57/21092	0.0463044	0.177719	0.136777	Mamdc2/Angpt1	2
GO:0048593	GO:0048593	camera-type eye morphogenesis	3/127	133/21092	0.0464733	0.177719	0.136777	Six3/Megf11/Tbx2	3
GO:0010886	GO:0010886	positive regulation of cholesterol storage	1/127	8/21092	0.0471746	0.177719	0.136777	Cd36	1
GO:0010944	GO:0010944	negative regulation of transcription by competitive promoter binding	1/127	8/21092	0.0471746	0.177719	0.136777	Dach1	1
GO:0015868	GO:0015868	purine ribonucleotide transport	1/127	8/21092	0.0471746	0.177719	0.136777	Gja1	1
GO:0019800	GO:0019800	peptide cross-linking via chondroitin 4-sulfate glycosaminoglycan	1/127	8/21092	0.0471746	0.177719	0.136777	Mamdc2	1
GO:0035701	GO:0035701	hematopoietic stem cell migration	1/127	8/21092	0.0471746	0.177719	0.136777	Cxcr4	1
GO:0042636	GO:0042636	negative regulation of hair cycle	1/127	8/21092	0.0471746	0.177719	0.136777	Ngfr	1
GO:0043045	GO:0043045	DNA methylation involved in embryo development	1/127	8/21092	0.0471746	0.177719	0.136777	Zfp57	1
GO:0045654	GO:0045654	positive regulation of megakaryocyte differentiation	1/127	8/21092	0.0471746	0.177719	0.136777	Tesc	1
GO:0048793	GO:0048793	pronephros development	1/127	8/21092	0.0471746	0.177719	0.136777	Osr2	1
GO:0051503	GO:0051503	adenine nucleotide transport	1/127	8/21092	0.0471746	0.177719	0.136777	Gja1	1
GO:0060087	GO:0060087	relaxation of vascular smooth muscle	1/127	8/21092	0.0471746	0.177719	0.136777	Gucy1a1	1
GO:0060242	GO:0060242	contact inhibition	1/127	8/21092	0.0471746	0.177719	0.136777	Dach1	1
GO:0060371	GO:0060371	regulation of atrial cardiac muscle cell membrane depolarization	1/127	8/21092	0.0471746	0.177719	0.136777	Gja1	1
GO:0060534	GO:0060534	trachea cartilage development	1/127	8/21092	0.0471746	0.177719	0.136777	Rarg	1
GO:0060907	GO:0060907	positive regulation of macrophage cytokine production	1/127	8/21092	0.0471746	0.177719	0.136777	Cd36	1
GO:0061002	GO:0061002	negative regulation of dendritic spine morphogenesis	1/127	8/21092	0.0471746	0.177719	0.136777	Efna1	1
GO:0061620	GO:0061620	glycolytic process through glucose-6-phosphate	1/127	8/21092	0.0471746	0.177719	0.136777	Pfkp	1
GO:0071447	GO:0071447	cellular response to hydroperoxide	1/127	8/21092	0.0471746	0.177719	0.136777	Cd36	1
GO:0140052	GO:0140052	cellular response to oxidised low-density lipoprotein particle stimulus	1/127	8/21092	0.0471746	0.177719	0.136777	Cd36	1
GO:1901538	GO:1901538	changes to DNA methylation involved in embryo development	1/127	8/21092	0.0471746	0.177719	0.136777	Zfp57	1
GO:1902866	GO:1902866	regulation of retina development in camera-type eye	1/127	8/21092	0.0471746	0.177719	0.136777	Six3	1
GO:1902959	GO:1902959	regulation of aspartic-type endopeptidase activity involved in amyloid precursor protein catabolic process	1/127	8/21092	0.0471746	0.177719	0.136777	Efna1	1
GO:1903012	GO:1903012	positive regulation of bone development	1/127	8/21092	0.0471746	0.177719	0.136777	Gpr68	1
GO:1903286	GO:1903286	regulation of potassium ion import	1/127	8/21092	0.0471746	0.177719	0.136777	Wnk4	1
GO:1905245	GO:1905245	regulation of aspartic-type peptidase activity	1/127	8/21092	0.0471746	0.177719	0.136777	Efna1	1
GO:2000543	GO:2000543	positive regulation of gastrulation	1/127	8/21092	0.0471746	0.177719	0.136777	Osr2	1
GO:0055123	GO:0055123	digestive system development	3/127	134/21092	0.0473356	0.178039	0.137024	Tbx2/Zic3/Nkx2-2	3
GO:0002067	GO:0002067	glandular epithelial cell differentiation	2/127	58/21092	0.0477735	0.179113	0.13785	Rarg/Nkx2-2	2
GO:0061337	GO:0061337	cardiac conduction	2/127	58/21092	0.0477735	0.179113	0.13785	Gja1/Dsc2	2
GO:1900180	GO:1900180	regulation of protein localization to nucleus	3/127	135/21092	0.0482057	0.180445	0.138875	Cd36/Angpt1/Ngfr	3
GO:0015807	GO:0015807	L-amino acid transport	2/127	59/21092	0.0492596	0.183803	0.14146	Slc1a2/Slc6a17	2
GO:0099601	GO:0099601	regulation of neurotransmitter receptor activity	2/127	59/21092	0.0492596	0.183803	0.14146	Reln/Anxa3	2
GO:0009952	GO:0009952	anterior/posterior pattern specification	4/127	229/21092	0.0498593	0.185746	0.142955	Six3/Zic3/Rarg/Emx2	4
GO:0046928	GO:0046928	regulation of neurotransmitter secretion	3/127	137/21092	0.0499696	0.185861	0.143044	Nrn1/Grin3a/Nrxn3	3
GO:0002763	GO:0002763	positive regulation of myeloid leukocyte differentiation	2/127	60/21092	0.0507623	0.188213	0.144854	Gpr68/Tesc	2
GO:0060038	GO:0060038	cardiac muscle cell proliferation	2/127	60/21092	0.0507623	0.188213	0.144854	Gja1/Tbx2	2
GO:0035270	GO:0035270	endocrine system development	3/127	138/21092	0.0508632	0.18829	0.144913	Six3/Mdk/Nkx2-2	3
GO:0090257	GO:0090257	regulation of muscle system process	4/127	232/21092	0.05184	0.188451	0.145037	Gucy1a1/Dsc2/Npnt/Fgf13	4
GO:1903522	GO:1903522	regulation of blood circulation	4/127	232/21092	0.05184	0.188451	0.145037	Gja1/Dsc2/Gnao1/Fgf13	4
GO:0021695	GO:0021695	cerebellar cortex development	2/127	61/21092	0.0522814	0.188451	0.145037	Cend1/Mdk	2
GO:0046850	GO:0046850	regulation of bone remodeling	2/127	61/21092	0.0522814	0.188451	0.145037	Gja1/Trf	2
GO:0098661	GO:0098661	inorganic anion transmembrane transport	2/127	61/21092	0.0522814	0.188451	0.145037	Gabrb3/Gabrb1	2
GO:1903307	GO:1903307	positive regulation of regulated secretory pathway	2/127	61/21092	0.0522814	0.188451	0.145037	Cadps/Vamp8	2
GO:0015698	GO:0015698	inorganic anion transport	3/127	140/21092	0.0526738	0.188451	0.145037	Wnk4/Gabrb3/Gabrb1	3
GO:0003310	GO:0003310	pancreatic A cell differentiation	1/127	9/21092	0.0529139	0.188451	0.145037	Nkx2-2	1
GO:0008354	GO:0008354	germ cell migration	1/127	9/21092	0.0529139	0.188451	0.145037	Cxcr4	1
GO:0010692	GO:0010692	regulation of alkaline phosphatase activity	1/127	9/21092	0.0529139	0.188451	0.145037	Npnt	1
GO:0015824	GO:0015824	proline transport	1/127	9/21092	0.0529139	0.188451	0.145037	Slc6a17	1
GO:0015865	GO:0015865	purine nucleotide transport	1/127	9/21092	0.0529139	0.188451	0.145037	Gja1	1
GO:0021796	GO:0021796	cerebral cortex regionalization	1/127	9/21092	0.0529139	0.188451	0.145037	Emx2	1
GO:0021957	GO:0021957	corticospinal tract morphogenesis	1/127	9/21092	0.0529139	0.188451	0.145037	Cdh11	1
GO:0030644	GO:0030644	cellular chloride ion homeostasis	1/127	9/21092	0.0529139	0.188451	0.145037	Wnk4	1
GO:0032328	GO:0032328	alanine transport	1/127	9/21092	0.0529139	0.188451	0.145037	Slc6a17	1
GO:0035542	GO:0035542	regulation of SNARE complex assembly	1/127	9/21092	0.0529139	0.188451	0.145037	Stxbp6	1
GO:0044539	GO:0044539	long-chain fatty acid import	1/127	9/21092	0.0529139	0.188451	0.145037	Cd36	1
GO:0060312	GO:0060312	regulation of blood vessel remodeling	1/127	9/21092	0.0529139	0.188451	0.145037	Gja1	1
GO:0060592	GO:0060592	mammary gland formation	1/127	9/21092	0.0529139	0.188451	0.145037	Tbx2	1
GO:0061042	GO:0061042	vascular wound healing	1/127	9/21092	0.0529139	0.188451	0.145037	Cxcr4	1
GO:0072674	GO:0072674	multinuclear osteoclast differentiation	1/127	9/21092	0.0529139	0.188451	0.145037	Sh3pxd2a	1
GO:0099612	GO:0099612	protein localization to axon	1/127	9/21092	0.0529139	0.188451	0.145037	Ank3	1
GO:1900193	GO:1900193	regulation of oocyte maturation	1/127	9/21092	0.0529139	0.188451	0.145037	Grb14	1
GO:2000121	GO:2000121	regulation of removal of superoxide radicals	1/127	9/21092	0.0529139	0.188451	0.145037	Cd36	1
GO:0007613	GO:0007613	memory	3/127	141/21092	0.0535907	0.190283	0.146447	Reln/Mdk/Fgf13	3
GO:0072006	GO:0072006	nephron development	3/127	141/21092	0.0535907	0.190283	0.146447	Wnk4/Angpt1/Npnt	3
GO:0072073	GO:0072073	kidney epithelium development	3/127	142/21092	0.0545152	0.193274	0.148749	Wnk4/Epha7/Npnt	3
GO:0052548	GO:0052548	regulation of endopeptidase activity	5/127	340/21092	0.0549609	0.19456	0.149739	Serpinb8/Nr4a1/Efna1/Epha7/Ngfr	5
GO:0006801	GO:0006801	superoxide metabolic process	2/127	63/21092	0.0553677	0.195692	0.15061	Sh3pxd2a/Cd36	2
GO:0035637	GO:0035637	multicellular organismal signaling	3/127	143/21092	0.0554475	0.195692	0.15061	Gja1/Dsc2/Ank3	3
GO:0001935	GO:0001935	endothelial cell proliferation	3/127	144/21092	0.0563873	0.197671	0.152133	Gja1/Nr4a1/Ngfr	3
GO:0014013	GO:0014013	regulation of gliogenesis	3/127	144/21092	0.0563873	0.197671	0.152133	Nkx2-2/Cxcr4/Trf	3
GO:0045216	GO:0045216	cell-cell junction organization	3/127	144/21092	0.0563873	0.197671	0.152133	Gja1/Cdh11/Cdh10	3
GO:1902904	GO:1902904	negative regulation of supramolecular fiber organization	3/127	144/21092	0.0563873	0.197671	0.152133	Tubb4a/Lima1/Fgf13	3
GO:0003407	GO:0003407	neural retina development	2/127	64/21092	0.0569344	0.197671	0.152133	Six3/Megf11	2
GO:1901264	GO:1901264	carbohydrate derivative transport	2/127	64/21092	0.0569344	0.197671	0.152133	Gja1/Vamp8	2
GO:0001763	GO:0001763	morphogenesis of a branching structure	4/127	241/21092	0.0580373	0.197671	0.152133	Cxcr4/Epha7/Angpt1/Npnt	4
GO:0006940	GO:0006940	regulation of smooth muscle contraction	2/127	65/21092	0.0585166	0.197671	0.152133	Gucy1a1/Npnt	2
GO:0055117	GO:0055117	regulation of cardiac muscle contraction	2/127	65/21092	0.0585166	0.197671	0.152133	Dsc2/Fgf13	2
GO:0060997	GO:0060997	dendritic spine morphogenesis	2/127	65/21092	0.0585166	0.197671	0.152133	Reln/Efna1	2
GO:0002349	GO:0002349	histamine production involved in inflammatory response	1/127	10/21092	0.058619	0.197671	0.152133	Vamp8	1
GO:0002441	GO:0002441	histamine secretion involved in inflammatory response	1/127	10/21092	0.058619	0.197671	0.152133	Vamp8	1
GO:0002553	GO:0002553	histamine secretion by mast cell	1/127	10/21092	0.058619	0.197671	0.152133	Vamp8	1
GO:0006002	GO:0006002	fructose 6-phosphate metabolic process	1/127	10/21092	0.058619	0.197671	0.152133	Pfkp	1
GO:0021800	GO:0021800	cerebral cortex tangential migration	1/127	10/21092	0.058619	0.197671	0.152133	Reln	1
GO:0030388	GO:0030388	fructose 1,6-bisphosphate metabolic process	1/127	10/21092	0.058619	0.197671	0.152133	Pfkp	1
GO:0030853	GO:0030853	negative regulation of granulocyte differentiation	1/127	10/21092	0.058619	0.197671	0.152133	Zbtb46	1
GO:0030854	GO:0030854	positive regulation of granulocyte differentiation	1/127	10/21092	0.058619	0.197671	0.152133	Tesc	1
GO:0032224	GO:0032224	positive regulation of synaptic transmission, cholinergic	1/127	10/21092	0.058619	0.197671	0.152133	Ngfr	1
GO:0035871	GO:0035871	protein K11-linked deubiquitination	1/127	10/21092	0.058619	0.197671	0.152133	Otud7a	1
GO:0035907	GO:0035907	dorsal aorta development	1/127	10/21092	0.058619	0.197671	0.152133	Ngfr	1
GO:0043497	GO:0043497	regulation of protein heterodimerization activity	1/127	10/21092	0.058619	0.197671	0.152133	Cd36	1
GO:0060379	GO:0060379	cardiac muscle cell myoblast differentiation	1/127	10/21092	0.058619	0.197671	0.152133	Tbx2	1
GO:0070244	GO:0070244	negative regulation of thymocyte apoptotic process	1/127	10/21092	0.058619	0.197671	0.152133	Efna1	1
GO:0072017	GO:0072017	distal tubule development	1/127	10/21092	0.058619	0.197671	0.152133	Wnk4	1
GO:0090129	GO:0090129	positive regulation of synapse maturation	1/127	10/21092	0.058619	0.197671	0.152133	Reln	1
GO:1903365	GO:1903365	regulation of fear response	1/127	10/21092	0.058619	0.197671	0.152133	Gja1	1
GO:1990504	GO:1990504	dense core granule exocytosis	1/127	10/21092	0.058619	0.197671	0.152133	Cadps	1
GO:2000807	GO:2000807	regulation of synaptic vesicle clustering	1/127	10/21092	0.058619	0.197671	0.152133	Pcdh17	1
GO:2000822	GO:2000822	regulation of behavioral fear response	1/127	10/21092	0.058619	0.197671	0.152133	Gja1	1
GO:2000969	GO:2000969	positive regulation of AMPA receptor activity	1/127	10/21092	0.058619	0.197671	0.152133	Reln	1
GO:0015672	GO:0015672	monovalent inorganic cation transport	6/127	458/21092	0.0588442	0.198145	0.152498	Nnt/Wnk4/Tesc/Ank3/Pm20d1/Fgf13	6
GO:0046660	GO:0046660	female sex differentiation	3/127	147/21092	0.0592524	0.199234	0.153336	Dach1/Ptprn/Angpt1	3
GO:0042060	GO:0042060	wound healing	5/127	348/21092	0.0595373	0.199906	0.153853	Gja1/Cxcr4/Ajap1/Cd36/Cnn2	5
GO:0007405	GO:0007405	neuroblast proliferation	2/127	66/21092	0.0601139	0.201266	0.1549	Six3/Fgf13	2
GO:2000179	GO:2000179	positive regulation of neural precursor cell proliferation	2/127	66/21092	0.0601139	0.201266	0.1549	Trf/Ngfr	2
GO:0014068	GO:0014068	positive regulation of phosphatidylinositol 3-kinase signaling	2/127	67/21092	0.0617262	0.205491	0.158152	Reln/Angpt1	2
GO:0043299	GO:0043299	leukocyte degranulation	2/127	67/21092	0.0617262	0.205491	0.158152	Anxa3/Vamp8	2
GO:0061045	GO:0061045	negative regulation of wound healing	2/127	67/21092	0.0617262	0.205491	0.158152	Gja1/Ajap1	2
GO:1903036	GO:1903036	positive regulation of response to wounding	2/127	67/21092	0.0617262	0.205491	0.158152	Cxcr4/Cd36	2
GO:0048732	GO:0048732	gland development	6/127	465/21092	0.0623853	0.205851	0.158428	Six3/Gja1/Tbx2/Zic3/Rarg/Mdk	6
GO:0050678	GO:0050678	regulation of epithelial cell proliferation	5/127	353/21092	0.0625053	0.205851	0.158428	Gja1/Nr4a1/Ptprn/Osr2/Ngfr	5
GO:0070371	GO:0070371	ERK1 and ERK2 cascade	5/127	354/21092	0.0631088	0.205851	0.158428	Epha7/Cd36/Angpt1/Npnt/Trf	5
GO:0050771	GO:0050771	negative regulation of axonogenesis	2/127	68/21092	0.0633532	0.205851	0.158428	Epha7/Fgf13	2
GO:0051057	GO:0051057	positive regulation of small GTPase mediated signal transduction	2/127	68/21092	0.0633532	0.205851	0.158428	Reln/Ngfr	2
GO:0033674	GO:0033674	positive regulation of kinase activity	6/127	467/21092	0.0634198	0.205851	0.158428	Reln/Ghr/Efna1/Angpt1/Trf/Eef1a2	6
GO:0099003	GO:0099003	vesicle-mediated transport in synapse	4/127	249/21092	0.063865	0.205851	0.158428	Cadps/Nrn1/Grin3a/Nrxn3	4
GO:0006105	GO:0006105	succinate metabolic process	1/127	11/21092	0.06429	0.205851	0.158428	Ghr	1
GO:0006182	GO:0006182	cGMP biosynthetic process	1/127	11/21092	0.06429	0.205851	0.158428	Gucy1a1	1
GO:0010744	GO:0010744	positive regulation of macrophage derived foam cell differentiation	1/127	11/21092	0.06429	0.205851	0.158428	Cd36	1
GO:0019336	GO:0019336	phenol-containing compound catabolic process	1/127	11/21092	0.06429	0.205851	0.158428	Dio2	1
GO:0032026	GO:0032026	response to magnesium ion	1/127	11/21092	0.06429	0.205851	0.158428	Ank3	1
GO:0035376	GO:0035376	sterol import	1/127	11/21092	0.06429	0.205851	0.158428	Cd36	1
GO:0043619	GO:0043619	regulation of transcription from RNA polymerase II promoter in response to oxidative stress	1/127	11/21092	0.06429	0.205851	0.158428	Cd36	1
GO:0044557	GO:0044557	relaxation of smooth muscle	1/127	11/21092	0.06429	0.205851	0.158428	Gucy1a1	1
GO:0046532	GO:0046532	regulation of photoreceptor cell differentiation	1/127	11/21092	0.06429	0.205851	0.158428	Six3os1	1
GO:0048664	GO:0048664	neuron fate determination	1/127	11/21092	0.06429	0.205851	0.158428	Nkx2-2	1
GO:0051601	GO:0051601	exocyst localization	1/127	11/21092	0.06429	0.205851	0.158428	Stxbp6	1
GO:0061615	GO:0061615	glycolytic process through fructose-6-phosphate	1/127	11/21092	0.06429	0.205851	0.158428	Pfkp	1
GO:0070391	GO:0070391	response to lipoteichoic acid	1/127	11/21092	0.06429	0.205851	0.158428	Cd36	1
GO:0070508	GO:0070508	cholesterol import	1/127	11/21092	0.06429	0.205851	0.158428	Cd36	1
GO:0071223	GO:0071223	cellular response to lipoteichoic acid	1/127	11/21092	0.06429	0.205851	0.158428	Cd36	1
GO:0072178	GO:0072178	nephric duct morphogenesis	1/127	11/21092	0.06429	0.205851	0.158428	Epha7	1
GO:0090394	GO:0090394	negative regulation of excitatory postsynaptic potential	1/127	11/21092	0.06429	0.205851	0.158428	S1pr2	1
GO:0097119	GO:0097119	postsynaptic density protein 95 clustering	1/127	11/21092	0.06429	0.205851	0.158428	Reln	1
GO:0098722	GO:0098722	asymmetric stem cell division	1/127	11/21092	0.06429	0.205851	0.158428	Fgf13	1
GO:1902004	GO:1902004	positive regulation of amyloid-beta formation	1/127	11/21092	0.06429	0.205851	0.158428	Efna1	1
GO:1902260	GO:1902260	negative regulation of delayed rectifier potassium channel activity	1/127	11/21092	0.06429	0.205851	0.158428	Ank3	1
GO:0070374	GO:0070374	positive regulation of ERK1 and ERK2 cascade	4/127	250/21092	0.0646144	0.206608	0.159011	Epha7/Cd36/Angpt1/Npnt	4
GO:0051494	GO:0051494	negative regulation of cytoskeleton organization	3/127	153/21092	0.065184	0.208145	0.160194	Tubb4a/Lima1/Fgf13	3
GO:0016050	GO:0016050	vesicle organization	4/127	251/21092	0.0653685	0.208168	0.160212	Cadps/Ptprn/Stxbp6/Vamp8	4
GO:0051056	GO:0051056	regulation of small GTPase mediated signal transduction	4/127	251/21092	0.0653685	0.208168	0.160212	Reln/Tiam2/Arhgef28/Ngfr	4
GO:0002088	GO:0002088	lens development in camera-type eye	2/127	70/21092	0.0666502	0.211675	0.162911	Six3/Gja1	2
GO:0032387	GO:0032387	negative regulation of intracellular transport	2/127	70/21092	0.0666502	0.211675	0.162911	Cd36/Angpt1	2
GO:1901652	GO:1901652	response to peptide	5/127	360/21092	0.0667993	0.211862	0.163055	Grb14/Ghr/Nr4a1/Cd36/Ngfr	5
GO:0010594	GO:0010594	regulation of endothelial cell migration	3/127	155/21092	0.0672199	0.212908	0.16386	Anxa3/Efna1/Angpt1	3
GO:0097120	GO:0097120	receptor localization to synapse	2/127	71/21092	0.0683199	0.21393	0.164646	Reln/Gpc4	2
GO:0097755	GO:0097755	positive regulation of blood vessel diameter	2/127	71/21092	0.0683199	0.21393	0.164646	Gja1/Gucy1a1	2
GO:0045807	GO:0045807	positive regulation of endocytosis	3/127	157/21092	0.0692847	0.21393	0.164646	Cd36/Angpt1/Trf	3
GO:0003093	GO:0003093	regulation of glomerular filtration	1/127	12/21092	0.069927	0.21393	0.164646	Gja1	1
GO:0003183	GO:0003183	mitral valve morphogenesis	1/127	12/21092	0.069927	0.21393	0.164646	Efna1	1
GO:0003207	GO:0003207	cardiac chamber formation	1/127	12/21092	0.069927	0.21393	0.164646	Tbx2	1
GO:0006007	GO:0006007	glucose catabolic process	1/127	12/21092	0.069927	0.21393	0.164646	Pfkp	1
GO:0006862	GO:0006862	nucleotide transport	1/127	12/21092	0.069927	0.21393	0.164646	Gja1	1
GO:0014842	GO:0014842	regulation of skeletal muscle satellite cell proliferation	1/127	12/21092	0.069927	0.21393	0.164646	Angpt1	1
GO:0015816	GO:0015816	glycine transport	1/127	12/21092	0.069927	0.21393	0.164646	Slc6a17	1
GO:0033262	GO:0033262	regulation of nuclear cell cycle DNA replication	1/127	12/21092	0.069927	0.21393	0.164646	Dach1	1
GO:0043312	GO:0043312	neutrophil degranulation	1/127	12/21092	0.069927	0.21393	0.164646	Anxa3	1
GO:0043649	GO:0043649	dicarboxylic acid catabolic process	1/127	12/21092	0.069927	0.21393	0.164646	Aldh1l1	1
GO:0048570	GO:0048570	notochord morphogenesis	1/127	12/21092	0.069927	0.21393	0.164646	Efna1	1
GO:0060281	GO:0060281	regulation of oocyte development	1/127	12/21092	0.069927	0.21393	0.164646	Grb14	1
GO:0070444	GO:0070444	oligodendrocyte progenitor proliferation	1/127	12/21092	0.069927	0.21393	0.164646	Trf	1
GO:0070445	GO:0070445	regulation of oligodendrocyte progenitor proliferation	1/127	12/21092	0.069927	0.21393	0.164646	Trf	1
GO:0071281	GO:0071281	cellular response to iron ion	1/127	12/21092	0.069927	0.21393	0.164646	Trf	1
GO:0072044	GO:0072044	collecting duct development	1/127	12/21092	0.069927	0.21393	0.164646	Dact2	1
GO:0072176	GO:0072176	nephric duct development	1/127	12/21092	0.069927	0.21393	0.164646	Epha7	1
GO:1901550	GO:1901550	regulation of endothelial cell development	1/127	12/21092	0.069927	0.21393	0.164646	S1pr2	1
GO:1903140	GO:1903140	regulation of establishment of endothelial barrier	1/127	12/21092	0.069927	0.21393	0.164646	S1pr2	1
GO:1905879	GO:1905879	regulation of oogenesis	1/127	12/21092	0.069927	0.21393	0.164646	Grb14	1
GO:2001204	GO:2001204	regulation of osteoclast development	1/127	12/21092	0.069927	0.21393	0.164646	Gpr68	1
GO:0002066	GO:0002066	columnar/cuboidal epithelial cell development	2/127	72/21092	0.0700034	0.21393	0.164646	Rarg/Nkx2-2	2
GO:0045669	GO:0045669	positive regulation of osteoblast differentiation	2/127	72/21092	0.0700034	0.21393	0.164646	Gja1/Npnt	2
GO:2001259	GO:2001259	positive regulation of cation channel activity	2/127	72/21092	0.0700034	0.21393	0.164646	Reln/Ank3	2
GO:0042593	GO:0042593	glucose homeostasis	4/127	259/21092	0.0715662	0.218263	0.167981	Gpr68/Ptprn/Cd36/Ngfr	4
GO:0060350	GO:0060350	endochondral bone morphogenesis	2/127	73/21092	0.0717004	0.218263	0.167981	Rarg/Alpl	2
GO:0061097	GO:0061097	regulation of protein tyrosine kinase activity	2/127	73/21092	0.0717004	0.218263	0.167981	Reln/Efna1	2
GO:0033500	GO:0033500	carbohydrate homeostasis	4/127	260/21092	0.0723614	0.219705	0.169091	Gpr68/Ptprn/Cd36/Ngfr	4
GO:0048193	GO:0048193	Golgi vesicle transport	4/127	260/21092	0.0723614	0.219705	0.169091	Stxbp6/Steap2/Ank3/Rab26	4
GO:0055021	GO:0055021	regulation of cardiac muscle tissue growth	2/127	74/21092	0.0734107	0.22076	0.169903	Gja1/Tbx2	2
GO:1901880	GO:1901880	negative regulation of protein depolymerization	2/127	74/21092	0.0734107	0.22076	0.169903	Lima1/Fgf13	2
GO:2001257	GO:2001257	regulation of cation channel activity	3/127	161/21092	0.0734999	0.22076	0.169903	Reln/Anxa3/Ank3	3
GO:0060041	GO:0060041	retina development in camera-type eye	3/127	162/21092	0.0745713	0.22076	0.169903	Six3/Megf11/Rarg	3
GO:0002718	GO:0002718	regulation of cytokine production involved in immune response	2/127	75/21092	0.0751342	0.22076	0.169903	Cd36/Angpt1	2
GO:0030500	GO:0030500	regulation of bone mineralization	2/127	75/21092	0.0751342	0.22076	0.169903	Gja1/Osr2	2
GO:0001553	GO:0001553	luteinization	1/127	13/21092	0.0755304	0.22076	0.169903	Ptprn	1
GO:0003157	GO:0003157	endocardium development	1/127	13/21092	0.0755304	0.22076	0.169903	Angpt1	1
GO:0003174	GO:0003174	mitral valve development	1/127	13/21092	0.0755304	0.22076	0.169903	Efna1	1
GO:0006590	GO:0006590	thyroid hormone generation	1/127	13/21092	0.0755304	0.22076	0.169903	Dio2	1
GO:0010749	GO:0010749	regulation of nitric oxide mediated signal transduction	1/127	13/21092	0.0755304	0.22076	0.169903	Gucy1a1	1
GO:0010935	GO:0010935	regulation of macrophage cytokine production	1/127	13/21092	0.0755304	0.22076	0.169903	Cd36	1
GO:0014841	GO:0014841	skeletal muscle satellite cell proliferation	1/127	13/21092	0.0755304	0.22076	0.169903	Angpt1	1
GO:0021702	GO:0021702	cerebellar Purkinje cell differentiation	1/127	13/21092	0.0755304	0.22076	0.169903	Cend1	1
GO:0021924	GO:0021924	cell proliferation in external granule layer	1/127	13/21092	0.0755304	0.22076	0.169903	Cend1	1
GO:0021930	GO:0021930	cerebellar granule cell precursor proliferation	1/127	13/21092	0.0755304	0.22076	0.169903	Cend1	1
GO:0021936	GO:0021936	regulation of cerebellar granule cell precursor proliferation	1/127	13/21092	0.0755304	0.22076	0.169903	Cend1	1
GO:0032926	GO:0032926	negative regulation of activin receptor signaling pathway	1/127	13/21092	0.0755304	0.22076	0.169903	Dact2	1
GO:0033280	GO:0033280	response to vitamin D	1/127	13/21092	0.0755304	0.22076	0.169903	Cyp24a1	1
GO:0034755	GO:0034755	iron ion transmembrane transport	1/127	13/21092	0.0755304	0.22076	0.169903	Steap2	1
GO:0042482	GO:0042482	positive regulation of odontogenesis	1/127	13/21092	0.0755304	0.22076	0.169903	Ngfr	1
GO:0042693	GO:0042693	muscle cell fate commitment	1/127	13/21092	0.0755304	0.22076	0.169903	Tbx2	1
GO:0060100	GO:0060100	positive regulation of phagocytosis, engulfment	1/127	13/21092	0.0755304	0.22076	0.169903	Cd36	1
GO:0060272	GO:0060272	embryonic skeletal joint morphogenesis	1/127	13/21092	0.0755304	0.22076	0.169903	Osr2	1
GO:1900225	GO:1900225	regulation of NLRP3 inflammasome complex assembly	1/127	13/21092	0.0755304	0.22076	0.169903	Cd36	1
GO:1903430	GO:1903430	negative regulation of cell maturation	1/127	13/21092	0.0755304	0.22076	0.169903	Grb14	1
GO:1903587	GO:1903587	regulation of blood vessel endothelial cell proliferation involved in sprouting angiogenesis	1/127	13/21092	0.0755304	0.22076	0.169903	Ngfr	1
GO:1903817	GO:1903817	negative regulation of voltage-gated potassium channel activity	1/127	13/21092	0.0755304	0.22076	0.169903	Ank3	1
GO:1904181	GO:1904181	positive regulation of membrane depolarization	1/127	13/21092	0.0755304	0.22076	0.169903	Ank3	1
GO:1905155	GO:1905155	positive regulation of membrane invagination	1/127	13/21092	0.0755304	0.22076	0.169903	Cd36	1
GO:0046887	GO:0046887	positive regulation of hormone secretion	3/127	163/21092	0.0756497	0.220833	0.169959	Gja1/Gpr68/Vamp8	3
GO:0006790	GO:0006790	sulfur compound metabolic process	4/127	265/21092	0.0764055	0.222486	0.171231	Mamdc2/Ghr/Angpt1/Chst2	4
GO:0051650	GO:0051650	establishment of vesicle localization	4/127	265/21092	0.0764055	0.222486	0.171231	Cadps/Nrn1/Grin3a/Nrxn3	4
GO:1902107	GO:1902107	positive regulation of leukocyte differentiation	3/127	164/21092	0.076735	0.223169	0.171757	Gpr68/Zbtb46/Tesc	3
GO:0046785	GO:0046785	microtubule polymerization	2/127	76/21092	0.0768706	0.223286	0.171847	Tubb4a/Fgf13	2
GO:1903901	GO:1903901	negative regulation of viral life cycle	2/127	77/21092	0.0786196	0.227955	0.17544	Ifitm3/Trim25	2
GO:0043271	GO:0043271	negative regulation of ion transport	3/127	166/21092	0.0789262	0.227955	0.17544	Wnk4/Ank3/Gnao1	3
GO:0015918	GO:0015918	sterol transport	2/127	78/21092	0.0803811	0.227955	0.17544	Lima1/Cd36	2
GO:0030301	GO:0030301	cholesterol transport	2/127	78/21092	0.0803811	0.227955	0.17544	Lima1/Cd36	2
GO:0072078	GO:0072078	nephron tubule morphogenesis	2/127	78/21092	0.0803811	0.227955	0.17544	Wnk4/Npnt	2
GO:0006107	GO:0006107	oxaloacetate metabolic process	1/127	14/21092	0.0811003	0.227955	0.17544	Ghr	1
GO:0007614	GO:0007614	short-term memory	1/127	14/21092	0.0811003	0.227955	0.17544	Mdk	1
GO:0010885	GO:0010885	regulation of cholesterol storage	1/127	14/21092	0.0811003	0.227955	0.17544	Cd36	1
GO:0021534	GO:0021534	cell proliferation in hindbrain	1/127	14/21092	0.0811003	0.227955	0.17544	Cend1	1
GO:0021694	GO:0021694	cerebellar Purkinje cell layer formation	1/127	14/21092	0.0811003	0.227955	0.17544	Cend1	1
GO:0021781	GO:0021781	glial cell fate commitment	1/127	14/21092	0.0811003	0.227955	0.17544	Nkx2-2	1
GO:0021932	GO:0021932	hindbrain radial glia guided cell migration	1/127	14/21092	0.0811003	0.227955	0.17544	Cend1	1
GO:0030949	GO:0030949	positive regulation of vascular endothelial growth factor receptor signaling pathway	1/127	14/21092	0.0811003	0.227955	0.17544	Angpt1	1
GO:0031115	GO:0031115	negative regulation of microtubule polymerization	1/127	14/21092	0.0811003	0.227955	0.17544	Tubb4a	1
GO:0033631	GO:0033631	cell-cell adhesion mediated by integrin	1/127	14/21092	0.0811003	0.227955	0.17544	Npnt	1
GO:0042976	GO:0042976	activation of Janus kinase activity	1/127	14/21092	0.0811003	0.227955	0.17544	Ghr	1
GO:0043116	GO:0043116	negative regulation of vascular permeability	1/127	14/21092	0.0811003	0.227955	0.17544	Angpt1	1
GO:0044546	GO:0044546	NLRP3 inflammasome complex assembly	1/127	14/21092	0.0811003	0.227955	0.17544	Cd36	1
GO:0048755	GO:0048755	branching morphogenesis of a nerve	1/127	14/21092	0.0811003	0.227955	0.17544	Epha7	1
GO:0060396	GO:0060396	growth hormone receptor signaling pathway	1/127	14/21092	0.0811003	0.227955	0.17544	Ghr	1
GO:0070293	GO:0070293	renal absorption	1/127	14/21092	0.0811003	0.227955	0.17544	Wnk4	1
GO:0071378	GO:0071378	cellular response to growth hormone stimulus	1/127	14/21092	0.0811003	0.227955	0.17544	Ghr	1
GO:0086069	GO:0086069	bundle of His cell to Purkinje myocyte communication	1/127	14/21092	0.0811003	0.227955	0.17544	Dsc2	1
GO:0090136	GO:0090136	epithelial cell-cell adhesion	1/127	14/21092	0.0811003	0.227955	0.17544	Serpinb8	1
GO:0098911	GO:0098911	regulation of ventricular cardiac muscle cell action potential	1/127	14/21092	0.0811003	0.227955	0.17544	Dsc2	1
GO:0099550	GO:0099550	trans-synaptic signaling, modulating synaptic transmission	1/127	14/21092	0.0811003	0.227955	0.17544	Gucy1a1	1
GO:1902993	GO:1902993	positive regulation of amyloid precursor protein catabolic process	1/127	14/21092	0.0811003	0.227955	0.17544	Efna1	1
GO:0030072	GO:0030072	peptide hormone secretion	4/127	271/21092	0.0814061	0.228541	0.175891	Dio2/Gja1/Gpr68/Ptprn	4
GO:0003012	GO:0003012	muscle system process	5/127	383/21092	0.0820393	0.229818	0.176875	Tpm2/Gucy1a1/Dsc2/Cxcr4/Npnt	5
GO:0006942	GO:0006942	regulation of striated muscle contraction	2/127	79/21092	0.0821549	0.229818	0.176875	Dsc2/Fgf13	2
GO:0050805	GO:0050805	negative regulation of synaptic transmission	2/127	79/21092	0.0821549	0.229818	0.176875	Pcdh17/S1pr2	2
GO:0016032	GO:0016032	viral process	4/127	273/21092	0.0831084	0.23212	0.178646	Ifitm3/Cxcr4/Vamp8/Trim25	4
GO:0007218	GO:0007218	neuropeptide signaling pathway	2/127	80/21092	0.0839408	0.23212	0.178646	Scg5/Sstr1	2
GO:0072088	GO:0072088	nephron epithelium morphogenesis	2/127	80/21092	0.0839408	0.23212	0.178646	Wnk4/Npnt	2
GO:0006606	GO:0006606	protein import into nucleus	3/127	172/21092	0.0856621	0.23212	0.178646	Six3/Cd36/Angpt1	3
GO:0002275	GO:0002275	myeloid cell activation involved in immune response	2/127	81/21092	0.0857385	0.23212	0.178646	Anxa3/Vamp8	2
GO:0015748	GO:0015748	organophosphate ester transport	2/127	81/21092	0.0857385	0.23212	0.178646	Gja1/Abca4	2
GO:0021675	GO:0021675	nerve development	2/127	81/21092	0.0857385	0.23212	0.178646	Gabrb3/Ngfr	2
GO:0030203	GO:0030203	glycosaminoglycan metabolic process	2/127	81/21092	0.0857385	0.23212	0.178646	Mamdc2/Angpt1	2
GO:0043242	GO:0043242	negative regulation of protein complex disassembly	2/127	81/21092	0.0857385	0.23212	0.178646	Lima1/Fgf13	2
GO:0060420	GO:0060420	regulation of heart growth	2/127	81/21092	0.0857385	0.23212	0.178646	Gja1/Tbx2	2
GO:0072028	GO:0072028	nephron morphogenesis	2/127	81/21092	0.0857385	0.23212	0.178646	Wnk4/Npnt	2
GO:0001977	GO:0001977	renal system process involved in regulation of blood volume	1/127	15/21092	0.0866369	0.23212	0.178646	Gja1	1
GO:0002739	GO:0002739	regulation of cytokine secretion involved in immune response	1/127	15/21092	0.0866369	0.23212	0.178646	Angpt1	1
GO:0003159	GO:0003159	morphogenesis of an endothelium	1/127	15/21092	0.0866369	0.23212	0.178646	Cxcr4	1
GO:0003188	GO:0003188	heart valve formation	1/127	15/21092	0.0866369	0.23212	0.178646	Efna1	1
GO:0009435	GO:0009435	NAD biosynthetic process	1/127	15/21092	0.0866369	0.23212	0.178646	Pfkp	1
GO:0010934	GO:0010934	macrophage cytokine production	1/127	15/21092	0.0866369	0.23212	0.178646	Cd36	1
GO:0014857	GO:0014857	regulation of skeletal muscle cell proliferation	1/127	15/21092	0.0866369	0.23212	0.178646	Angpt1	1
GO:0021819	GO:0021819	layer formation in cerebral cortex	1/127	15/21092	0.0866369	0.23212	0.178646	Reln	1
GO:0032222	GO:0032222	regulation of synaptic transmission, cholinergic	1/127	15/21092	0.0866369	0.23212	0.178646	Ngfr	1
GO:0036445	GO:0036445	neuronal stem cell division	1/127	15/21092	0.0866369	0.23212	0.178646	Fgf13	1
GO:0042359	GO:0042359	vitamin D metabolic process	1/127	15/21092	0.0866369	0.23212	0.178646	Cyp24a1	1
GO:0042953	GO:0042953	lipoprotein transport	1/127	15/21092	0.0866369	0.23212	0.178646	Cd36	1
GO:0043217	GO:0043217	myelin maintenance	1/127	15/21092	0.0866369	0.23212	0.178646	Cxcr4	1
GO:0044872	GO:0044872	lipoprotein localization	1/127	15/21092	0.0866369	0.23212	0.178646	Cd36	1
GO:0045760	GO:0045760	positive regulation of action potential	1/127	15/21092	0.0866369	0.23212	0.178646	Ank3	1
GO:0055057	GO:0055057	neuroblast division	1/127	15/21092	0.0866369	0.23212	0.178646	Fgf13	1
GO:0060055	GO:0060055	angiogenesis involved in wound healing	1/127	15/21092	0.0866369	0.23212	0.178646	Cxcr4	1
GO:0060134	GO:0060134	prepulse inhibition	1/127	15/21092	0.0866369	0.23212	0.178646	Grin3a	1
GO:0061029	GO:0061029	eyelid development in camera-type eye	1/127	15/21092	0.0866369	0.23212	0.178646	Osr2	1
GO:0061154	GO:0061154	endothelial tube morphogenesis	1/127	15/21092	0.0866369	0.23212	0.178646	Cxcr4	1
GO:0071404	GO:0071404	cellular response to low-density lipoprotein particle stimulus	1/127	15/21092	0.0866369	0.23212	0.178646	Cd36	1
GO:0072498	GO:0072498	embryonic skeletal joint development	1/127	15/21092	0.0866369	0.23212	0.178646	Osr2	1
GO:0098712	GO:0098712	L-glutamate import across plasma membrane	1/127	15/21092	0.0866369	0.23212	0.178646	Slc1a2	1
GO:0098917	GO:0098917	retrograde trans-synaptic signaling	1/127	15/21092	0.0866369	0.23212	0.178646	Gucy1a1	1
GO:1901213	GO:1901213	regulation of transcription from RNA polymerase II promoter involved in heart development	1/127	15/21092	0.0866369	0.23212	0.178646	Tbx2	1
GO:1990000	GO:1990000	amyloid fibril formation	1/127	15/21092	0.0866369	0.23212	0.178646	Cd36	1
GO:0051090	GO:0051090	regulation of DNA-binding transcription factor activity	5/127	391/21092	0.087741	0.23481	0.180716	Reln/Anxa3/Nkx2-2/Cd36/Trim25	5
GO:1903035	GO:1903035	negative regulation of response to wounding	2/127	83/21092	0.0893686	0.236343	0.181896	Gja1/Ajap1	2
GO:0043900	GO:0043900	regulation of multi-organism process	5/127	394/21092	0.0899317	0.236343	0.181896	Grb14/Ifitm3/Cxcr4/Cd36/Trim25	5
GO:0045926	GO:0045926	negative regulation of growth	4/127	281/21092	0.0900917	0.236343	0.181896	Gja1/Epha7/Cd36/Fgf13	4
GO:0050792	GO:0050792	regulation of viral process	3/127	176/21092	0.0902846	0.236343	0.181896	Ifitm3/Cxcr4/Trim25	3
GO:0051170	GO:0051170	import into nucleus	3/127	176/21092	0.0902846	0.236343	0.181896	Six3/Cd36/Angpt1	3
GO:0010631	GO:0010631	epithelial cell migration	4/127	282/21092	0.090984	0.236343	0.181896	Anxa3/Nr4a1/Efna1/Angpt1	4
GO:0031110	GO:0031110	regulation of microtubule polymerization or depolymerization	2/127	84/21092	0.0912006	0.236343	0.181896	Tubb4a/Fgf13	2
GO:0042306	GO:0042306	regulation of protein import into nucleus	2/127	84/21092	0.0912006	0.236343	0.181896	Cd36/Angpt1	2
GO:0045844	GO:0045844	positive regulation of striated muscle tissue development	2/127	84/21092	0.0912006	0.236343	0.181896	Gja1/Tbx2	2
GO:0048636	GO:0048636	positive regulation of muscle organ development	2/127	84/21092	0.0912006	0.236343	0.181896	Gja1/Tbx2	2
GO:0061333	GO:0061333	renal tubule morphogenesis	2/127	84/21092	0.0912006	0.236343	0.181896	Wnk4/Npnt	2
GO:1901379	GO:1901379	regulation of potassium ion transmembrane transport	2/127	84/21092	0.0912006	0.236343	0.181896	Wnk4/Ank3	2
GO:0009612	GO:0009612	response to mechanical stimulus	3/127	177/21092	0.0914563	0.236343	0.181896	Cxcr4/Cd36/Cnn2	3
GO:0007162	GO:0007162	negative regulation of cell adhesion	4/127	283/21092	0.0918806	0.236343	0.181896	Lamb1/Dact2/Ajap1/Angpt1	4
GO:0007611	GO:0007611	learning or memory	4/127	283/21092	0.0918806	0.236343	0.181896	Lamb1/Reln/Mdk/Fgf13	4
GO:0001821	GO:0001821	histamine secretion	1/127	16/21092	0.0921404	0.236343	0.181896	Vamp8	1
GO:0002283	GO:0002283	neutrophil activation involved in immune response	1/127	16/21092	0.0921404	0.236343	0.181896	Anxa3	1
GO:0002544	GO:0002544	chronic inflammatory response	1/127	16/21092	0.0921404	0.236343	0.181896	Gja1	1
GO:0006044	GO:0006044	N-acetylglucosamine metabolic process	1/127	16/21092	0.0921404	0.236343	0.181896	Chst2	1
GO:0006910	GO:0006910	phagocytosis, recognition	1/127	16/21092	0.0921404	0.236343	0.181896	Cd36	1
GO:0007512	GO:0007512	adult heart development	1/127	16/21092	0.0921404	0.236343	0.181896	Gja1	1
GO:0009312	GO:0009312	oligosaccharide biosynthetic process	1/127	16/21092	0.0921404	0.236343	0.181896	St6galnac5	1
GO:0010878	GO:0010878	cholesterol storage	1/127	16/21092	0.0921404	0.236343	0.181896	Cd36	1
GO:0014856	GO:0014856	skeletal muscle cell proliferation	1/127	16/21092	0.0921404	0.236343	0.181896	Angpt1	1
GO:0032793	GO:0032793	positive regulation of CREB transcription factor activity	1/127	16/21092	0.0921404	0.236343	0.181896	Reln	1
GO:0035235	GO:0035235	ionotropic glutamate receptor signaling pathway	1/127	16/21092	0.0921404	0.236343	0.181896	Grin3a	1
GO:0043968	GO:0043968	histone H2A acetylation	1/127	16/21092	0.0921404	0.236343	0.181896	Msl3l2	1
GO:0060099	GO:0060099	regulation of phagocytosis, engulfment	1/127	16/21092	0.0921404	0.236343	0.181896	Cd36	1
GO:0060579	GO:0060579	ventral spinal cord interneuron fate commitment	1/127	16/21092	0.0921404	0.236343	0.181896	Nkx2-2	1
GO:0060581	GO:0060581	cell fate commitment involved in pattern specification	1/127	16/21092	0.0921404	0.236343	0.181896	Nkx2-2	1
GO:0060788	GO:0060788	ectodermal placode formation	1/127	16/21092	0.0921404	0.236343	0.181896	Tbx2	1
GO:0060979	GO:0060979	vasculogenesis involved in coronary vascular morphogenesis	1/127	16/21092	0.0921404	0.236343	0.181896	Angpt1	1
GO:0070254	GO:0070254	mucus secretion	1/127	16/21092	0.0921404	0.236343	0.181896	Vamp8	1
GO:0071697	GO:0071697	ectodermal placode morphogenesis	1/127	16/21092	0.0921404	0.236343	0.181896	Tbx2	1
GO:0090128	GO:0090128	regulation of synapse maturation	1/127	16/21092	0.0921404	0.236343	0.181896	Reln	1
GO:0098696	GO:0098696	regulation of neurotransmitter receptor localization to postsynaptic specialization membrane	1/127	16/21092	0.0921404	0.236343	0.181896	Gpc4	1
GO:1900451	GO:1900451	positive regulation of glutamate receptor signaling pathway	1/127	16/21092	0.0921404	0.236343	0.181896	Reln	1
GO:1902187	GO:1902187	negative regulation of viral release from host cell	1/127	16/21092	0.0921404	0.236343	0.181896	Trim25	1
GO:0090132	GO:0090132	epithelium migration	4/127	284/21092	0.0927814	0.237621	0.182879	Anxa3/Nr4a1/Efna1/Angpt1	4
GO:0032024	GO:0032024	positive regulation of insulin secretion	2/127	85/21092	0.0930436	0.237621	0.182879	Gja1/Gpr68	2
GO:0034103	GO:0034103	regulation of tissue remodeling	2/127	85/21092	0.0930436	0.237621	0.182879	Gja1/Trf	2
GO:1901863	GO:1901863	positive regulation of muscle tissue development	2/127	85/21092	0.0930436	0.237621	0.182879	Gja1/Tbx2	2
GO:0016358	GO:0016358	dendrite development	4/127	286/21092	0.0945958	0.239888	0.184624	Reln/Efna1/Grin3a/Ngfr	4
GO:0090130	GO:0090130	tissue migration	4/127	286/21092	0.0945958	0.239888	0.184624	Anxa3/Nr4a1/Efna1/Angpt1	4
GO:0007009	GO:0007009	plasma membrane organization	2/127	86/21092	0.0948975	0.239888	0.184624	Cxcr4/Ank3	2
GO:0032526	GO:0032526	response to retinoic acid	2/127	86/21092	0.0948975	0.239888	0.184624	Rarg/Tesc	2
GO:0035773	GO:0035773	insulin secretion involved in cellular response to glucose stimulus	2/127	86/21092	0.0948975	0.239888	0.184624	Gpr68/Ptprn	2
GO:0044344	GO:0044344	cellular response to fibroblast growth factor stimulus	2/127	86/21092	0.0948975	0.239888	0.184624	Nr4a1/Ngfr	2
GO:1901879	GO:1901879	regulation of protein depolymerization	2/127	86/21092	0.0948975	0.239888	0.184624	Lima1/Fgf13	2
GO:0006909	GO:0006909	phagocytosis	3/127	180/21092	0.0950096	0.239888	0.184624	Anxa3/Cd36/Cnn2	3
GO:1905475	GO:1905475	regulation of protein localization to membrane	3/127	180/21092	0.0950096	0.239888	0.184624	Vamp8/Ank3/Gpc4	3
GO:0007548	GO:0007548	sex differentiation	4/127	287/21092	0.0955092	0.239888	0.184624	Dach1/Ptprn/Tesc/Angpt1	4
GO:0034504	GO:0034504	protein localization to nucleus	4/127	287/21092	0.0955092	0.239888	0.184624	Six3/Cd36/Angpt1/Ngfr	4
GO:0001656	GO:0001656	metanephros development	2/127	87/21092	0.0967621	0.239888	0.184624	Fras1/Osr2	2
GO:0021954	GO:0021954	central nervous system neuron development	2/127	87/21092	0.0967621	0.239888	0.184624	Cdh11/Arhgef28	2
GO:0045685	GO:0045685	regulation of glial cell differentiation	2/127	87/21092	0.0967621	0.239888	0.184624	Nkx2-2/Cxcr4	2
GO:0050764	GO:0050764	regulation of phagocytosis	2/127	87/21092	0.0967621	0.239888	0.184624	Cd36/Cnn2	2
GO:0015711	GO:0015711	organic anion transport	5/127	404/21092	0.097438	0.239888	0.184624	Gja1/Slc1a2/Abca4/Slc6a17/Cd36	5
GO:0001967	GO:0001967	suckling behavior	1/127	17/21092	0.097611	0.239888	0.184624	Dach1	1
GO:0003180	GO:0003180	aortic valve morphogenesis	1/127	17/21092	0.097611	0.239888	0.184624	Efna1	1
GO:0009109	GO:0009109	coenzyme catabolic process	1/127	17/21092	0.097611	0.239888	0.184624	Aldh1l1	1
GO:0010960	GO:0010960	magnesium ion homeostasis	1/127	17/21092	0.097611	0.239888	0.184624	Ank3	1
GO:0036035	GO:0036035	osteoclast development	1/127	17/21092	0.097611	0.239888	0.184624	Gpr68	1
GO:0038092	GO:0038092	nodal signaling pathway	1/127	17/21092	0.097611	0.239888	0.184624	Dact2	1
GO:0042487	GO:0042487	regulation of odontogenesis of dentin-containing tooth	1/127	17/21092	0.097611	0.239888	0.184624	Ngfr	1
GO:0045603	GO:0045603	positive regulation of endothelial cell differentiation	1/127	17/21092	0.097611	0.239888	0.184624	S1pr2	1
GO:0051938	GO:0051938	L-glutamate import	1/127	17/21092	0.097611	0.239888	0.184624	Slc1a2	1
GO:0060044	GO:0060044	negative regulation of cardiac muscle cell proliferation	1/127	17/21092	0.097611	0.239888	0.184624	Gja1	1
GO:0060416	GO:0060416	response to growth hormone	1/127	17/21092	0.097611	0.239888	0.184624	Ghr	1
GO:0061081	GO:0061081	positive regulation of myeloid leukocyte cytokine production involved in immune response	1/127	17/21092	0.097611	0.239888	0.184624	Cd36	1
GO:0070243	GO:0070243	regulation of thymocyte apoptotic process	1/127	17/21092	0.097611	0.239888	0.184624	Efna1	1
GO:0071696	GO:0071696	ectodermal placode development	1/127	17/21092	0.097611	0.239888	0.184624	Tbx2	1
GO:0072578	GO:0072578	neurotransmitter-gated ion channel clustering	1/127	17/21092	0.097611	0.239888	0.184624	Reln	1
GO:0086012	GO:0086012	membrane depolarization during cardiac muscle cell action potential	1/127	17/21092	0.097611	0.239888	0.184624	Ank3	1
GO:0097091	GO:0097091	synaptic vesicle clustering	1/127	17/21092	0.097611	0.239888	0.184624	Pcdh17	1
GO:0140131	GO:0140131	positive regulation of lymphocyte chemotaxis	1/127	17/21092	0.097611	0.239888	0.184624	Cxcl14	1
GO:1905153	GO:1905153	regulation of membrane invagination	1/127	17/21092	0.097611	0.239888	0.184624	Cd36	1
GO:2000810	GO:2000810	regulation of bicellular tight junction assembly	1/127	17/21092	0.097611	0.239888	0.184624	Gja1	1
GO:0098656	GO:0098656	anion transmembrane transport	3/127	183/21092	0.098619	0.241399	0.185787	Slc1a2/Gabrb3/Gabrb1	3
GO:0035418	GO:0035418	protein localization to synapse	2/127	88/21092	0.0986371	0.241399	0.185787	Reln/Gpc4	2
GO:0071774	GO:0071774	response to fibroblast growth factor	2/127	88/21092	0.0986371	0.241399	0.185787	Nr4a1/Ngfr	2
GO:0097061	GO:0097061	dendritic spine organization	2/127	88/21092	0.0986371	0.241399	0.185787	Reln/Efna1	2
GO:0001667	GO:0001667	ameboidal-type cell migration	5/127	406/21092	0.0989765	0.241977	0.186232	Anxa3/Nr4a1/Efna1/Cxcr4/Angpt1	5
GO:0050773	GO:0050773	regulation of dendrite development	3/127	184/21092	0.0998345	0.24382	0.187651	Reln/Efna1/Ngfr	3
GO:0031016	GO:0031016	pancreas development	2/127	89/21092	0.100522	0.244736	0.188356	Zic3/Nkx2-2	2
GO:0035914	GO:0035914	skeletal muscle cell differentiation	2/127	89/21092	0.100522	0.244736	0.188356	Hlf/Nr4a1	2
GO:1904589	GO:1904589	regulation of protein import	2/127	89/21092	0.100522	0.244736	0.188356	Cd36/Angpt1	2
GO:0030534	GO:0030534	adult behavior	3/127	185/21092	0.101056	0.245325	0.188809	Pcdh17/Slc1a2/Cend1	3
GO:0048754	GO:0048754	branching morphogenesis of an epithelial tube	3/127	185/21092	0.101056	0.245325	0.188809	Cxcr4/Angpt1/Npnt	3
GO:0050714	GO:0050714	positive regulation of protein secretion	4/127	293/21092	0.101078	0.245325	0.188809	Gja1/Gpr68/Cd36/Vamp8	4
GO:0099173	GO:0099173	postsynapse organization	3/127	186/21092	0.102283	0.24654	0.189744	Reln/Efna1/Epha7	3
GO:0070167	GO:0070167	regulation of biomineral tissue development	2/127	90/21092	0.102418	0.24654	0.189744	Gja1/Osr2	2
GO:0006688	GO:0006688	glycosphingolipid biosynthetic process	1/127	18/21092	0.103049	0.24654	0.189744	St6galnac5	1
GO:0010002	GO:0010002	cardioblast differentiation	1/127	18/21092	0.103049	0.24654	0.189744	Tbx2	1
GO:0016486	GO:0016486	peptide hormone processing	1/127	18/21092	0.103049	0.24654	0.189744	Scg5	1
GO:0021514	GO:0021514	ventral spinal cord interneuron differentiation	1/127	18/21092	0.103049	0.24654	0.189744	Nkx2-2	1
GO:0021692	GO:0021692	cerebellar Purkinje cell layer morphogenesis	1/127	18/21092	0.103049	0.24654	0.189744	Cend1	1
GO:0030002	GO:0030002	cellular anion homeostasis	1/127	18/21092	0.103049	0.24654	0.189744	Wnk4	1
GO:0030320	GO:0030320	cellular monovalent inorganic anion homeostasis	1/127	18/21092	0.103049	0.24654	0.189744	Wnk4	1
GO:0046068	GO:0046068	cGMP metabolic process	1/127	18/21092	0.103049	0.24654	0.189744	Gucy1a1	1
GO:0050961	GO:0050961	detection of temperature stimulus involved in sensory perception	1/127	18/21092	0.103049	0.24654	0.189744	Cxcr4	1
GO:0050965	GO:0050965	detection of temperature stimulus involved in sensory perception of pain	1/127	18/21092	0.103049	0.24654	0.189744	Cxcr4	1
GO:0051608	GO:0051608	histamine transport	1/127	18/21092	0.103049	0.24654	0.189744	Vamp8	1
GO:0099171	GO:0099171	presynaptic modulation of chemical synaptic transmission	1/127	18/21092	0.103049	0.24654	0.189744	Rab26	1
GO:0006906	GO:0006906	vesicle fusion	2/127	91/21092	0.104323	0.248827	0.191504	Stxbp6/Vamp8	2
GO:0014066	GO:0014066	regulation of phosphatidylinositol 3-kinase signaling	2/127	91/21092	0.104323	0.248827	0.191504	Reln/Angpt1	2
GO:0034446	GO:0034446	substrate adhesion-dependent cell spreading	2/127	91/21092	0.104323	0.248827	0.191504	Lamb1/Efna1	2
GO:0043535	GO:0043535	regulation of blood vessel endothelial cell migration	2/127	92/21092	0.106238	0.252881	0.194624	Efna1/Angpt1	2
GO:0048525	GO:0048525	negative regulation of viral process	2/127	92/21092	0.106238	0.252881	0.194624	Ifitm3/Trim25	2
GO:0046883	GO:0046883	regulation of hormone secretion	4/127	299/21092	0.106794	0.253276	0.194928	Gja1/Gpr68/Scg5/Vamp8	4
GO:0050673	GO:0050673	epithelial cell proliferation	5/127	416/21092	0.106853	0.253276	0.194928	Gja1/Nr4a1/Ptprn/Osr2/Ngfr	5
GO:0051384	GO:0051384	response to glucocorticoid	2/127	93/21092	0.108162	0.253276	0.194928	Anxa3/Alpl	2
GO:0002043	GO:0002043	blood vessel endothelial cell proliferation involved in sprouting angiogenesis	1/127	19/21092	0.108454	0.253276	0.194928	Ngfr	1
GO:0006103	GO:0006103	2-oxoglutarate metabolic process	1/127	19/21092	0.108454	0.253276	0.194928	Ghr	1
GO:0006883	GO:0006883	cellular sodium ion homeostasis	1/127	19/21092	0.108454	0.253276	0.194928	Tesc	1
GO:0009081	GO:0009081	branched-chain amino acid metabolic process	1/127	19/21092	0.108454	0.253276	0.194928	Ghr	1
GO:0010766	GO:0010766	negative regulation of sodium ion transport	1/127	19/21092	0.108454	0.253276	0.194928	Wnk4	1
GO:0015740	GO:0015740	C4-dicarboxylate transport	1/127	19/21092	0.108454	0.253276	0.194928	Slc1a2	1
GO:0021535	GO:0021535	cell migration in hindbrain	1/127	19/21092	0.108454	0.253276	0.194928	Cend1	1
GO:0030859	GO:0030859	polarized epithelial cell differentiation	1/127	19/21092	0.108454	0.253276	0.194928	Ajap1	1
GO:0033194	GO:0033194	response to hydroperoxide	1/127	19/21092	0.108454	0.253276	0.194928	Cd36	1
GO:0040037	GO:0040037	negative regulation of fibroblast growth factor receptor signaling pathway	1/127	19/21092	0.108454	0.253276	0.194928	Ngfr	1
GO:0042447	GO:0042447	hormone catabolic process	1/127	19/21092	0.108454	0.253276	0.194928	Dio2	1
GO:0050774	GO:0050774	negative regulation of dendrite morphogenesis	1/127	19/21092	0.108454	0.253276	0.194928	Efna1	1
GO:0051447	GO:0051447	negative regulation of meiotic cell cycle	1/127	19/21092	0.108454	0.253276	0.194928	Grb14	1
GO:0055064	GO:0055064	chloride ion homeostasis	1/127	19/21092	0.108454	0.253276	0.194928	Wnk4	1
GO:1902259	GO:1902259	regulation of delayed rectifier potassium channel activity	1/127	19/21092	0.108454	0.253276	0.194928	Ank3	1
GO:1905331	GO:1905331	negative regulation of morphogenesis of an epithelium	1/127	19/21092	0.108454	0.253276	0.194928	Tbx2	1
GO:0007517	GO:0007517	muscle organ development	5/127	420/21092	0.110088	0.256091	0.197094	Gja1/Tbx2/Hlf/Nr4a1/Angpt1	5
GO:0002444	GO:0002444	myeloid leukocyte mediated immunity	2/127	94/21092	0.110096	0.256091	0.197094	Anxa3/Vamp8	2
GO:0045445	GO:0045445	myoblast differentiation	2/127	94/21092	0.110096	0.256091	0.197094	Tbx2/Cxcl14	2
GO:0048709	GO:0048709	oligodendrocyte differentiation	2/127	94/21092	0.110096	0.256091	0.197094	Nkx2-2/Cxcr4	2
GO:0003018	GO:0003018	vascular process in circulatory system	3/127	193/21092	0.111041	0.257523	0.198197	Gja1/Gucy1a1/Angpt1	3
GO:0007266	GO:0007266	Rho protein signal transduction	3/127	193/21092	0.111041	0.257523	0.198197	Tiam2/Arhgef28/Ngfr	3
GO:0019058	GO:0019058	viral life cycle	3/127	193/21092	0.111041	0.257523	0.198197	Ifitm3/Vamp8/Trim25	3
GO:0045639	GO:0045639	positive regulation of myeloid cell differentiation	2/127	95/21092	0.112039	0.257743	0.198366	Gpr68/Tesc	2
GO:0046916	GO:0046916	cellular transition metal ion homeostasis	2/127	95/21092	0.112039	0.257743	0.198366	Trf/Heph	2
GO:0060359	GO:0060359	response to ammonium ion	2/127	95/21092	0.112039	0.257743	0.198366	Gabrb3/Gabrb1	2
GO:0007623	GO:0007623	circadian rhythm	3/127	194/21092	0.112315	0.257743	0.198366	Six3/Hs3st2/Ngfr	3
GO:0008217	GO:0008217	regulation of blood pressure	3/127	194/21092	0.112315	0.257743	0.198366	Gja1/Gucy1a1/Cd36	3
GO:0048469	GO:0048469	cell maturation	3/127	194/21092	0.112315	0.257743	0.198366	Six3/Grb14/Gja1	3
GO:0003094	GO:0003094	glomerular filtration	1/127	20/21092	0.113827	0.257743	0.198366	Gja1	1
GO:0003176	GO:0003176	aortic valve development	1/127	20/21092	0.113827	0.257743	0.198366	Efna1	1
GO:0008356	GO:0008356	asymmetric cell division	1/127	20/21092	0.113827	0.257743	0.198366	Fgf13	1
GO:0010842	GO:0010842	retina layer formation	1/127	20/21092	0.113827	0.257743	0.198366	Megf11	1
GO:0019430	GO:0019430	removal of superoxide radicals	1/127	20/21092	0.113827	0.257743	0.198366	Cd36	1
GO:0044130	GO:0044130	negative regulation of growth of symbiont in host	1/127	20/21092	0.113827	0.257743	0.198366	Cd36	1
GO:0045649	GO:0045649	regulation of macrophage differentiation	1/127	20/21092	0.113827	0.257743	0.198366	Zbtb46	1
GO:0045838	GO:0045838	positive regulation of membrane potential	1/127	20/21092	0.113827	0.257743	0.198366	Ank3	1
GO:0045986	GO:0045986	negative regulation of smooth muscle contraction	1/127	20/21092	0.113827	0.257743	0.198366	Gucy1a1	1
GO:0046653	GO:0046653	tetrahydrofolate metabolic process	1/127	20/21092	0.113827	0.257743	0.198366	Aldh1l1	1
GO:0050765	GO:0050765	negative regulation of phagocytosis	1/127	20/21092	0.113827	0.257743	0.198366	Cnn2	1
GO:0050966	GO:0050966	detection of mechanical stimulus involved in sensory perception of pain	1/127	20/21092	0.113827	0.257743	0.198366	Cxcr4	1
GO:0060307	GO:0060307	regulation of ventricular cardiac muscle cell membrane repolarization	1/127	20/21092	0.113827	0.257743	0.198366	Gja1	1
GO:0060456	GO:0060456	positive regulation of digestive system process	1/127	20/21092	0.113827	0.257743	0.198366	Vamp8	1
GO:2001224	GO:2001224	positive regulation of neuron migration	1/127	20/21092	0.113827	0.257743	0.198366	Reln	1
GO:0002367	GO:0002367	cytokine production involved in immune response	2/127	96/21092	0.113991	0.257743	0.198366	Cd36/Angpt1	2
GO:0010595	GO:0010595	positive regulation of endothelial cell migration	2/127	96/21092	0.113991	0.257743	0.198366	Anxa3/Angpt1	2
GO:0043648	GO:0043648	dicarboxylic acid metabolic process	2/127	96/21092	0.113991	0.257743	0.198366	Ghr/Aldh1l1	2
GO:0072080	GO:0072080	nephron tubule development	2/127	96/21092	0.113991	0.257743	0.198366	Wnk4/Npnt	2
GO:0106027	GO:0106027	neuron projection organization	2/127	96/21092	0.113991	0.257743	0.198366	Reln/Efna1	2
GO:0030308	GO:0030308	negative regulation of cell growth	3/127	196/21092	0.114881	0.259254	0.199529	Gja1/Epha7/Fgf13	3
GO:0050679	GO:0050679	positive regulation of epithelial cell proliferation	3/127	196/21092	0.114881	0.259254	0.199529	Nr4a1/Ptprn/Osr2	3
GO:0031960	GO:0031960	response to corticosteroid	2/127	97/21092	0.115952	0.260919	0.20081	Anxa3/Alpl	2
GO:0045638	GO:0045638	negative regulation of myeloid cell differentiation	2/127	97/21092	0.115952	0.260919	0.20081	Gpr68/Zbtb46	2
GO:0090174	GO:0090174	organelle membrane fusion	2/127	97/21092	0.115952	0.260919	0.20081	Stxbp6/Vamp8	2
GO:0055024	GO:0055024	regulation of cardiac muscle tissue development	2/127	98/21092	0.117921	0.263112	0.202498	Gja1/Tbx2	2
GO:0140029	GO:0140029	exocytic process	2/127	98/21092	0.117921	0.263112	0.202498	Cadps/Vamp8	2
GO:0045860	GO:0045860	positive regulation of protein kinase activity	5/127	430/21092	0.118383	0.263112	0.202498	Reln/Ghr/Efna1/Angpt1/Trf	5
GO:0003433	GO:0003433	chondrocyte development involved in endochondral bone morphogenesis	1/127	21/21092	0.119168	0.263112	0.202498	Rarg	1
GO:0006349	GO:0006349	regulation of gene expression by genetic imprinting	1/127	21/21092	0.119168	0.263112	0.202498	Zfp57	1
GO:0010743	GO:0010743	regulation of macrophage derived foam cell differentiation	1/127	21/21092	0.119168	0.263112	0.202498	Cd36	1
GO:0015813	GO:0015813	L-glutamate transmembrane transport	1/127	21/21092	0.119168	0.263112	0.202498	Slc1a2	1
GO:0030204	GO:0030204	chondroitin sulfate metabolic process	1/127	21/21092	0.119168	0.263112	0.202498	Mamdc2	1
GO:0031290	GO:0031290	retinal ganglion cell axon guidance	1/127	21/21092	0.119168	0.263112	0.202498	Epha7	1
GO:0032331	GO:0032331	negative regulation of chondrocyte differentiation	1/127	21/21092	0.119168	0.263112	0.202498	Rarg	1
GO:0033008	GO:0033008	positive regulation of mast cell activation involved in immune response	1/127	21/21092	0.119168	0.263112	0.202498	Vamp8	1
GO:0043306	GO:0043306	positive regulation of mast cell degranulation	1/127	21/21092	0.119168	0.263112	0.202498	Vamp8	1
GO:0043984	GO:0043984	histone H4-K16 acetylation	1/127	21/21092	0.119168	0.263112	0.202498	Msl3l2	1
GO:0044126	GO:0044126	regulation of growth of symbiont in host	1/127	21/21092	0.119168	0.263112	0.202498	Cd36	1
GO:0045683	GO:0045683	negative regulation of epidermis development	1/127	21/21092	0.119168	0.263112	0.202498	Ngfr	1
GO:0051900	GO:0051900	regulation of mitochondrial depolarization	1/127	21/21092	0.119168	0.263112	0.202498	Ngfr	1
GO:0060457	GO:0060457	negative regulation of digestive system process	1/127	21/21092	0.119168	0.263112	0.202498	Wnk4	1
GO:0072148	GO:0072148	epithelial cell fate commitment	1/127	21/21092	0.119168	0.263112	0.202498	Nkx2-2	1
GO:0097205	GO:0097205	renal filtration	1/127	21/21092	0.119168	0.263112	0.202498	Gja1	1
GO:1901017	GO:1901017	negative regulation of potassium ion transmembrane transporter activity	1/127	21/21092	0.119168	0.263112	0.202498	Ank3	1
GO:0006022	GO:0006022	aminoglycan metabolic process	2/127	99/21092	0.119899	0.263733	0.202976	Mamdc2/Angpt1	2
GO:0021549	GO:0021549	cerebellum development	2/127	99/21092	0.119899	0.263733	0.202976	Cend1/Mdk	2
GO:0045921	GO:0045921	positive regulation of exocytosis	2/127	99/21092	0.119899	0.263733	0.202976	Cadps/Vamp8	2
GO:0046849	GO:0046849	bone remodeling	2/127	99/21092	0.119899	0.263733	0.202976	Gja1/Trf	2
GO:1902106	GO:1902106	negative regulation of leukocyte differentiation	2/127	100/21092	0.121885	0.26778	0.206091	Gpr68/Zbtb46	2
GO:0051222	GO:0051222	positive regulation of protein transport	5/127	435/21092	0.122639	0.26778	0.206091	Gja1/Gpr68/Cd36/Vamp8/Ank3	5
GO:0009152	GO:0009152	purine ribonucleotide biosynthetic process	3/127	202/21092	0.122708	0.26778	0.206091	Pfkp/Gucy1a1/Chchd10	3
GO:0034329	GO:0034329	cell junction assembly	3/127	202/21092	0.122708	0.26778	0.206091	Gja1/Cdh11/Cdh10	3
GO:0050770	GO:0050770	regulation of axonogenesis	3/127	202/21092	0.122708	0.26778	0.206091	Efna1/Epha7/Fgf13	3
GO:0050890	GO:0050890	cognition	4/127	316/21092	0.12376	0.26778	0.206091	Lamb1/Reln/Mdk/Fgf13	4
GO:0021510	GO:0021510	spinal cord development	2/127	101/21092	0.123879	0.26778	0.206091	Reln/Nkx2-2	2
GO:0055017	GO:0055017	cardiac muscle tissue growth	2/127	101/21092	0.123879	0.26778	0.206091	Gja1/Tbx2	2
GO:0002374	GO:0002374	cytokine secretion involved in immune response	1/127	22/21092	0.124477	0.26778	0.206091	Angpt1	1
GO:0003323	GO:0003323	type B pancreatic cell development	1/127	22/21092	0.124477	0.26778	0.206091	Nkx2-2	1
GO:0003418	GO:0003418	growth plate cartilage chondrocyte differentiation	1/127	22/21092	0.124477	0.26778	0.206091	Rarg	1
GO:0032897	GO:0032897	negative regulation of viral transcription	1/127	22/21092	0.124477	0.26778	0.206091	Ifitm3	1
GO:0035634	GO:0035634	response to stilbenoid	1/127	22/21092	0.124477	0.26778	0.206091	Cd36	1
GO:0044146	GO:0044146	negative regulation of growth of symbiont involved in interaction with host	1/127	22/21092	0.124477	0.26778	0.206091	Cd36	1
GO:0051797	GO:0051797	regulation of hair follicle development	1/127	22/21092	0.124477	0.26778	0.206091	Ngfr	1
GO:0060438	GO:0060438	trachea development	1/127	22/21092	0.124477	0.26778	0.206091	Rarg	1
GO:0070242	GO:0070242	thymocyte apoptotic process	1/127	22/21092	0.124477	0.26778	0.206091	Efna1	1
GO:0071450	GO:0071450	cellular response to oxygen radical	1/127	22/21092	0.124477	0.26778	0.206091	Cd36	1
GO:0071451	GO:0071451	cellular response to superoxide	1/127	22/21092	0.124477	0.26778	0.206091	Cd36	1
GO:0097107	GO:0097107	postsynaptic density assembly	1/127	22/21092	0.124477	0.26778	0.206091	Reln	1
GO:0099625	GO:0099625	ventricular cardiac muscle cell membrane repolarization	1/127	22/21092	0.124477	0.26778	0.206091	Gja1	1
GO:1901623	GO:1901623	regulation of lymphocyte chemotaxis	1/127	22/21092	0.124477	0.26778	0.206091	Cxcl14	1
GO:1902003	GO:1902003	regulation of amyloid-beta formation	1/127	22/21092	0.124477	0.26778	0.206091	Efna1	1
GO:1902683	GO:1902683	regulation of receptor localization to synapse	1/127	22/21092	0.124477	0.26778	0.206091	Gpc4	1
GO:1903708	GO:1903708	positive regulation of hemopoiesis	3/127	204/21092	0.125359	0.269431	0.207362	Gpr68/Zbtb46/Tesc	3
GO:0051897	GO:0051897	positive regulation of protein kinase B signaling	2/127	102/21092	0.125881	0.270058	0.207844	Angpt1/Ngfr	2
GO:0061326	GO:0061326	renal tubule development	2/127	102/21092	0.125881	0.270058	0.207844	Wnk4/Npnt	2
GO:0014706	GO:0014706	striated muscle tissue development	5/127	441/21092	0.127841	0.273869	0.210777	Gja1/Tbx2/Hlf/Nr4a1/Angpt1	5
GO:0003014	GO:0003014	renal system process	2/127	103/21092	0.127891	0.273869	0.210777	Gja1/Wnk4	2
GO:0043281	GO:0043281	regulation of cysteine-type endopeptidase activity involved in apoptotic process	3/127	207/21092	0.129376	0.275596	0.212106	Nr4a1/Epha7/Ngfr	3
GO:0002719	GO:0002719	negative regulation of cytokine production involved in immune response	1/127	23/21092	0.129754	0.275596	0.212106	Angpt1	1
GO:0009190	GO:0009190	cyclic nucleotide biosynthetic process	1/127	23/21092	0.129754	0.275596	0.212106	Gucy1a1	1
GO:0010884	GO:0010884	positive regulation of lipid storage	1/127	23/21092	0.129754	0.275596	0.212106	Cd36	1
GO:0044144	GO:0044144	modulation of growth of symbiont involved in interaction with host	1/127	23/21092	0.129754	0.275596	0.212106	Cd36	1
GO:0052652	GO:0052652	cyclic purine nucleotide metabolic process	1/127	23/21092	0.129754	0.275596	0.212106	Gucy1a1	1
GO:0055094	GO:0055094	response to lipoprotein particle	1/127	23/21092	0.129754	0.275596	0.212106	Cd36	1
GO:0060080	GO:0060080	inhibitory postsynaptic potential	1/127	23/21092	0.129754	0.275596	0.212106	Gabrb3	1
GO:0098869	GO:0098869	cellular oxidant detoxification	1/127	23/21092	0.129754	0.275596	0.212106	Cd36	1
GO:0048259	GO:0048259	regulation of receptor-mediated endocytosis	2/127	104/21092	0.129909	0.275675	0.212167	Angpt1/Trf	2
GO:0002793	GO:0002793	positive regulation of peptide secretion	4/127	323/21092	0.131063	0.277872	0.213858	Gja1/Gpr68/Cd36/Vamp8	4
GO:0043266	GO:0043266	regulation of potassium ion transport	2/127	105/21092	0.131934	0.279018	0.21474	Wnk4/Ank3	2
GO:0032984	GO:0032984	protein-containing complex disassembly	3/127	209/21092	0.132079	0.279018	0.21474	Lima1/Vamp8/Fgf13	3
GO:0035264	GO:0035264	multicellular organism growth	3/127	209/21092	0.132079	0.279018	0.21474	Slc1a2/Ghr/Rarg	3
GO:2000027	GO:2000027	regulation of animal organ morphogenesis	3/127	209/21092	0.132079	0.279018	0.21474	Tbx2/Ajap1/Ngfr	3
GO:0015893	GO:0015893	drug transport	3/127	210/21092	0.133438	0.280394	0.215799	Gja1/Slc1a2/Slc6a17	3
GO:0035265	GO:0035265	organ growth	3/127	210/21092	0.133438	0.280394	0.215799	Gja1/Tbx2/Rarg	3
GO:0048639	GO:0048639	positive regulation of developmental growth	3/127	210/21092	0.133438	0.280394	0.215799	Tbx2/Ghr/Cxcr4	3
GO:0001823	GO:0001823	mesonephros development	2/127	106/21092	0.133966	0.280394	0.215799	Osr2/Npnt	2
GO:0018958	GO:0018958	phenol-containing compound metabolic process	2/127	106/21092	0.133966	0.280394	0.215799	Dio2/Reln	2
GO:0009260	GO:0009260	ribonucleotide biosynthetic process	3/127	211/21092	0.134802	0.280394	0.215799	Pfkp/Gucy1a1/Chchd10	3
GO:0003181	GO:0003181	atrioventricular valve morphogenesis	1/127	24/21092	0.135	0.280394	0.215799	Efna1	1
GO:0006730	GO:0006730	one-carbon metabolic process	1/127	24/21092	0.135	0.280394	0.215799	Aldh1l1	1
GO:0030325	GO:0030325	adrenal gland development	1/127	24/21092	0.135	0.280394	0.215799	Mdk	1
GO:0030903	GO:0030903	notochord development	1/127	24/21092	0.135	0.280394	0.215799	Efna1	1
GO:0034383	GO:0034383	low-density lipoprotein particle clearance	1/127	24/21092	0.135	0.280394	0.215799	Cd36	1
GO:0035455	GO:0035455	response to interferon-alpha	1/127	24/21092	0.135	0.280394	0.215799	Ifitm3	1
GO:0042474	GO:0042474	middle ear morphogenesis	1/127	24/21092	0.135	0.280394	0.215799	Osr2	1
GO:0051882	GO:0051882	mitochondrial depolarization	1/127	24/21092	0.135	0.280394	0.215799	Ngfr	1
GO:0061003	GO:0061003	positive regulation of dendritic spine morphogenesis	1/127	24/21092	0.135	0.280394	0.215799	Reln	1
GO:0071392	GO:0071392	cellular response to estradiol stimulus	1/127	24/21092	0.135	0.280394	0.215799	Sstr1	1
GO:0090280	GO:0090280	positive regulation of calcium ion import	1/127	24/21092	0.135	0.280394	0.215799	Cxcr4	1
GO:0098810	GO:0098810	neurotransmitter reuptake	1/127	24/21092	0.135	0.280394	0.215799	Slc1a2	1
GO:0099623	GO:0099623	regulation of cardiac muscle cell membrane repolarization	1/127	24/21092	0.135	0.280394	0.215799	Gja1	1
GO:0043123	GO:0043123	positive regulation of I-kappaB kinase/NF-kappaB signaling	2/127	107/21092	0.136006	0.282233	0.217214	Cd36/Trim25	2
GO:0008406	GO:0008406	gonad development	3/127	213/21092	0.137544	0.285173	0.219477	Ptprn/Tesc/Angpt1	3
GO:0006939	GO:0006939	smooth muscle contraction	2/127	108/21092	0.138052	0.28547	0.219705	Gucy1a1/Npnt	2
GO:0045446	GO:0045446	endothelial cell differentiation	2/127	108/21092	0.138052	0.28547	0.219705	S1pr2/Cxcr4	2
GO:0072009	GO:0072009	nephron epithelium development	2/127	108/21092	0.138052	0.28547	0.219705	Wnk4/Npnt	2
GO:1904951	GO:1904951	positive regulation of establishment of protein localization	5/127	453/21092	0.138543	0.286232	0.220292	Gja1/Gpr68/Cd36/Vamp8/Ank3	5
GO:0030282	GO:0030282	bone mineralization	2/127	109/21092	0.140105	0.286408	0.220428	Gja1/Osr2	2
GO:0048145	GO:0048145	regulation of fibroblast proliferation	2/127	109/21092	0.140105	0.286408	0.220428	Dach1/Ngfr	2
GO:1904019	GO:1904019	epithelial cell apoptotic process	2/127	109/21092	0.140105	0.286408	0.220428	Six3/Angpt1	2
GO:0000303	GO:0000303	response to superoxide	1/127	25/21092	0.140214	0.286408	0.220428	Cd36	1
GO:0006760	GO:0006760	folic acid-containing compound metabolic process	1/127	25/21092	0.140214	0.286408	0.220428	Aldh1l1	1
GO:0010742	GO:0010742	macrophage derived foam cell differentiation	1/127	25/21092	0.140214	0.286408	0.220428	Cd36	1
GO:0016082	GO:0016082	synaptic vesicle priming	1/127	25/21092	0.140214	0.286408	0.220428	Cadps	1
GO:0019320	GO:0019320	hexose catabolic process	1/127	25/21092	0.140214	0.286408	0.220428	Pfkp	1
GO:0044117	GO:0044117	growth of symbiont in host	1/127	25/21092	0.140214	0.286408	0.220428	Cd36	1
GO:0071402	GO:0071402	cellular response to lipoprotein particle stimulus	1/127	25/21092	0.140214	0.286408	0.220428	Cd36	1
GO:0072012	GO:0072012	glomerulus vasculature development	1/127	25/21092	0.140214	0.286408	0.220428	Angpt1	1
GO:1900273	GO:1900273	positive regulation of long-term synaptic potentiation	1/127	25/21092	0.140214	0.286408	0.220428	Reln	1
GO:1902473	GO:1902473	regulation of protein localization to synapse	1/127	25/21092	0.140214	0.286408	0.220428	Gpc4	1
GO:0019221	GO:0019221	cytokine-mediated signaling pathway	4/127	332/21092	0.140709	0.287168	0.221013	Ifitm3/Ptprn/Cxcr4/Angpt1	4
GO:0034219	GO:0034219	carbohydrate transmembrane transport	2/127	110/21092	0.142165	0.288948	0.222383	Slc1a2/Tmem144	2
GO:0048814	GO:0048814	regulation of dendrite morphogenesis	2/127	110/21092	0.142165	0.288948	0.222383	Reln/Efna1	2
GO:0060419	GO:0060419	heart growth	2/127	110/21092	0.142165	0.288948	0.222383	Gja1/Tbx2	2
GO:0022037	GO:0022037	metencephalon development	2/127	111/21092	0.144232	0.288948	0.222383	Cend1/Mdk	2
GO:0048144	GO:0048144	fibroblast proliferation	2/127	111/21092	0.144232	0.288948	0.222383	Dach1/Ngfr	2
GO:0030073	GO:0030073	insulin secretion	3/127	218/21092	0.144483	0.288948	0.222383	Gja1/Gpr68/Ptprn	3
GO:0046390	GO:0046390	ribose phosphate biosynthetic process	3/127	218/21092	0.144483	0.288948	0.222383	Pfkp/Gucy1a1/Chchd10	3
GO:0010769	GO:0010769	regulation of cell morphogenesis involved in differentiation	4/127	336/21092	0.145086	0.288948	0.222383	Reln/Efna1/Epha7/Fgf13	4
GO:0070372	GO:0070372	regulation of ERK1 and ERK2 cascade	4/127	336/21092	0.145086	0.288948	0.222383	Epha7/Cd36/Angpt1/Npnt	4
GO:0002089	GO:0002089	lens morphogenesis in camera-type eye	1/127	26/21092	0.145398	0.288948	0.222383	Six3	1
GO:0003071	GO:0003071	renal system process involved in regulation of systemic arterial blood pressure	1/127	26/21092	0.145398	0.288948	0.222383	Gja1	1
GO:0003085	GO:0003085	negative regulation of systemic arterial blood pressure	1/127	26/21092	0.145398	0.288948	0.222383	Cd36	1
GO:0021513	GO:0021513	spinal cord dorsal/ventral patterning	1/127	26/21092	0.145398	0.288948	0.222383	Nkx2-2	1
GO:0021533	GO:0021533	cell differentiation in hindbrain	1/127	26/21092	0.145398	0.288948	0.222383	Cend1	1
GO:0030194	GO:0030194	positive regulation of blood coagulation	1/127	26/21092	0.145398	0.288948	0.222383	Cd36	1
GO:0045117	GO:0045117	azole transport	1/127	26/21092	0.145398	0.288948	0.222383	Vamp8	1
GO:0045332	GO:0045332	phospholipid translocation	1/127	26/21092	0.145398	0.288948	0.222383	Abca4	1
GO:0050951	GO:0050951	sensory perception of temperature stimulus	1/127	26/21092	0.145398	0.288948	0.222383	Cxcr4	1
GO:0060045	GO:0060045	positive regulation of cardiac muscle cell proliferation	1/127	26/21092	0.145398	0.288948	0.222383	Tbx2	1
GO:0061437	GO:0061437	renal system vasculature development	1/127	26/21092	0.145398	0.288948	0.222383	Angpt1	1
GO:0061440	GO:0061440	kidney vasculature development	1/127	26/21092	0.145398	0.288948	0.222383	Angpt1	1
GO:0070233	GO:0070233	negative regulation of T cell apoptotic process	1/127	26/21092	0.145398	0.288948	0.222383	Efna1	1
GO:0090077	GO:0090077	foam cell differentiation	1/127	26/21092	0.145398	0.288948	0.222383	Cd36	1
GO:0090208	GO:0090208	positive regulation of triglyceride metabolic process	1/127	26/21092	0.145398	0.288948	0.222383	Cd36	1
GO:1900048	GO:1900048	positive regulation of hemostasis	1/127	26/21092	0.145398	0.288948	0.222383	Cd36	1
GO:1901071	GO:1901071	glucosamine-containing compound metabolic process	1/127	26/21092	0.145398	0.288948	0.222383	Chst2	1
GO:1901380	GO:1901380	negative regulation of potassium ion transmembrane transport	1/127	26/21092	0.145398	0.288948	0.222383	Ank3	1
GO:1903010	GO:1903010	regulation of bone development	1/127	26/21092	0.145398	0.288948	0.222383	Gpr68	1
GO:1903671	GO:1903671	negative regulation of sprouting angiogenesis	1/127	26/21092	0.145398	0.288948	0.222383	Ngfr	1
GO:1904861	GO:1904861	excitatory synapse assembly	1/127	26/21092	0.145398	0.288948	0.222383	Reln	1
GO:2000178	GO:2000178	negative regulation of neural precursor cell proliferation	1/127	26/21092	0.145398	0.288948	0.222383	Cend1	1
GO:0060537	GO:0060537	muscle tissue development	5/127	462/21092	0.146822	0.291533	0.224372	Gja1/Tbx2/Hlf/Nr4a1/Angpt1	5
GO:0046578	GO:0046578	regulation of Ras protein signal transduction	3/127	220/21092	0.147291	0.292216	0.224897	Tiam2/Arhgef28/Ngfr	3
GO:0008585	GO:0008585	female gonad development	2/127	113/21092	0.148383	0.293228	0.225677	Ptprn/Angpt1	2
GO:0043244	GO:0043244	regulation of protein complex disassembly	2/127	113/21092	0.148383	0.293228	0.225677	Lima1/Fgf13	2
GO:0050878	GO:0050878	regulation of body fluid levels	4/127	340/21092	0.149515	0.293228	0.225677	Gja1/Wnk4/Cd36/Vamp8	4
GO:1903532	GO:1903532	positive regulation of secretion by cell	5/127	465/21092	0.149629	0.293228	0.225677	Gja1/Cadps/Gpr68/Cd36/Vamp8	5
GO:0006164	GO:0006164	purine nucleotide biosynthetic process	3/127	222/21092	0.150116	0.293228	0.225677	Pfkp/Gucy1a1/Chchd10	3
GO:0061138	GO:0061138	morphogenesis of a branching epithelium	3/127	222/21092	0.150116	0.293228	0.225677	Cxcr4/Angpt1/Npnt	3
GO:0000187	GO:0000187	activation of MAPK activity	2/127	114/21092	0.150468	0.293228	0.225677	Ghr/Trf	2
GO:1901216	GO:1901216	positive regulation of neuron death	2/127	114/21092	0.150468	0.293228	0.225677	Epha7/Ngfr	2
GO:1903828	GO:1903828	negative regulation of cellular protein localization	2/127	114/21092	0.150468	0.293228	0.225677	Cd36/Angpt1	2
GO:1905330	GO:1905330	regulation of morphogenesis of an epithelium	2/127	114/21092	0.150468	0.293228	0.225677	Tbx2/Ajap1	2
GO:0000305	GO:0000305	response to oxygen radical	1/127	27/21092	0.15055	0.293228	0.225677	Cd36	1
GO:0003171	GO:0003171	atrioventricular valve development	1/127	27/21092	0.15055	0.293228	0.225677	Efna1	1
GO:0003338	GO:0003338	metanephros morphogenesis	1/127	27/21092	0.15055	0.293228	0.225677	Fras1	1
GO:0006734	GO:0006734	NADH metabolic process	1/127	27/21092	0.15055	0.293228	0.225677	Pfkp	1
GO:0021697	GO:0021697	cerebellar cortex formation	1/127	27/21092	0.15055	0.293228	0.225677	Cend1	1
GO:0034204	GO:0034204	lipid translocation	1/127	27/21092	0.15055	0.293228	0.225677	Abca4	1
GO:0042119	GO:0042119	neutrophil activation	1/127	27/21092	0.15055	0.293228	0.225677	Anxa3	1
GO:0044110	GO:0044110	growth involved in symbiotic interaction	1/127	27/21092	0.15055	0.293228	0.225677	Cd36	1
GO:0044116	GO:0044116	growth of symbiont involved in interaction with host	1/127	27/21092	0.15055	0.293228	0.225677	Cd36	1
GO:0048103	GO:0048103	somatic stem cell division	1/127	27/21092	0.15055	0.293228	0.225677	Fgf13	1
GO:1902991	GO:1902991	regulation of amyloid precursor protein catabolic process	1/127	27/21092	0.15055	0.293228	0.225677	Efna1	1
GO:1903861	GO:1903861	positive regulation of dendrite extension	1/127	27/21092	0.15055	0.293228	0.225677	Cxcr4	1
GO:0010001	GO:0010001	glial cell differentiation	3/127	223/21092	0.151536	0.29466	0.226778	Reln/Nkx2-2/Cxcr4	3
GO:0010632	GO:0010632	regulation of epithelial cell migration	3/127	223/21092	0.151536	0.29466	0.226778	Anxa3/Efna1/Angpt1	3
GO:0003073	GO:0003073	regulation of systemic arterial blood pressure	2/127	115/21092	0.152559	0.29616	0.227933	Gja1/Cd36	2
GO:0051261	GO:0051261	protein depolymerization	2/127	115/21092	0.152559	0.29616	0.227933	Lima1/Fgf13	2
GO:0033157	GO:0033157	regulation of intracellular protein transport	3/127	225/21092	0.154387	0.296799	0.228425	Cd36/Angpt1/Ank3	3
GO:0002062	GO:0002062	chondrocyte differentiation	2/127	116/21092	0.154656	0.296799	0.228425	Rarg/Osr2	2
GO:0001958	GO:0001958	endochondral ossification	1/127	28/21092	0.155671	0.296799	0.228425	Alpl	1
GO:0003413	GO:0003413	chondrocyte differentiation involved in endochondral bone morphogenesis	1/127	28/21092	0.155671	0.296799	0.228425	Rarg	1
GO:0010719	GO:0010719	negative regulation of epithelial to mesenchymal transition	1/127	28/21092	0.155671	0.296799	0.228425	Efna1	1
GO:0021952	GO:0021952	central nervous system projection neuron axonogenesis	1/127	28/21092	0.155671	0.296799	0.228425	Cdh11	1
GO:0031645	GO:0031645	negative regulation of neurological system process	1/127	28/21092	0.155671	0.296799	0.228425	S1pr2	1
GO:0032925	GO:0032925	regulation of activin receptor signaling pathway	1/127	28/21092	0.155671	0.296799	0.228425	Dact2	1
GO:0033687	GO:0033687	osteoblast proliferation	1/127	28/21092	0.155671	0.296799	0.228425	Osr2	1
GO:0034205	GO:0034205	amyloid-beta formation	1/127	28/21092	0.155671	0.296799	0.228425	Efna1	1
GO:0036075	GO:0036075	replacement ossification	1/127	28/21092	0.155671	0.296799	0.228425	Alpl	1
GO:0045780	GO:0045780	positive regulation of bone resorption	1/127	28/21092	0.155671	0.296799	0.228425	Trf	1
GO:0045956	GO:0045956	positive regulation of calcium ion-dependent exocytosis	1/127	28/21092	0.155671	0.296799	0.228425	Cadps	1
GO:0046852	GO:0046852	positive regulation of bone remodeling	1/127	28/21092	0.155671	0.296799	0.228425	Trf	1
GO:0055022	GO:0055022	negative regulation of cardiac muscle tissue growth	1/127	28/21092	0.155671	0.296799	0.228425	Gja1	1
GO:0061082	GO:0061082	myeloid leukocyte cytokine production	1/127	28/21092	0.155671	0.296799	0.228425	Cd36	1
GO:0061117	GO:0061117	negative regulation of heart growth	1/127	28/21092	0.155671	0.296799	0.228425	Gja1	1
GO:0086005	GO:0086005	ventricular cardiac muscle cell action potential	1/127	28/21092	0.155671	0.296799	0.228425	Dsc2	1
GO:0089718	GO:0089718	amino acid import across plasma membrane	1/127	28/21092	0.155671	0.296799	0.228425	Slc1a2	1
GO:0090314	GO:0090314	positive regulation of protein targeting to membrane	1/127	28/21092	0.155671	0.296799	0.228425	Ank3	1
GO:1990748	GO:1990748	cellular detoxification	1/127	28/21092	0.155671	0.296799	0.228425	Cd36	1
GO:2000311	GO:2000311	regulation of AMPA receptor activity	1/127	28/21092	0.155671	0.296799	0.228425	Reln	1
GO:0007264	GO:0007264	small GTPase mediated signal transduction	5/127	472/21092	0.156266	0.297451	0.228926	Reln/Tiam2/Arhgef28/Rab26/Ngfr	5
GO:0050708	GO:0050708	regulation of protein secretion	5/127	472/21092	0.156266	0.297451	0.228926	Gja1/Gpr68/Cd36/Angpt1/Vamp8	5
GO:0006754	GO:0006754	ATP biosynthetic process	2/127	117/21092	0.156759	0.297905	0.229276	Pfkp/Chchd10	2
GO:0046620	GO:0046620	regulation of organ growth	2/127	117/21092	0.156759	0.297905	0.229276	Gja1/Tbx2	2
GO:0072522	GO:0072522	purine-containing compound biosynthetic process	3/127	227/21092	0.157256	0.298609	0.229817	Pfkp/Gucy1a1/Chchd10	3
GO:0045861	GO:0045861	negative regulation of proteolysis	4/127	348/21092	0.15853	0.298976	0.2301	Serpinb8/Nr4a1/Efna1/Col28a1	4
GO:0031109	GO:0031109	microtubule polymerization or depolymerization	2/127	118/21092	0.158866	0.298976	0.2301	Tubb4a/Fgf13	2
GO:0090277	GO:0090277	positive regulation of peptide hormone secretion	2/127	118/21092	0.158866	0.298976	0.2301	Gja1/Gpr68	2
GO:2000278	GO:2000278	regulation of DNA biosynthetic process	2/127	118/21092	0.158866	0.298976	0.2301	Gja1/Dach1	2
GO:0051656	GO:0051656	establishment of organelle localization	5/127	476/21092	0.160113	0.298976	0.2301	Cadps/Nrn1/Grin3a/Nrxn3/Vamp8	5
GO:0002092	GO:0002092	positive regulation of receptor internalization	1/127	29/21092	0.160762	0.298976	0.2301	Angpt1	1
GO:0003148	GO:0003148	outflow tract septum morphogenesis	1/127	29/21092	0.160762	0.298976	0.2301	Tbx2	1
GO:0010800	GO:0010800	positive regulation of peptidyl-threonine phosphorylation	1/127	29/21092	0.160762	0.298976	0.2301	S1pr2	1
GO:0030511	GO:0030511	positive regulation of transforming growth factor beta receptor signaling pathway	1/127	29/21092	0.160762	0.298976	0.2301	Npnt	1
GO:0033005	GO:0033005	positive regulation of mast cell activation	1/127	29/21092	0.160762	0.298976	0.2301	Vamp8	1
GO:0043302	GO:0043302	positive regulation of leukocyte degranulation	1/127	29/21092	0.160762	0.298976	0.2301	Vamp8	1
GO:0045672	GO:0045672	positive regulation of osteoclast differentiation	1/127	29/21092	0.160762	0.298976	0.2301	Gpr68	1
GO:0045992	GO:0045992	negative regulation of embryonic development	1/127	29/21092	0.160762	0.298976	0.2301	Tbx2	1
GO:0046365	GO:0046365	monosaccharide catabolic process	1/127	29/21092	0.160762	0.298976	0.2301	Pfkp	1
GO:0048384	GO:0048384	retinoic acid receptor signaling pathway	1/127	29/21092	0.160762	0.298976	0.2301	Rarg	1
GO:0050654	GO:0050654	chondroitin sulfate proteoglycan metabolic process	1/127	29/21092	0.160762	0.298976	0.2301	Mamdc2	1
GO:0050820	GO:0050820	positive regulation of coagulation	1/127	29/21092	0.160762	0.298976	0.2301	Cd36	1
GO:0060384	GO:0060384	innervation	1/127	29/21092	0.160762	0.298976	0.2301	Gabrb3	1
GO:0061037	GO:0061037	negative regulation of cartilage development	1/127	29/21092	0.160762	0.298976	0.2301	Rarg	1
GO:0070306	GO:0070306	lens fiber cell differentiation	1/127	29/21092	0.160762	0.298976	0.2301	Six3	1
GO:0070536	GO:0070536	protein K63-linked deubiquitination	1/127	29/21092	0.160762	0.298976	0.2301	Otud7a	1
GO:0071709	GO:0071709	membrane assembly	1/127	29/21092	0.160762	0.298976	0.2301	Ank3	1
GO:0098698	GO:0098698	postsynaptic specialization assembly	1/127	29/21092	0.160762	0.298976	0.2301	Reln	1
GO:0099622	GO:0099622	cardiac muscle cell membrane repolarization	1/127	29/21092	0.160762	0.298976	0.2301	Gja1	1
GO:1903846	GO:1903846	positive regulation of cellular response to transforming growth factor beta stimulus	1/127	29/21092	0.160762	0.298976	0.2301	Npnt	1
GO:1905314	GO:1905314	semi-lunar valve development	1/127	29/21092	0.160762	0.298976	0.2301	Efna1	1
GO:0048284	GO:0048284	organelle fusion	2/127	119/21092	0.16098	0.299144	0.23023	Stxbp6/Vamp8	2
GO:2000116	GO:2000116	regulation of cysteine-type endopeptidase activity	3/127	230/21092	0.16159	0.300042	0.23092	Nr4a1/Epha7/Ngfr	3
GO:0003158	GO:0003158	endothelium development	2/127	120/21092	0.163098	0.302602	0.232891	S1pr2/Cxcr4	2
GO:0017038	GO:0017038	protein import	3/127	232/21092	0.1645	0.304526	0.234371	Six3/Cd36/Angpt1	3
GO:0071375	GO:0071375	cellular response to peptide hormone stimulus	3/127	232/21092	0.1645	0.304526	0.234371	Grb14/Ghr/Nr4a1	3
GO:0034332	GO:0034332	adherens junction organization	2/127	121/21092	0.165222	0.304526	0.234371	Cdh11/Cdh10	2
GO:0060048	GO:0060048	cardiac muscle contraction	2/127	121/21092	0.165222	0.304526	0.234371	Dsc2/Cxcr4	2
GO:0001556	GO:0001556	oocyte maturation	1/127	30/21092	0.165822	0.304526	0.234371	Grb14	1
GO:0033273	GO:0033273	response to vitamin	1/127	30/21092	0.165822	0.304526	0.234371	Cyp24a1	1
GO:0034110	GO:0034110	regulation of homotypic cell-cell adhesion	1/127	30/21092	0.165822	0.304526	0.234371	Ank3	1
GO:0042481	GO:0042481	regulation of odontogenesis	1/127	30/21092	0.165822	0.304526	0.234371	Ngfr	1
GO:0043114	GO:0043114	regulation of vascular permeability	1/127	30/21092	0.165822	0.304526	0.234371	Angpt1	1
GO:0045652	GO:0045652	regulation of megakaryocyte differentiation	1/127	30/21092	0.165822	0.304526	0.234371	Tesc	1
GO:0060074	GO:0060074	synapse maturation	1/127	30/21092	0.165822	0.304526	0.234371	Reln	1
GO:0060317	GO:0060317	cardiac epithelial to mesenchymal transition	1/127	30/21092	0.165822	0.304526	0.234371	Efna1	1
GO:1903859	GO:1903859	regulation of dendrite extension	1/127	30/21092	0.165822	0.304526	0.234371	Cxcr4	1
GO:0030278	GO:0030278	regulation of ossification	3/127	233/21092	0.165961	0.304542	0.234384	Gja1/Osr2/Npnt	3
GO:0014065	GO:0014065	phosphatidylinositol 3-kinase signaling	2/127	122/21092	0.16735	0.30675	0.236084	Reln/Angpt1	2
GO:0033002	GO:0033002	muscle cell proliferation	3/127	234/21092	0.167425	0.30675	0.236084	Gja1/Tbx2/Angpt1	3
GO:0010035	GO:0010035	response to inorganic substance	5/127	484/21092	0.167923	0.307423	0.236601	Cybrd1/Nr4a1/Cd36/Trf/Ank3	5
GO:0031623	GO:0031623	receptor internalization	2/127	123/21092	0.169483	0.308691	0.237577	Cd36/Angpt1	2
GO:0043583	GO:0043583	ear development	3/127	236/21092	0.170366	0.308691	0.237577	Cxcl14/Gabrb3/Osr2	3
GO:0003309	GO:0003309	type B pancreatic cell differentiation	1/127	31/21092	0.170852	0.308691	0.237577	Nkx2-2	1
GO:0010922	GO:0010922	positive regulation of phosphatase activity	1/127	31/21092	0.170852	0.308691	0.237577	Npnt	1
GO:0034629	GO:0034629	cellular protein-containing complex localization	1/127	31/21092	0.170852	0.308691	0.237577	Stxbp6	1
GO:0035767	GO:0035767	endothelial cell chemotaxis	1/127	31/21092	0.170852	0.308691	0.237577	Nr4a1	1
GO:0042558	GO:0042558	pteridine-containing compound metabolic process	1/127	31/21092	0.170852	0.308691	0.237577	Aldh1l1	1
GO:0042634	GO:0042634	regulation of hair cycle	1/127	31/21092	0.170852	0.308691	0.237577	Ngfr	1
GO:0045662	GO:0045662	negative regulation of myoblast differentiation	1/127	31/21092	0.170852	0.308691	0.237577	Cxcl14	1
GO:0045932	GO:0045932	negative regulation of muscle contraction	1/127	31/21092	0.170852	0.308691	0.237577	Gucy1a1	1
GO:0071108	GO:0071108	protein K48-linked deubiquitination	1/127	31/21092	0.170852	0.308691	0.237577	Otud7a	1
GO:0086010	GO:0086010	membrane depolarization during action potential	1/127	31/21092	0.170852	0.308691	0.237577	Ank3	1
GO:0090075	GO:0090075	relaxation of muscle	1/127	31/21092	0.170852	0.308691	0.237577	Gucy1a1	1
GO:0090162	GO:0090162	establishment of epithelial cell polarity	1/127	31/21092	0.170852	0.308691	0.237577	Gja1	1
GO:0099633	GO:0099633	protein localization to postsynaptic specialization membrane	1/127	31/21092	0.170852	0.308691	0.237577	Gpc4	1
GO:0099645	GO:0099645	neurotransmitter receptor localization to postsynaptic specialization membrane	1/127	31/21092	0.170852	0.308691	0.237577	Gpc4	1
GO:2000352	GO:2000352	negative regulation of endothelial cell apoptotic process	1/127	31/21092	0.170852	0.308691	0.237577	Angpt1	1
GO:0001101	GO:0001101	response to acid chemical	4/127	359/21092	0.171246	0.309164	0.237941	Slc1a2/Rarg/Tesc/Cd36	4
GO:0051092	GO:0051092	positive regulation of NF-kappaB transcription factor activity	2/127	124/21092	0.171621	0.309366	0.238097	Cd36/Trim25	2
GO:0061387	GO:0061387	regulation of extent of cell growth	2/127	124/21092	0.171621	0.309366	0.238097	Epha7/Fgf13	2
GO:0009582	GO:0009582	detection of abiotic stimulus	2/127	125/21092	0.173764	0.312301	0.240355	Cxcr4/Ngfr	2
GO:0015850	GO:0015850	organic hydroxy compound transport	3/127	239/21092	0.174805	0.312301	0.240355	Cadps/Lima1/Cd36	3
GO:0001964	GO:0001964	startle response	1/127	32/21092	0.175852	0.312301	0.240355	Grin3a	1
GO:0006775	GO:0006775	fat-soluble vitamin metabolic process	1/127	32/21092	0.175852	0.312301	0.240355	Cyp24a1	1
GO:0015804	GO:0015804	neutral amino acid transport	1/127	32/21092	0.175852	0.312301	0.240355	Slc6a17	1
GO:0021680	GO:0021680	cerebellar Purkinje cell layer development	1/127	32/21092	0.175852	0.312301	0.240355	Cend1	1
GO:0030947	GO:0030947	regulation of vascular endothelial growth factor receptor signaling pathway	1/127	32/21092	0.175852	0.312301	0.240355	Angpt1	1
GO:0031069	GO:0031069	hair follicle morphogenesis	1/127	32/21092	0.175852	0.312301	0.240355	Ngfr	1
GO:0033260	GO:0033260	nuclear DNA replication	1/127	32/21092	0.175852	0.312301	0.240355	Dach1	1
GO:0033363	GO:0033363	secretory granule organization	1/127	32/21092	0.175852	0.312301	0.240355	Ptprn	1
GO:0035025	GO:0035025	positive regulation of Rho protein signal transduction	1/127	32/21092	0.175852	0.312301	0.240355	Ngfr	1
GO:0040036	GO:0040036	regulation of fibroblast growth factor receptor signaling pathway	1/127	32/21092	0.175852	0.312301	0.240355	Ngfr	1
GO:0043090	GO:0043090	amino acid import	1/127	32/21092	0.175852	0.312301	0.240355	Slc1a2	1
GO:0060306	GO:0060306	regulation of membrane repolarization	1/127	32/21092	0.175852	0.312301	0.240355	Gja1	1
GO:0060977	GO:0060977	coronary vasculature morphogenesis	1/127	32/21092	0.175852	0.312301	0.240355	Angpt1	1
GO:0090218	GO:0090218	positive regulation of lipid kinase activity	1/127	32/21092	0.175852	0.312301	0.240355	Eef1a2	1
GO:1902186	GO:1902186	regulation of viral release from host cell	1/127	32/21092	0.175852	0.312301	0.240355	Trim25	1
GO:1903429	GO:1903429	regulation of cell maturation	1/127	32/21092	0.175852	0.312301	0.240355	Grb14	1
GO:0007631	GO:0007631	feeding behavior	2/127	126/21092	0.17591	0.312301	0.240355	Dach1/Cd36	2
GO:0009581	GO:0009581	detection of external stimulus	2/127	126/21092	0.17591	0.312301	0.240355	Cxcr4/Ngfr	2
GO:0009206	GO:0009206	purine ribonucleoside triphosphate biosynthetic process	2/127	127/21092	0.178062	0.315881	0.243111	Pfkp/Chchd10	2
GO:0010466	GO:0010466	negative regulation of peptidase activity	3/127	242/21092	0.179277	0.317656	0.244477	Serpinb8/Nr4a1/Col28a1	3
GO:0009145	GO:0009145	purine nucleoside triphosphate biosynthetic process	2/127	128/21092	0.180217	0.317656	0.244477	Pfkp/Chchd10	2
GO:0032147	GO:0032147	activation of protein kinase activity	3/127	243/21092	0.180775	0.317656	0.244477	Ghr/Angpt1/Trf	3
GO:0007026	GO:0007026	negative regulation of microtubule depolymerization	1/127	33/21092	0.180822	0.317656	0.244477	Fgf13	1
GO:0031338	GO:0031338	regulation of vesicle fusion	1/127	33/21092	0.180822	0.317656	0.244477	Stxbp6	1
GO:0036230	GO:0036230	granulocyte activation	1/127	33/21092	0.180822	0.317656	0.244477	Anxa3	1
GO:0048009	GO:0048009	insulin-like growth factor receptor signaling pathway	1/127	33/21092	0.180822	0.317656	0.244477	Ghr	1
GO:0060337	GO:0060337	type I interferon signaling pathway	1/127	33/21092	0.180822	0.317656	0.244477	Ifitm3	1
GO:0060740	GO:0060740	prostate gland epithelium morphogenesis	1/127	33/21092	0.180822	0.317656	0.244477	Rarg	1
GO:0071357	GO:0071357	cellular response to type I interferon	1/127	33/21092	0.180822	0.317656	0.244477	Ifitm3	1
GO:0086091	GO:0086091	regulation of heart rate by cardiac conduction	1/127	33/21092	0.180822	0.317656	0.244477	Dsc2	1
GO:0097352	GO:0097352	autophagosome maturation	1/127	33/21092	0.180822	0.317656	0.244477	Vamp8	1
GO:1902895	GO:1902895	positive regulation of pri-miRNA transcription by RNA polymerase II	1/127	33/21092	0.180822	0.317656	0.244477	Ngfr	1
GO:0007568	GO:0007568	aging	3/127	244/21092	0.182276	0.319908	0.24621	Tbx2/Slc1a2/Gnao1	3
GO:0003279	GO:0003279	cardiac septum development	2/127	129/21092	0.182376	0.319908	0.24621	Tbx2/Cxcr4	2
GO:0009201	GO:0009201	ribonucleoside triphosphate biosynthetic process	2/127	130/21092	0.184539	0.320812	0.246905	Pfkp/Chchd10	2
GO:0010469	GO:0010469	regulation of signaling receptor activity	2/127	130/21092	0.184539	0.320812	0.246905	Reln/Anxa3	2
GO:0061025	GO:0061025	membrane fusion	2/127	130/21092	0.184539	0.320812	0.246905	Stxbp6/Vamp8	2
GO:0007626	GO:0007626	locomotory behavior	3/127	246/21092	0.185288	0.320812	0.246905	Reln/Cend1/Gnao1	3
GO:0002701	GO:0002701	negative regulation of production of molecular mediator of immune response	1/127	34/21092	0.185762	0.320812	0.246905	Angpt1	1
GO:0003203	GO:0003203	endocardial cushion morphogenesis	1/127	34/21092	0.185762	0.320812	0.246905	Tbx2	1
GO:0007271	GO:0007271	synaptic transmission, cholinergic	1/127	34/21092	0.185762	0.320812	0.246905	Ngfr	1
GO:0009187	GO:0009187	cyclic nucleotide metabolic process	1/127	34/21092	0.185762	0.320812	0.246905	Gucy1a1	1
GO:0014003	GO:0014003	oligodendrocyte development	1/127	34/21092	0.185762	0.320812	0.246905	Nkx2-2	1
GO:0019076	GO:0019076	viral release from host cell	1/127	34/21092	0.185762	0.320812	0.246905	Trim25	1
GO:0032735	GO:0032735	positive regulation of interleukin-12 production	1/127	34/21092	0.185762	0.320812	0.246905	Cd36	1
GO:0035883	GO:0035883	enteroendocrine cell differentiation	1/127	34/21092	0.185762	0.320812	0.246905	Nkx2-2	1
GO:0035890	GO:0035890	exit from host	1/127	34/21092	0.185762	0.320812	0.246905	Trim25	1
GO:0035891	GO:0035891	exit from host cell	1/127	34/21092	0.185762	0.320812	0.246905	Trim25	1
GO:0043304	GO:0043304	regulation of mast cell degranulation	1/127	34/21092	0.185762	0.320812	0.246905	Vamp8	1
GO:0052126	GO:0052126	movement in host environment	1/127	34/21092	0.185762	0.320812	0.246905	Trim25	1
GO:0052192	GO:0052192	movement in environment of other organism involved in symbiotic interaction	1/127	34/21092	0.185762	0.320812	0.246905	Trim25	1
GO:0060512	GO:0060512	prostate gland morphogenesis	1/127	34/21092	0.185762	0.320812	0.246905	Rarg	1
GO:0090313	GO:0090313	regulation of protein targeting to membrane	1/127	34/21092	0.185762	0.320812	0.246905	Ank3	1
GO:0090322	GO:0090322	regulation of superoxide metabolic process	1/127	34/21092	0.185762	0.320812	0.246905	Cd36	1
GO:0099068	GO:0099068	postsynapse assembly	1/127	34/21092	0.185762	0.320812	0.246905	Reln	1
GO:0001837	GO:0001837	epithelial to mesenchymal transition	2/127	131/21092	0.186706	0.321969	0.247796	Gja1/Efna1	2
GO:0046822	GO:0046822	regulation of nucleocytoplasmic transport	2/127	131/21092	0.186706	0.321969	0.247796	Cd36/Angpt1	2
GO:0001503	GO:0001503	ossification	4/127	375/21092	0.190352	0.326648	0.251398	Gja1/Osr2/Npnt/Alpl	4
GO:0002446	GO:0002446	neutrophil mediated immunity	1/127	35/21092	0.190672	0.326648	0.251398	Anxa3	1
GO:0006101	GO:0006101	citrate metabolic process	1/127	35/21092	0.190672	0.326648	0.251398	Ghr	1
GO:0031114	GO:0031114	regulation of microtubule depolymerization	1/127	35/21092	0.190672	0.326648	0.251398	Fgf13	1
GO:0033006	GO:0033006	regulation of mast cell activation involved in immune response	1/127	35/21092	0.190672	0.326648	0.251398	Vamp8	1
GO:0035909	GO:0035909	aorta morphogenesis	1/127	35/21092	0.190672	0.326648	0.251398	Tbx2	1
GO:0042311	GO:0042311	vasodilation	1/127	35/21092	0.190672	0.326648	0.251398	Gucy1a1	1
GO:0055083	GO:0055083	monovalent inorganic anion homeostasis	1/127	35/21092	0.190672	0.326648	0.251398	Wnk4	1
GO:0098751	GO:0098751	bone cell development	1/127	35/21092	0.190672	0.326648	0.251398	Gpr68	1
GO:0043624	GO:0043624	cellular protein complex disassembly	2/127	133/21092	0.191051	0.327058	0.251713	Lima1/Fgf13	2
GO:0034330	GO:0034330	cell junction organization	3/127	250/21092	0.191352	0.327335	0.251926	Gja1/Cdh11/Cdh10	3
GO:0030010	GO:0030010	establishment of cell polarity	2/127	134/21092	0.193228	0.330063	0.254026	Gja1/Fgf13	2
GO:1904375	GO:1904375	regulation of protein localization to cell periphery	2/127	134/21092	0.193228	0.330063	0.254026	Vamp8/Gpc4	2
GO:0031503	GO:0031503	protein-containing complex localization	3/127	252/21092	0.194403	0.331143	0.254857	Reln/Stxbp6/Gpc4	3
GO:0003417	GO:0003417	growth plate cartilage development	1/127	36/21092	0.195554	0.331143	0.254857	Rarg	1
GO:0006739	GO:0006739	NADP metabolic process	1/127	36/21092	0.195554	0.331143	0.254857	Nnt	1
GO:0032008	GO:0032008	positive regulation of TOR signaling	1/127	36/21092	0.195554	0.331143	0.254857	Reln	1
GO:0034381	GO:0034381	plasma lipoprotein particle clearance	1/127	36/21092	0.195554	0.331143	0.254857	Cd36	1
GO:0035115	GO:0035115	embryonic forelimb morphogenesis	1/127	36/21092	0.195554	0.331143	0.254857	Osr2	1
GO:0043277	GO:0043277	apoptotic cell clearance	1/127	36/21092	0.195554	0.331143	0.254857	Cd36	1
GO:0044091	GO:0044091	membrane biogenesis	1/127	36/21092	0.195554	0.331143	0.254857	Ank3	1
GO:0045987	GO:0045987	positive regulation of smooth muscle contraction	1/127	36/21092	0.195554	0.331143	0.254857	Npnt	1
GO:0046326	GO:0046326	positive regulation of glucose import	1/127	36/21092	0.195554	0.331143	0.254857	Slc1a2	1
GO:0046470	GO:0046470	phosphatidylcholine metabolic process	1/127	36/21092	0.195554	0.331143	0.254857	Lpcat2	1
GO:0097106	GO:0097106	postsynaptic density organization	1/127	36/21092	0.195554	0.331143	0.254857	Reln	1
GO:0048738	GO:0048738	cardiac muscle tissue development	3/127	254/21092	0.197467	0.333901	0.256979	Gja1/Tbx2/Angpt1	3
GO:0051048	GO:0051048	negative regulation of secretion	3/127	254/21092	0.197467	0.333901	0.256979	Wnk4/Angpt1/Vamp8	3
GO:0071333	GO:0071333	cellular response to glucose stimulus	2/127	137/21092	0.19978	0.334284	0.257274	Gpr68/Ptprn	2
GO:0032970	GO:0032970	regulation of actin filament-based process	4/127	383/21092	0.200152	0.334284	0.257274	Dsc2/Lima1/Cnn2/Fgf13	4
GO:0001953	GO:0001953	negative regulation of cell-matrix adhesion	1/127	37/21092	0.200406	0.334284	0.257274	Ajap1	1
GO:0009311	GO:0009311	oligosaccharide metabolic process	1/127	37/21092	0.200406	0.334284	0.257274	St6galnac5	1
GO:0030225	GO:0030225	macrophage differentiation	1/127	37/21092	0.200406	0.334284	0.257274	Zbtb46	1
GO:0030501	GO:0030501	positive regulation of bone mineralization	1/127	37/21092	0.200406	0.334284	0.257274	Osr2	1
GO:0040019	GO:0040019	positive regulation of embryonic development	1/127	37/21092	0.200406	0.334284	0.257274	Osr2	1
GO:0042987	GO:0042987	amyloid precursor protein catabolic process	1/127	37/21092	0.200406	0.334284	0.257274	Efna1	1
GO:0045601	GO:0045601	regulation of endothelial cell differentiation	1/127	37/21092	0.200406	0.334284	0.257274	S1pr2	1
GO:0048147	GO:0048147	negative regulation of fibroblast proliferation	1/127	37/21092	0.200406	0.334284	0.257274	Dach1	1
GO:0048520	GO:0048520	positive regulation of behavior	1/127	37/21092	0.200406	0.334284	0.257274	Gja1	1
GO:0048665	GO:0048665	neuron fate specification	1/127	37/21092	0.200406	0.334284	0.257274	Nkx2-2	1
GO:0048730	GO:0048730	epidermis morphogenesis	1/127	37/21092	0.200406	0.334284	0.257274	Ngfr	1
GO:0086065	GO:0086065	cell communication involved in cardiac conduction	1/127	37/21092	0.200406	0.334284	0.257274	Dsc2	1
GO:0097028	GO:0097028	dendritic cell differentiation	1/127	37/21092	0.200406	0.334284	0.257274	Zbtb46	1
GO:1902475	GO:1902475	L-alpha-amino acid transmembrane transport	1/127	37/21092	0.200406	0.334284	0.257274	Slc1a2	1
GO:1902692	GO:1902692	regulation of neuroblast proliferation	1/127	37/21092	0.200406	0.334284	0.257274	Six3	1
GO:1902742	GO:1902742	apoptotic process involved in development	1/127	37/21092	0.200406	0.334284	0.257274	Six3	1
GO:2000273	GO:2000273	positive regulation of signaling receptor activity	1/127	37/21092	0.200406	0.334284	0.257274	Reln	1
GO:0048705	GO:0048705	skeletal system morphogenesis	3/127	256/21092	0.200542	0.334284	0.257274	Rarg/Osr2/Alpl	3
GO:0009127	GO:0009127	purine nucleoside monophosphate biosynthetic process	2/127	138/21092	0.20197	0.335949	0.258555	Pfkp/Chchd10	2
GO:0009168	GO:0009168	purine ribonucleoside monophosphate biosynthetic process	2/127	138/21092	0.20197	0.335949	0.258555	Pfkp/Chchd10	2
GO:0072089	GO:0072089	stem cell proliferation	2/127	138/21092	0.20197	0.335949	0.258555	Six3/Fgf13	2
GO:0034341	GO:0034341	response to interferon-gamma	2/127	139/21092	0.204163	0.339205	0.261062	Ifitm3/Vamp8	2
GO:0007616	GO:0007616	long-term memory	1/127	38/21092	0.205229	0.339205	0.261062	Reln	1
GO:0035774	GO:0035774	positive regulation of insulin secretion involved in cellular response to glucose stimulus	1/127	38/21092	0.205229	0.339205	0.261062	Gpr68	1
GO:0043267	GO:0043267	negative regulation of potassium ion transport	1/127	38/21092	0.205229	0.339205	0.261062	Ank3	1
GO:0043403	GO:0043403	skeletal muscle tissue regeneration	1/127	38/21092	0.205229	0.339205	0.261062	Gja1	1
GO:0046627	GO:0046627	negative regulation of insulin receptor signaling pathway	1/127	38/21092	0.205229	0.339205	0.261062	Grb14	1
GO:0070207	GO:0070207	protein homotrimerization	1/127	38/21092	0.205229	0.339205	0.261062	Slc1a2	1
GO:0071514	GO:0071514	genetic imprinting	1/127	38/21092	0.205229	0.339205	0.261062	Zfp57	1
GO:2000403	GO:2000403	positive regulation of lymphocyte migration	1/127	38/21092	0.205229	0.339205	0.261062	Cxcl14	1
GO:0071331	GO:0071331	cellular response to hexose stimulus	2/127	140/21092	0.206358	0.340593	0.26213	Gpr68/Ptprn	2
GO:1903900	GO:1903900	regulation of viral life cycle	2/127	140/21092	0.206358	0.340593	0.26213	Ifitm3/Trim25	2
GO:0009142	GO:0009142	nucleoside triphosphate biosynthetic process	2/127	141/21092	0.208556	0.343737	0.26455	Pfkp/Chchd10	2
GO:0071326	GO:0071326	cellular response to monosaccharide stimulus	2/127	141/21092	0.208556	0.343737	0.26455	Gpr68/Ptprn	2
GO:0051924	GO:0051924	regulation of calcium ion transport	3/127	262/21092	0.209835	0.34374	0.264552	Gja1/Cxcr4/Gnao1	3
GO:0002888	GO:0002888	positive regulation of myeloid leukocyte mediated immunity	1/127	39/21092	0.210023	0.34374	0.264552	Vamp8	1
GO:0006687	GO:0006687	glycosphingolipid metabolic process	1/127	39/21092	0.210023	0.34374	0.264552	St6galnac5	1
GO:0007257	GO:0007257	activation of JUN kinase activity	1/127	39/21092	0.210023	0.34374	0.264552	Trf	1
GO:0009409	GO:0009409	response to cold	1/127	39/21092	0.210023	0.34374	0.264552	Dio2	1
GO:0019934	GO:0019934	cGMP-mediated signaling	1/127	39/21092	0.210023	0.34374	0.264552	Cd36	1
GO:0034340	GO:0034340	response to type I interferon	1/127	39/21092	0.210023	0.34374	0.264552	Ifitm3	1
GO:0048265	GO:0048265	response to pain	1/127	39/21092	0.210023	0.34374	0.264552	Reln	1
GO:0055026	GO:0055026	negative regulation of cardiac muscle tissue development	1/127	39/21092	0.210023	0.34374	0.264552	Gja1	1
GO:1900077	GO:1900077	negative regulation of cellular response to insulin stimulus	1/127	39/21092	0.210023	0.34374	0.264552	Grb14	1
GO:0009156	GO:0009156	ribonucleoside monophosphate biosynthetic process	2/127	142/21092	0.210757	0.343982	0.264738	Pfkp/Chchd10	2
GO:0010634	GO:0010634	positive regulation of epithelial cell migration	2/127	142/21092	0.210757	0.343982	0.264738	Anxa3/Angpt1	2
GO:0019233	GO:0019233	sensory perception of pain	2/127	142/21092	0.210757	0.343982	0.264738	Cxcr4/Ngfr	2
GO:0046496	GO:0046496	nicotinamide nucleotide metabolic process	2/127	142/21092	0.210757	0.343982	0.264738	Nnt/Pfkp	2
GO:0002700	GO:0002700	regulation of production of molecular mediator of immune response	2/127	143/21092	0.21296	0.346854	0.266949	Cd36/Angpt1	2
GO:0008643	GO:0008643	carbohydrate transport	2/127	143/21092	0.21296	0.346854	0.266949	Slc1a2/Tmem144	2
GO:0050680	GO:0050680	negative regulation of epithelial cell proliferation	2/127	143/21092	0.21296	0.346854	0.266949	Gja1/Ngfr	2
GO:0021522	GO:0021522	spinal cord motor neuron differentiation	1/127	40/21092	0.214788	0.348382	0.268124	Nkx2-2	1
GO:0021696	GO:0021696	cerebellar cortex morphogenesis	1/127	40/21092	0.214788	0.348382	0.268124	Cend1	1
GO:0021983	GO:0021983	pituitary gland development	1/127	40/21092	0.214788	0.348382	0.268124	Six3	1
GO:0072350	GO:0072350	tricarboxylic acid metabolic process	1/127	40/21092	0.214788	0.348382	0.268124	Ghr	1
GO:0098754	GO:0098754	detoxification	1/127	40/21092	0.214788	0.348382	0.268124	Cd36	1
GO:0098801	GO:0098801	regulation of renal system process	1/127	40/21092	0.214788	0.348382	0.268124	Gja1	1
GO:0002065	GO:0002065	columnar/cuboidal epithelial cell differentiation	2/127	144/21092	0.215165	0.348511	0.268224	Rarg/Nkx2-2	2
GO:0019362	GO:0019362	pyridine nucleotide metabolic process	2/127	144/21092	0.215165	0.348511	0.268224	Nnt/Pfkp	2
GO:0006865	GO:0006865	amino acid transport	2/127	145/21092	0.217373	0.351601	0.270602	Slc1a2/Slc6a17	2
GO:0045667	GO:0045667	regulation of osteoblast differentiation	2/127	145/21092	0.217373	0.351601	0.270602	Gja1/Npnt	2
GO:0009165	GO:0009165	nucleotide biosynthetic process	3/127	267/21092	0.217653	0.351781	0.27074	Pfkp/Gucy1a1/Chchd10	3
GO:1903706	GO:1903706	regulation of hemopoiesis	4/127	398/21092	0.218926	0.351781	0.27074	Gpr68/Rarg/Zbtb46/Tesc	4
GO:0034105	GO:0034105	positive regulation of tissue remodeling	1/127	41/21092	0.219525	0.351781	0.27074	Trf	1
GO:0045494	GO:0045494	photoreceptor cell maintenance	1/127	41/21092	0.219525	0.351781	0.27074	Abca4	1
GO:0046621	GO:0046621	negative regulation of organ growth	1/127	41/21092	0.219525	0.351781	0.27074	Gja1	1
GO:0046782	GO:0046782	regulation of viral transcription	1/127	41/21092	0.219525	0.351781	0.27074	Ifitm3	1
GO:0050435	GO:0050435	amyloid-beta metabolic process	1/127	41/21092	0.219525	0.351781	0.27074	Efna1	1
GO:0055023	GO:0055023	positive regulation of cardiac muscle tissue growth	1/127	41/21092	0.219525	0.351781	0.27074	Tbx2	1
GO:0086009	GO:0086009	membrane repolarization	1/127	41/21092	0.219525	0.351781	0.27074	Gja1	1
GO:0097484	GO:0097484	dendrite extension	1/127	41/21092	0.219525	0.351781	0.27074	Cxcr4	1
GO:0110111	GO:0110111	negative regulation of animal organ morphogenesis	1/127	41/21092	0.219525	0.351781	0.27074	Tbx2	1
GO:2001258	GO:2001258	negative regulation of cation channel activity	1/127	41/21092	0.219525	0.351781	0.27074	Ank3	1
GO:0030856	GO:0030856	regulation of epithelial cell differentiation	2/127	146/21092	0.219582	0.351781	0.27074	S1pr2/Ajap1	2
GO:0048015	GO:0048015	phosphatidylinositol-mediated signaling	2/127	146/21092	0.219582	0.351781	0.27074	Reln/Angpt1	2
GO:0010038	GO:0010038	response to metal ion	3/127	269/21092	0.220797	0.353246	0.271867	Cybrd1/Trf/Ank3	3
GO:0090287	GO:0090287	regulation of cellular response to growth factor stimulus	3/127	269/21092	0.220797	0.353246	0.271867	Angpt1/Npnt/Ngfr	3
GO:0022612	GO:0022612	gland morphogenesis	2/127	147/21092	0.221794	0.354598	0.272908	Tbx2/Rarg	2
GO:0060485	GO:0060485	mesenchyme development	3/127	271/21092	0.223951	0.355592	0.273674	Gja1/Tbx2/Efna1	3
GO:0032680	GO:0032680	regulation of tumor necrosis factor production	2/127	148/21092	0.224007	0.355592	0.273674	Cd36/Angpt1	2
GO:0071322	GO:0071322	cellular response to carbohydrate stimulus	2/127	148/21092	0.224007	0.355592	0.273674	Gpr68/Ptprn	2
GO:0006024	GO:0006024	glycosaminoglycan biosynthetic process	1/127	42/21092	0.224234	0.355592	0.273674	Angpt1	1
GO:0010470	GO:0010470	regulation of gastrulation	1/127	42/21092	0.224234	0.355592	0.273674	Osr2	1
GO:0030835	GO:0030835	negative regulation of actin filament depolymerization	1/127	42/21092	0.224234	0.355592	0.273674	Lima1	1
GO:0031128	GO:0031128	developmental induction	1/127	42/21092	0.224234	0.355592	0.273674	Six3	1
GO:0050918	GO:0050918	positive chemotaxis	1/127	42/21092	0.224234	0.355592	0.273674	Angpt1	1
GO:0070830	GO:0070830	bicellular tight junction assembly	1/127	42/21092	0.224234	0.355592	0.273674	Gja1	1
GO:0099084	GO:0099084	postsynaptic specialization organization	1/127	42/21092	0.224234	0.355592	0.273674	Reln	1
GO:1901381	GO:1901381	positive regulation of potassium ion transmembrane transport	1/127	42/21092	0.224234	0.355592	0.273674	Wnk4	1
GO:2000826	GO:2000826	regulation of heart morphogenesis	1/127	42/21092	0.224234	0.355592	0.273674	Tbx2	1
GO:0007265	GO:0007265	Ras protein signal transduction	4/127	403/21092	0.22529	0.357025	0.274777	Tiam2/Arhgef28/Rab26/Ngfr	4
GO:0009124	GO:0009124	nucleoside monophosphate biosynthetic process	2/127	149/21092	0.226222	0.357698	0.275294	Pfkp/Chchd10	2
GO:0048017	GO:0048017	inositol lipid-mediated signaling	2/127	149/21092	0.226222	0.357698	0.275294	Reln/Angpt1	2
GO:0072524	GO:0072524	pyridine-containing compound metabolic process	2/127	149/21092	0.226222	0.357698	0.275294	Nnt/Pfkp	2
GO:0032640	GO:0032640	tumor necrosis factor production	2/127	150/21092	0.228439	0.357698	0.275294	Cd36/Angpt1	2
GO:1903555	GO:1903555	regulation of tumor necrosis factor superfamily cytokine production	2/127	150/21092	0.228439	0.357698	0.275294	Cd36/Angpt1	2
GO:0045165	GO:0045165	cell fate commitment	3/127	274/21092	0.228698	0.357698	0.275294	Tbx2/Nkx2-2/Fgf13	3
GO:1901293	GO:1901293	nucleoside phosphate biosynthetic process	3/127	274/21092	0.228698	0.357698	0.275294	Pfkp/Gucy1a1/Chchd10	3
GO:0001941	GO:0001941	postsynaptic membrane organization	1/127	43/21092	0.228914	0.357698	0.275294	Reln	1
GO:0003416	GO:0003416	endochondral bone growth	1/127	43/21092	0.228914	0.357698	0.275294	Rarg	1
GO:0006040	GO:0006040	amino sugar metabolic process	1/127	43/21092	0.228914	0.357698	0.275294	Chst2	1
GO:0007212	GO:0007212	dopamine receptor signaling pathway	1/127	43/21092	0.228914	0.357698	0.275294	Gnao1	1
GO:0010883	GO:0010883	regulation of lipid storage	1/127	43/21092	0.228914	0.357698	0.275294	Cd36	1
GO:0019674	GO:0019674	NAD metabolic process	1/127	43/21092	0.228914	0.357698	0.275294	Pfkp	1
GO:0040018	GO:0040018	positive regulation of multicellular organism growth	1/127	43/21092	0.228914	0.357698	0.275294	Ghr	1
GO:0044786	GO:0044786	cell cycle DNA replication	1/127	43/21092	0.228914	0.357698	0.275294	Dach1	1
GO:0050974	GO:0050974	detection of mechanical stimulus involved in sensory perception	1/127	43/21092	0.228914	0.357698	0.275294	Cxcr4	1
GO:0070232	GO:0070232	regulation of T cell apoptotic process	1/127	43/21092	0.228914	0.357698	0.275294	Efna1	1
GO:0086002	GO:0086002	cardiac muscle cell action potential involved in contraction	1/127	43/21092	0.228914	0.357698	0.275294	Dsc2	1
GO:0097035	GO:0097035	regulation of membrane lipid distribution	1/127	43/21092	0.228914	0.357698	0.275294	Abca4	1
GO:0120192	GO:0120192	tight junction assembly	1/127	43/21092	0.228914	0.357698	0.275294	Gja1	1
GO:1902893	GO:1902893	regulation of pri-miRNA transcription by RNA polymerase II	1/127	43/21092	0.228914	0.357698	0.275294	Ngfr	1
GO:0031214	GO:0031214	biomineral tissue development	2/127	151/21092	0.230657	0.359702	0.276837	Gja1/Osr2	2
GO:0045834	GO:0045834	positive regulation of lipid metabolic process	2/127	151/21092	0.230657	0.359702	0.276837	Cd36/Eef1a2	2
GO:0071248	GO:0071248	cellular response to metal ion	2/127	151/21092	0.230657	0.359702	0.276837	Trf/Ank3	2
GO:0051053	GO:0051053	negative regulation of DNA metabolic process	2/127	152/21092	0.232877	0.361358	0.278111	Gja1/Dach1	2
GO:0006816	GO:0006816	calcium ion transport	4/127	409/21092	0.232989	0.361358	0.278111	Gja1/Grin3a/Cxcr4/Gnao1	4
GO:0071496	GO:0071496	cellular response to external stimulus	3/127	277/21092	0.233465	0.361358	0.278111	Slc1a2/Dsc2/Cnn2	3
GO:0002063	GO:0002063	chondrocyte development	1/127	44/21092	0.233567	0.361358	0.278111	Rarg	1
GO:0010259	GO:0010259	multicellular organism aging	1/127	44/21092	0.233567	0.361358	0.278111	Slc1a2	1
GO:0010799	GO:0010799	regulation of peptidyl-threonine phosphorylation	1/127	44/21092	0.233567	0.361358	0.278111	S1pr2	1
GO:0019083	GO:0019083	viral transcription	1/127	44/21092	0.233567	0.361358	0.278111	Ifitm3	1
GO:0032924	GO:0032924	activin receptor signaling pathway	1/127	44/21092	0.233567	0.361358	0.278111	Dact2	1
GO:0060421	GO:0060421	positive regulation of heart growth	1/127	44/21092	0.233567	0.361358	0.278111	Tbx2	1
GO:0061028	GO:0061028	establishment of endothelial barrier	1/127	44/21092	0.233567	0.361358	0.278111	S1pr2	1
GO:0090207	GO:0090207	regulation of triglyceride metabolic process	1/127	44/21092	0.233567	0.361358	0.278111	Cd36	1
GO:1901031	GO:1901031	regulation of response to reactive oxygen species	1/127	44/21092	0.233567	0.361358	0.278111	Cd36	1
GO:0006941	GO:0006941	striated muscle contraction	2/127	153/21092	0.235098	0.363248	0.279566	Dsc2/Cxcr4	2
GO:0071706	GO:0071706	tumor necrosis factor superfamily cytokine production	2/127	153/21092	0.235098	0.363248	0.279566	Cd36/Angpt1	2
GO:0001678	GO:0001678	cellular glucose homeostasis	2/127	154/21092	0.23732	0.365234	0.281094	Gpr68/Ptprn	2
GO:0051896	GO:0051896	regulation of protein kinase B signaling	2/127	154/21092	0.23732	0.365234	0.281094	Angpt1/Ngfr	2
GO:0006414	GO:0006414	translational elongation	1/127	45/21092	0.238191	0.365234	0.281094	Eef1a2	1
GO:0007628	GO:0007628	adult walking behavior	1/127	45/21092	0.238191	0.365234	0.281094	Cend1	1
GO:0010107	GO:0010107	potassium ion import	1/127	45/21092	0.238191	0.365234	0.281094	Wnk4	1
GO:0019228	GO:0019228	neuronal action potential	1/127	45/21092	0.238191	0.365234	0.281094	Ank3	1
GO:0035136	GO:0035136	forelimb morphogenesis	1/127	45/21092	0.238191	0.365234	0.281094	Osr2	1
GO:0043124	GO:0043124	negative regulation of I-kappaB kinase/NF-kappaB signaling	1/127	45/21092	0.238191	0.365234	0.281094	Otud7a	1
GO:0070169	GO:0070169	positive regulation of biomineral tissue development	1/127	45/21092	0.238191	0.365234	0.281094	Osr2	1
GO:0090279	GO:0090279	regulation of calcium ion import	1/127	45/21092	0.238191	0.365234	0.281094	Cxcr4	1
GO:0098868	GO:0098868	bone growth	1/127	45/21092	0.238191	0.365234	0.281094	Rarg	1
GO:0072593	GO:0072593	reactive oxygen species metabolic process	3/127	280/21092	0.23825	0.365234	0.281094	Sh3pxd2a/Cd36/Ngfr	3
GO:1903707	GO:1903707	negative regulation of hemopoiesis	2/127	155/21092	0.239544	0.366977	0.282436	Gpr68/Zbtb46	2
GO:0035296	GO:0035296	regulation of tube diameter	2/127	156/21092	0.241768	0.369775	0.284589	Gja1/Gucy1a1	2
GO:0097746	GO:0097746	regulation of blood vessel diameter	2/127	156/21092	0.241768	0.369775	0.284589	Gja1/Gucy1a1	2
GO:0007157	GO:0007157	heterophilic cell-cell adhesion via plasma membrane cell adhesion molecules	1/127	46/21092	0.242788	0.369775	0.284589	Alcam	1
GO:0010828	GO:0010828	positive regulation of glucose transmembrane transport	1/127	46/21092	0.242788	0.369775	0.284589	Slc1a2	1
GO:0045907	GO:0045907	positive regulation of vasoconstriction	1/127	46/21092	0.242788	0.369775	0.284589	Gja1	1
GO:0090102	GO:0090102	cochlea development	1/127	46/21092	0.242788	0.369775	0.284589	Gabrb3	1
GO:0090659	GO:0090659	walking behavior	1/127	46/21092	0.242788	0.369775	0.284589	Cend1	1
GO:0120193	GO:0120193	tight junction organization	1/127	46/21092	0.242788	0.369775	0.284589	Gja1	1
GO:1900271	GO:1900271	regulation of long-term synaptic potentiation	1/127	46/21092	0.242788	0.369775	0.284589	Reln	1
GO:0010950	GO:0010950	positive regulation of endopeptidase activity	2/127	157/21092	0.243994	0.371371	0.285817	Efna1/Ngfr	2
GO:0043588	GO:0043588	skin development	3/127	285/21092	0.246262	0.373583	0.28752	Fras1/Dact2/Ngfr	3
GO:0001504	GO:0001504	neurotransmitter uptake	1/127	47/21092	0.247357	0.373583	0.28752	Slc1a2	1
GO:0003179	GO:0003179	heart valve morphogenesis	1/127	47/21092	0.247357	0.373583	0.28752	Efna1	1
GO:0003197	GO:0003197	endocardial cushion development	1/127	47/21092	0.247357	0.373583	0.28752	Tbx2	1
GO:0043300	GO:0043300	regulation of leukocyte degranulation	1/127	47/21092	0.247357	0.373583	0.28752	Vamp8	1
GO:0043303	GO:0043303	mast cell degranulation	1/127	47/21092	0.247357	0.373583	0.28752	Vamp8	1
GO:0045429	GO:0045429	positive regulation of nitric oxide biosynthetic process	1/127	47/21092	0.247357	0.373583	0.28752	Cd36	1
GO:0048010	GO:0048010	vascular endothelial growth factor receptor signaling pathway	1/127	47/21092	0.247357	0.373583	0.28752	Angpt1	1
GO:0050702	GO:0050702	interleukin-1 beta secretion	1/127	47/21092	0.247357	0.373583	0.28752	Cd36	1
GO:0120163	GO:0120163	negative regulation of cold-induced thermogenesis	1/127	47/21092	0.247357	0.373583	0.28752	Lama4	1
GO:1904036	GO:1904036	negative regulation of epithelial cell apoptotic process	1/127	47/21092	0.247357	0.373583	0.28752	Angpt1	1
GO:1904407	GO:1904407	positive regulation of nitric oxide metabolic process	1/127	47/21092	0.247357	0.373583	0.28752	Cd36	1
GO:0006733	GO:0006733	oxidoreduction coenzyme metabolic process	2/127	160/21092	0.250676	0.377527	0.290555	Nnt/Pfkp	2
GO:0030902	GO:0030902	hindbrain development	2/127	160/21092	0.250676	0.377527	0.290555	Cend1/Mdk	2
GO:0000060	GO:0000060	protein import into nucleus, translocation	1/127	48/21092	0.251899	0.377527	0.290555	Six3	1
GO:0002279	GO:0002279	mast cell activation involved in immune response	1/127	48/21092	0.251899	0.377527	0.290555	Vamp8	1
GO:0002448	GO:0002448	mast cell mediated immunity	1/127	48/21092	0.251899	0.377527	0.290555	Vamp8	1
GO:0002720	GO:0002720	positive regulation of cytokine production involved in immune response	1/127	48/21092	0.251899	0.377527	0.290555	Cd36	1
GO:0003382	GO:0003382	epithelial cell morphogenesis	1/127	48/21092	0.251899	0.377527	0.290555	Dact2	1
GO:0022602	GO:0022602	ovulation cycle process	1/127	48/21092	0.251899	0.377527	0.290555	Ptprn	1
GO:0031952	GO:0031952	regulation of protein autophosphorylation	1/127	48/21092	0.251899	0.377527	0.290555	Epha7	1
GO:0032330	GO:0032330	regulation of chondrocyte differentiation	1/127	48/21092	0.251899	0.377527	0.290555	Rarg	1
GO:0042755	GO:0042755	eating behavior	1/127	48/21092	0.251899	0.377527	0.290555	Cd36	1
GO:0048599	GO:0048599	oocyte development	1/127	48/21092	0.251899	0.377527	0.290555	Grb14	1
GO:0071214	GO:0071214	cellular response to abiotic stimulus	3/127	290/21092	0.254318	0.380423	0.292784	Gja1/Gpr68/Cnn2	3
GO:0104004	GO:0104004	cellular response to environmental stimulus	3/127	290/21092	0.254318	0.380423	0.292784	Gja1/Gpr68/Cnn2	3
GO:1902105	GO:1902105	regulation of leukocyte differentiation	3/127	290/21092	0.254318	0.380423	0.292784	Gpr68/Zbtb46/Tesc	3
GO:0050821	GO:0050821	protein stabilization	2/127	162/21092	0.255133	0.3814	0.293536	Efna1/Tesc	2
GO:0006911	GO:0006911	phagocytosis, engulfment	1/127	49/21092	0.256414	0.381613	0.2937	Cd36	1
GO:0031113	GO:0031113	regulation of microtubule polymerization	1/127	49/21092	0.256414	0.381613	0.2937	Tubb4a	1
GO:0033003	GO:0033003	regulation of mast cell activation	1/127	49/21092	0.256414	0.381613	0.2937	Vamp8	1
GO:0050873	GO:0050873	brown fat cell differentiation	1/127	49/21092	0.256414	0.381613	0.2937	Lama4	1
GO:0070229	GO:0070229	negative regulation of lymphocyte apoptotic process	1/127	49/21092	0.256414	0.381613	0.2937	Efna1	1
GO:0090329	GO:0090329	regulation of DNA-dependent DNA replication	1/127	49/21092	0.256414	0.381613	0.2937	Dach1	1
GO:2001222	GO:2001222	regulation of neuron migration	1/127	49/21092	0.256414	0.381613	0.2937	Reln	1
GO:0030879	GO:0030879	mammary gland development	2/127	163/21092	0.257363	0.382783	0.2946	Gja1/Tbx2	2
GO:0043062	GO:0043062	extracellular structure organization	3/127	293/21092	0.259169	0.385225	0.29648	Col28a1/Cd36/Npnt	3
GO:0071897	GO:0071897	DNA biosynthetic process	2/127	164/21092	0.259593	0.385611	0.296776	Gja1/Dach1	2
GO:0019932	GO:0019932	second-messenger-mediated signaling	4/127	430/21092	0.260417	0.38659	0.29753	Adgre5/Gucy1a1/Cxcr4/Cd36	4
GO:0035924	GO:0035924	cellular response to vascular endothelial growth factor stimulus	1/127	50/21092	0.260902	0.38682	0.297707	Nr4a1	1
GO:0055078	GO:0055078	sodium ion homeostasis	1/127	50/21092	0.260902	0.38682	0.297707	Tesc	1
GO:0010952	GO:0010952	positive regulation of peptidase activity	2/127	165/21092	0.261823	0.387941	0.29857	Efna1/Ngfr	2
GO:0009755	GO:0009755	hormone-mediated signaling pathway	2/127	166/21092	0.264054	0.388041	0.298647	Ghr/Rarg	2
GO:0001895	GO:0001895	retina homeostasis	1/127	51/21092	0.265363	0.388041	0.298647	Abca4	1
GO:0001974	GO:0001974	blood vessel remodeling	1/127	51/21092	0.265363	0.388041	0.298647	Gja1	1
GO:0007019	GO:0007019	microtubule depolymerization	1/127	51/21092	0.265363	0.388041	0.298647	Fgf13	1
GO:0017145	GO:0017145	stem cell division	1/127	51/21092	0.265363	0.388041	0.298647	Fgf13	1
GO:0021587	GO:0021587	cerebellum morphogenesis	1/127	51/21092	0.265363	0.388041	0.298647	Cend1	1
GO:0030219	GO:0030219	megakaryocyte differentiation	1/127	51/21092	0.265363	0.388041	0.298647	Tesc	1
GO:0030834	GO:0030834	regulation of actin filament depolymerization	1/127	51/21092	0.265363	0.388041	0.298647	Lima1	1
GO:0034113	GO:0034113	heterotypic cell-cell adhesion	1/127	51/21092	0.265363	0.388041	0.298647	Dsc2	1
GO:0042982	GO:0042982	amyloid precursor protein metabolic process	1/127	51/21092	0.265363	0.388041	0.298647	Efna1	1
GO:0043268	GO:0043268	positive regulation of potassium ion transport	1/127	51/21092	0.265363	0.388041	0.298647	Wnk4	1
GO:0043297	GO:0043297	apical junction assembly	1/127	51/21092	0.265363	0.388041	0.298647	Gja1	1
GO:0043550	GO:0043550	regulation of lipid kinase activity	1/127	51/21092	0.265363	0.388041	0.298647	Eef1a2	1
GO:0043618	GO:0043618	regulation of transcription from RNA polymerase II promoter in response to stress	1/127	51/21092	0.265363	0.388041	0.298647	Cd36	1
GO:0045124	GO:0045124	regulation of bone resorption	1/127	51/21092	0.265363	0.388041	0.298647	Trf	1
GO:0045933	GO:0045933	positive regulation of muscle contraction	1/127	51/21092	0.265363	0.388041	0.298647	Npnt	1
GO:0051590	GO:0051590	positive regulation of neurotransmitter transport	1/127	51/21092	0.265363	0.388041	0.298647	Vamp8	1
GO:0060351	GO:0060351	cartilage development involved in endochondral bone morphogenesis	1/127	51/21092	0.265363	0.388041	0.298647	Rarg	1
GO:0061614	GO:0061614	pri-miRNA transcription by RNA polymerase II	1/127	51/21092	0.265363	0.388041	0.298647	Ngfr	1
GO:0070542	GO:0070542	response to fatty acid	1/127	51/21092	0.265363	0.388041	0.298647	Cd36	1
GO:0072132	GO:0072132	mesenchyme morphogenesis	1/127	51/21092	0.265363	0.388041	0.298647	Tbx2	1
GO:0046942	GO:0046942	carboxylic acid transport	3/127	297/21092	0.265658	0.388231	0.298793	Slc1a2/Slc6a17/Cd36	3
GO:0015849	GO:0015849	organic acid transport	3/127	298/21092	0.267283	0.39012	0.300247	Slc1a2/Slc6a17/Cd36	3
GO:0060326	GO:0060326	cell chemotaxis	3/127	298/21092	0.267283	0.39012	0.300247	Cxcl14/Nr4a1/Cxcr4	3
GO:0007612	GO:0007612	learning	2/127	168/21092	0.268515	0.391355	0.301198	Reln/Fgf13	2
GO:0050880	GO:0050880	regulation of blood vessel size	2/127	168/21092	0.268515	0.391355	0.301198	Gja1/Gucy1a1	2
GO:0006023	GO:0006023	aminoglycan biosynthetic process	1/127	52/21092	0.269797	0.391355	0.301198	Angpt1	1
GO:0009994	GO:0009994	oocyte differentiation	1/127	52/21092	0.269797	0.391355	0.301198	Grb14	1
GO:0031018	GO:0031018	endocrine pancreas development	1/127	52/21092	0.269797	0.391355	0.301198	Nkx2-2	1
GO:0032655	GO:0032655	regulation of interleukin-12 production	1/127	52/21092	0.269797	0.391355	0.301198	Cd36	1
GO:0045071	GO:0045071	negative regulation of viral genome replication	1/127	52/21092	0.269797	0.391355	0.301198	Ifitm3	1
GO:0045806	GO:0045806	negative regulation of endocytosis	1/127	52/21092	0.269797	0.391355	0.301198	Cnn2	1
GO:0050775	GO:0050775	positive regulation of dendrite morphogenesis	1/127	52/21092	0.269797	0.391355	0.301198	Reln	1
GO:2000351	GO:2000351	regulation of endothelial cell apoptotic process	1/127	52/21092	0.269797	0.391355	0.301198	Angpt1	1
GO:0035150	GO:0035150	regulation of tube size	2/127	169/21092	0.270745	0.392489	0.30207	Gja1/Gucy1a1	2
GO:0030850	GO:0030850	prostate gland development	1/127	53/21092	0.274204	0.396524	0.305175	Rarg	1
GO:0031529	GO:0031529	ruffle organization	1/127	53/21092	0.274204	0.396524	0.305175	Lima1	1
GO:0048247	GO:0048247	lymphocyte chemotaxis	1/127	53/21092	0.274204	0.396524	0.305175	Cxcl14	1
GO:0051932	GO:0051932	synaptic transmission, GABAergic	1/127	53/21092	0.274204	0.396524	0.305175	Gabrb3	1
GO:0001558	GO:0001558	regulation of cell growth	4/127	441/21092	0.275036	0.397482	0.305913	Gja1/Cxcr4/Epha7/Fgf13	4
GO:0016202	GO:0016202	regulation of striated muscle tissue development	2/127	172/21092	0.277436	0.400456	0.308202	Gja1/Tbx2	2
GO:0048813	GO:0048813	dendrite morphogenesis	2/127	172/21092	0.277436	0.400456	0.308202	Reln/Efna1	2
GO:0035306	GO:0035306	positive regulation of dephosphorylation	1/127	54/21092	0.278586	0.401129	0.30872	Npnt	1
GO:0042246	GO:0042246	tissue regeneration	1/127	54/21092	0.278586	0.401129	0.30872	Gja1	1
GO:0055025	GO:0055025	positive regulation of cardiac muscle tissue development	1/127	54/21092	0.278586	0.401129	0.30872	Tbx2	1
GO:1903533	GO:1903533	regulation of protein targeting	1/127	54/21092	0.278586	0.401129	0.30872	Ank3	1
GO:0021575	GO:0021575	hindbrain morphogenesis	1/127	55/21092	0.282941	0.405658	0.312205	Cend1	1
GO:0030042	GO:0030042	actin filament depolymerization	1/127	55/21092	0.282941	0.405658	0.312205	Lima1	1
GO:0032615	GO:0032615	interleukin-12 production	1/127	55/21092	0.282941	0.405658	0.312205	Cd36	1
GO:0035272	GO:0035272	exocrine system development	1/127	55/21092	0.282941	0.405658	0.312205	Rab26	1
GO:0051445	GO:0051445	regulation of meiotic cell cycle	1/127	55/21092	0.282941	0.405658	0.312205	Grb14	1
GO:0072577	GO:0072577	endothelial cell apoptotic process	1/127	55/21092	0.282941	0.405658	0.312205	Angpt1	1
GO:2000401	GO:2000401	regulation of lymphocyte migration	1/127	55/21092	0.282941	0.405658	0.312205	Cxcl14	1
GO:0009100	GO:0009100	glycoprotein metabolic process	3/127	308/21092	0.283598	0.405856	0.312358	St6galnac5/Mamdc2/Phlda1	3
GO:0043434	GO:0043434	response to peptide hormone	3/127	308/21092	0.283598	0.405856	0.312358	Grb14/Ghr/Nr4a1	3
GO:0045927	GO:0045927	positive regulation of growth	3/127	308/21092	0.283598	0.405856	0.312358	Tbx2/Ghr/Cxcr4	3
GO:1901861	GO:1901861	regulation of muscle tissue development	2/127	175/21092	0.284123	0.40636	0.312746	Gja1/Tbx2	2
GO:0048608	GO:0048608	reproductive structure development	4/127	449/21092	0.285756	0.408447	0.314352	Rarg/Ptprn/Tesc/Angpt1	4
GO:0048634	GO:0048634	regulation of muscle organ development	2/127	176/21092	0.286351	0.408619	0.314484	Gja1/Tbx2	2
GO:0007585	GO:0007585	respiratory gaseous exchange	1/127	56/21092	0.287269	0.408619	0.314484	Dach1	1
GO:0009247	GO:0009247	glycolipid biosynthetic process	1/127	56/21092	0.287269	0.408619	0.314484	St6galnac5	1
GO:0043620	GO:0043620	regulation of DNA-templated transcription in response to stress	1/127	56/21092	0.287269	0.408619	0.314484	Cd36	1
GO:0046622	GO:0046622	positive regulation of organ growth	1/127	56/21092	0.287269	0.408619	0.314484	Tbx2	1
GO:0048512	GO:0048512	circadian behavior	1/127	56/21092	0.287269	0.408619	0.314484	Six3	1
GO:0050701	GO:0050701	interleukin-1 secretion	1/127	56/21092	0.287269	0.408619	0.314484	Cd36	1
GO:0051187	GO:0051187	cofactor catabolic process	1/127	56/21092	0.287269	0.408619	0.314484	Aldh1l1	1
GO:0006732	GO:0006732	coenzyme metabolic process	3/127	311/21092	0.288511	0.409984	0.315535	Nnt/Pfkp/Aldh1l1	3
GO:0010951	GO:0010951	negative regulation of endopeptidase activity	2/127	177/21092	0.288579	0.409984	0.315535	Serpinb8/Nr4a1	2
GO:0009749	GO:0009749	response to glucose	2/127	178/21092	0.290805	0.412241	0.317272	Gpr68/Ptprn	2
GO:0061458	GO:0061458	reproductive system development	4/127	453/21092	0.291141	0.412241	0.317272	Rarg/Ptprn/Tesc/Angpt1	4
GO:0002042	GO:0002042	cell migration involved in sprouting angiogenesis	1/127	57/21092	0.291572	0.412241	0.317272	Nr4a1	1
GO:0007588	GO:0007588	excretion	1/127	57/21092	0.291572	0.412241	0.317272	Mdk	1
GO:0015909	GO:0015909	long-chain fatty acid transport	1/127	57/21092	0.291572	0.412241	0.317272	Cd36	1
GO:0019080	GO:0019080	viral gene expression	1/127	57/21092	0.291572	0.412241	0.317272	Ifitm3	1
GO:0043536	GO:0043536	positive regulation of blood vessel endothelial cell migration	1/127	57/21092	0.291572	0.412241	0.317272	Angpt1	1
GO:1903539	GO:1903539	protein localization to postsynaptic membrane	1/127	57/21092	0.291572	0.412241	0.317272	Gpc4	1
GO:0045666	GO:0045666	positive regulation of neuron differentiation	4/127	454/21092	0.292489	0.413288	0.318078	Reln/Nkx2-2/Cxcr4/Ngfr	4
GO:0006913	GO:0006913	nucleocytoplasmic transport	3/127	314/21092	0.293431	0.414121	0.318719	Six3/Cd36/Angpt1	3
GO:0051169	GO:0051169	nuclear transport	3/127	314/21092	0.293431	0.414121	0.318719	Six3/Cd36/Angpt1	3
GO:0045766	GO:0045766	positive regulation of angiogenesis	2/127	180/21092	0.295256	0.415286	0.319616	Anxa3/Cxcr4	2
GO:0003170	GO:0003170	heart valve development	1/127	58/21092	0.29585	0.415286	0.319616	Efna1	1
GO:0050982	GO:0050982	detection of mechanical stimulus	1/127	58/21092	0.29585	0.415286	0.319616	Cxcr4	1
GO:0060324	GO:0060324	face development	1/127	58/21092	0.29585	0.415286	0.319616	Rarg	1
GO:0060443	GO:0060443	mammary gland morphogenesis	1/127	58/21092	0.29585	0.415286	0.319616	Tbx2	1
GO:0070231	GO:0070231	T cell apoptotic process	1/127	58/21092	0.29585	0.415286	0.319616	Efna1	1
GO:0099024	GO:0099024	plasma membrane invagination	1/127	58/21092	0.29585	0.415286	0.319616	Cd36	1
GO:1901016	GO:1901016	regulation of potassium ion transmembrane transporter activity	1/127	58/21092	0.29585	0.415286	0.319616	Ank3	1
GO:1901616	GO:1901616	organic hydroxy compound catabolic process	1/127	58/21092	0.29585	0.415286	0.319616	Dio2	1
GO:0070838	GO:0070838	divalent metal ion transport	4/127	457/21092	0.296539	0.416006	0.320169	Gja1/Grin3a/Cxcr4/Gnao1	4
GO:0050796	GO:0050796	regulation of insulin secretion	2/127	181/21092	0.29748	0.417076	0.320993	Gja1/Gpr68	2
GO:0007204	GO:0007204	positive regulation of cytosolic calcium ion concentration	3/127	317/21092	0.298357	0.418004	0.321708	Gja1/Cxcr4/Cd36	3
GO:0009746	GO:0009746	response to hexose	2/127	182/21092	0.299703	0.418004	0.321708	Gpr68/Ptprn	2
GO:0002886	GO:0002886	regulation of myeloid leukocyte mediated immunity	1/127	59/21092	0.300101	0.418004	0.321708	Vamp8	1
GO:0007622	GO:0007622	rhythmic behavior	1/127	59/21092	0.300101	0.418004	0.321708	Six3	1
GO:0021515	GO:0021515	cell differentiation in spinal cord	1/127	59/21092	0.300101	0.418004	0.321708	Nkx2-2	1
GO:0032835	GO:0032835	glomerulus development	1/127	59/21092	0.300101	0.418004	0.321708	Angpt1	1
GO:0034394	GO:0034394	protein localization to cell surface	1/127	59/21092	0.300101	0.418004	0.321708	Angpt1	1
GO:0042698	GO:0042698	ovulation cycle	1/127	59/21092	0.300101	0.418004	0.321708	Ptprn	1
GO:0045776	GO:0045776	negative regulation of blood pressure	1/127	59/21092	0.300101	0.418004	0.321708	Cd36	1
GO:0060119	GO:0060119	inner ear receptor cell development	1/127	59/21092	0.300101	0.418004	0.321708	Gabrb3	1
GO:1903428	GO:1903428	positive regulation of reactive oxygen species biosynthetic process	1/127	59/21092	0.300101	0.418004	0.321708	Cd36	1
GO:0072511	GO:0072511	divalent inorganic cation transport	4/127	460/21092	0.300597	0.418446	0.322048	Gja1/Grin3a/Cxcr4/Gnao1	4
GO:0034284	GO:0034284	response to monosaccharide	2/127	183/21092	0.301925	0.419797	0.323088	Gpr68/Ptprn	2
GO:0051668	GO:0051668	localization within membrane	2/127	183/21092	0.301925	0.419797	0.323088	Reln/Gpc4	2
GO:0010812	GO:0010812	negative regulation of cell-substrate adhesion	1/127	60/21092	0.304327	0.42139	0.324313	Ajap1	1
GO:0018149	GO:0018149	peptide cross-linking	1/127	60/21092	0.304327	0.42139	0.324313	Mamdc2	1
GO:0034121	GO:0034121	regulation of toll-like receptor signaling pathway	1/127	60/21092	0.304327	0.42139	0.324313	Cd36	1
GO:0046847	GO:0046847	filopodium assembly	1/127	60/21092	0.304327	0.42139	0.324313	S1pr2	1
GO:0050710	GO:0050710	negative regulation of cytokine secretion	1/127	60/21092	0.304327	0.42139	0.324313	Angpt1	1
GO:0050766	GO:0050766	positive regulation of phagocytosis	1/127	60/21092	0.304327	0.42139	0.324313	Cd36	1
GO:0086003	GO:0086003	cardiac muscle cell contraction	1/127	60/21092	0.304327	0.42139	0.324313	Dsc2	1
GO:0043491	GO:0043491	protein kinase B signaling	2/127	185/21092	0.306365	0.423962	0.326293	Angpt1/Ngfr	2
GO:0032102	GO:0032102	negative regulation of response to external stimulus	3/127	323/21092	0.308223	0.4252	0.327245	Gja1/Grin3a/Ajap1	3
GO:0007595	GO:0007595	lactation	1/127	61/21092	0.308528	0.4252	0.327245	Gja1	1
GO:0046579	GO:0046579	positive regulation of Ras protein signal transduction	1/127	61/21092	0.308528	0.4252	0.327245	Ngfr	1
GO:0051926	GO:0051926	negative regulation of calcium ion transport	1/127	61/21092	0.308528	0.4252	0.327245	Gnao1	1
GO:0060999	GO:0060999	positive regulation of dendritic spine development	1/127	61/21092	0.308528	0.4252	0.327245	Reln	1
GO:0070206	GO:0070206	protein trimerization	1/127	61/21092	0.308528	0.4252	0.327245	Slc1a2	1
GO:0090398	GO:0090398	cellular senescence	1/127	61/21092	0.308528	0.4252	0.327245	Tbx2	1
GO:0006869	GO:0006869	lipid transport	3/127	325/21092	0.311515	0.429064	0.33022	Abca4/Lima1/Cd36	3
GO:0030858	GO:0030858	positive regulation of epithelial cell differentiation	1/127	62/21092	0.312704	0.42919	0.330317	S1pr2	1
GO:0032922	GO:0032922	circadian regulation of gene expression	1/127	62/21092	0.312704	0.42919	0.330317	Ngfr	1
GO:0043967	GO:0043967	histone H4 acetylation	1/127	62/21092	0.312704	0.42919	0.330317	Msl3l2	1
GO:0046324	GO:0046324	regulation of glucose import	1/127	62/21092	0.312704	0.42919	0.330317	Slc1a2	1
GO:0097006	GO:0097006	regulation of plasma lipoprotein particle levels	1/127	62/21092	0.312704	0.42919	0.330317	Cd36	1
GO:2000242	GO:2000242	negative regulation of reproductive process	1/127	62/21092	0.312704	0.42919	0.330317	Grb14	1
GO:1990138	GO:1990138	neuron projection extension	2/127	189/21092	0.31523	0.432405	0.332791	Nrn1/Cxcr4	2
GO:0040013	GO:0040013	negative regulation of locomotion	3/127	328/21092	0.316455	0.43261	0.332949	Dach1/Trim25/Cnn2	3
GO:0015800	GO:0015800	acidic amino acid transport	1/127	63/21092	0.316854	0.43261	0.332949	Slc1a2	1
GO:0015914	GO:0015914	phospholipid transport	1/127	63/21092	0.316854	0.43261	0.332949	Abca4	1
GO:0035456	GO:0035456	response to interferon-beta	1/127	63/21092	0.316854	0.43261	0.332949	Ifitm3	1
GO:0043113	GO:0043113	receptor clustering	1/127	63/21092	0.316854	0.43261	0.332949	Reln	1
GO:0045661	GO:0045661	regulation of myoblast differentiation	1/127	63/21092	0.316854	0.43261	0.332949	Cxcl14	1
GO:0060042	GO:0060042	retina morphogenesis in camera-type eye	1/127	63/21092	0.316854	0.43261	0.332949	Megf11	1
GO:0070098	GO:0070098	chemokine-mediated signaling pathway	1/127	63/21092	0.316854	0.43261	0.332949	Cxcr4	1
GO:0048771	GO:0048771	tissue remodeling	2/127	190/21092	0.317443	0.433162	0.333373	Gja1/Trf	2
GO:0090407	GO:0090407	organophosphate biosynthetic process	4/127	474/21092	0.319615	0.435872	0.335459	Pfkp/Gucy1a1/Lpcat2/Chchd10	4
GO:0001658	GO:0001658	branching involved in ureteric bud morphogenesis	1/127	64/21092	0.32098	0.436972	0.336306	Npnt	1
GO:0007566	GO:0007566	embryo implantation	1/127	64/21092	0.32098	0.436972	0.336306	Lamb1	1
GO:0046626	GO:0046626	regulation of insulin receptor signaling pathway	1/127	64/21092	0.32098	0.436972	0.336306	Grb14	1
GO:0071804	GO:0071804	cellular potassium ion transport	2/127	193/21092	0.32407	0.440668	0.33915	Wnk4/Ank3	2
GO:0071805	GO:0071805	potassium ion transmembrane transport	2/127	193/21092	0.32407	0.440668	0.33915	Wnk4/Ank3	2
GO:0051186	GO:0051186	cofactor metabolic process	4/127	478/21092	0.325069	0.440765	0.339225	Ghr/Nnt/Pfkp/Aldh1l1	4
GO:0000768	GO:0000768	syncytium formation by plasma membrane fusion	1/127	65/21092	0.325081	0.440765	0.339225	Sh3pxd2a	1
GO:0030433	GO:0030433	ubiquitin-dependent ERAD pathway	1/127	65/21092	0.325081	0.440765	0.339225	Trim25	1
GO:0071260	GO:0071260	cellular response to mechanical stimulus	1/127	65/21092	0.325081	0.440765	0.339225	Cnn2	1
GO:0140253	GO:0140253	cell-cell fusion	1/127	65/21092	0.325081	0.440765	0.339225	Sh3pxd2a	1
GO:2000377	GO:2000377	regulation of reactive oxygen species metabolic process	2/127	194/21092	0.326276	0.442131	0.340276	Cd36/Ngfr	2
GO:0002274	GO:0002274	myeloid leukocyte activation	2/127	195/21092	0.32848	0.443729	0.341506	Anxa3/Vamp8	2
GO:0003205	GO:0003205	cardiac chamber development	2/127	195/21092	0.32848	0.443729	0.341506	Tbx2/Cxcr4	2
GO:0006855	GO:0006855	drug transmembrane transport	1/127	66/21092	0.329157	0.443729	0.341506	Slc1a2	1
GO:0010324	GO:0010324	membrane invagination	1/127	66/21092	0.329157	0.443729	0.341506	Cd36	1
GO:0032413	GO:0032413	negative regulation of ion transmembrane transporter activity	1/127	66/21092	0.329157	0.443729	0.341506	Ank3	1
GO:0034605	GO:0034605	cellular response to heat	1/127	66/21092	0.329157	0.443729	0.341506	Arpp21	1
GO:0045428	GO:0045428	regulation of nitric oxide biosynthetic process	1/127	66/21092	0.329157	0.443729	0.341506	Cd36	1
GO:0055081	GO:0055081	anion homeostasis	1/127	66/21092	0.329157	0.443729	0.341506	Wnk4	1
GO:0061035	GO:0061035	regulation of cartilage development	1/127	66/21092	0.329157	0.443729	0.341506	Rarg	1
GO:0009636	GO:0009636	response to toxic substance	3/127	336/21092	0.329636	0.443864	0.34161	Grin3a/Gabrb1/Cd36	3
GO:0031349	GO:0031349	positive regulation of defense response	3/127	336/21092	0.329636	0.443864	0.34161	Gja1/Cd36/Vamp8	3
GO:0000302	GO:0000302	response to reactive oxygen species	2/127	196/21092	0.330682	0.445018	0.342498	Ptprn/Cd36	2
GO:0001649	GO:0001649	osteoblast differentiation	2/127	197/21092	0.332882	0.446116	0.343343	Gja1/Npnt	2
GO:0007519	GO:0007519	skeletal muscle tissue development	2/127	197/21092	0.332882	0.446116	0.343343	Hlf/Nr4a1	2
GO:0009743	GO:0009743	response to carbohydrate	2/127	197/21092	0.332882	0.446116	0.343343	Gpr68/Ptprn	2
GO:0051224	GO:0051224	negative regulation of protein transport	2/127	197/21092	0.332882	0.446116	0.343343	Cd36/Angpt1	2
GO:0001885	GO:0001885	endothelial cell development	1/127	67/21092	0.333209	0.446116	0.343343	S1pr2	1
GO:0002090	GO:0002090	regulation of receptor internalization	1/127	67/21092	0.333209	0.446116	0.343343	Angpt1	1
GO:0006029	GO:0006029	proteoglycan metabolic process	1/127	67/21092	0.333209	0.446116	0.343343	Mamdc2	1
GO:0006766	GO:0006766	vitamin metabolic process	1/127	67/21092	0.333209	0.446116	0.343343	Cyp24a1	1
GO:0006949	GO:0006949	syncytium formation	1/127	67/21092	0.333209	0.446116	0.343343	Sh3pxd2a	1
GO:0043112	GO:0043112	receptor metabolic process	2/127	198/21092	0.33508	0.44811	0.344878	Cd36/Angpt1	2
GO:1904018	GO:1904018	positive regulation of vasculature development	2/127	198/21092	0.33508	0.44811	0.344878	Anxa3/Cxcr4	2
GO:0006305	GO:0006305	DNA alkylation	1/127	68/21092	0.337237	0.449458	0.345915	Zfp57	1
GO:0006306	GO:0006306	DNA methylation	1/127	68/21092	0.337237	0.449458	0.345915	Zfp57	1
GO:0006400	GO:0006400	tRNA modification	1/127	68/21092	0.337237	0.449458	0.345915	2210016F16Rik	1
GO:0007492	GO:0007492	endoderm development	1/127	68/21092	0.337237	0.449458	0.345915	Angpt1	1
GO:0032418	GO:0032418	lysosome localization	1/127	68/21092	0.337237	0.449458	0.345915	Vamp8	1
GO:0045576	GO:0045576	mast cell activation	1/127	68/21092	0.337237	0.449458	0.345915	Vamp8	1
GO:0070507	GO:0070507	regulation of microtubule cytoskeleton organization	2/127	200/21092	0.33947	0.45197	0.347849	Tubb4a/Fgf13	2
GO:0050806	GO:0050806	positive regulation of synaptic transmission	3/127	342/21092	0.33952	0.45197	0.347849	Reln/Ngfr/Gria4	3
GO:0071407	GO:0071407	cellular response to organic cyclic compound	4/127	489/21092	0.340098	0.45197	0.347849	Gabrb3/Gabrb1/Alpl/Sstr1	4
GO:0001541	GO:0001541	ovarian follicle development	1/127	69/21092	0.34124	0.45197	0.347849	Angpt1	1
GO:0006513	GO:0006513	protein monoubiquitination	1/127	69/21092	0.34124	0.45197	0.347849	Trim25	1
GO:0016575	GO:0016575	histone deacetylation	1/127	69/21092	0.34124	0.45197	0.347849	Msl3l2	1
GO:0019915	GO:0019915	lipid storage	1/127	69/21092	0.34124	0.45197	0.347849	Cd36	1
GO:0032482	GO:0032482	Rab protein signal transduction	1/127	69/21092	0.34124	0.45197	0.347849	Rab26	1
GO:0048146	GO:0048146	positive regulation of fibroblast proliferation	1/127	69/21092	0.34124	0.45197	0.347849	Ngfr	1
GO:1903670	GO:1903670	regulation of sprouting angiogenesis	1/127	69/21092	0.34124	0.45197	0.347849	Ngfr	1
GO:2000107	GO:2000107	negative regulation of leukocyte apoptotic process	1/127	69/21092	0.34124	0.45197	0.347849	Efna1	1
GO:1904950	GO:1904950	negative regulation of establishment of protein localization	2/127	201/21092	0.341662	0.452274	0.348082	Cd36/Angpt1	2
GO:0002532	GO:0002532	production of molecular mediator involved in inflammatory response	1/127	70/21092	0.34522	0.455698	0.350718	Vamp8	1
GO:0007632	GO:0007632	visual behavior	1/127	70/21092	0.34522	0.455698	0.350718	Slc1a2	1
GO:0021536	GO:0021536	diencephalon development	1/127	70/21092	0.34522	0.455698	0.350718	Six3	1
GO:0050909	GO:0050909	sensory perception of taste	1/127	70/21092	0.34522	0.455698	0.350718	Cd36	1
GO:0060675	GO:0060675	ureteric bud morphogenesis	1/127	70/21092	0.34522	0.455698	0.350718	Npnt	1
GO:0050707	GO:0050707	regulation of cytokine secretion	2/127	203/21092	0.346039	0.456355	0.351223	Cd36/Angpt1	2
GO:1902903	GO:1902903	regulation of supramolecular fiber organization	3/127	346/21092	0.346106	0.456355	0.351223	Tubb4a/Lima1/Fgf13	3
GO:0007188	GO:0007188	adenylate cyclase-modulating G protein-coupled receptor signaling pathway	2/127	204/21092	0.348224	0.458855	0.353148	Adgre5/Gnao1	2
GO:0046323	GO:0046323	glucose import	1/127	71/21092	0.349176	0.458855	0.353148	Slc1a2	1
GO:0072171	GO:0072171	mesonephric tubule morphogenesis	1/127	71/21092	0.349176	0.458855	0.353148	Npnt	1
GO:1903051	GO:1903051	negative regulation of proteolysis involved in cellular protein catabolic process	1/127	71/21092	0.349176	0.458855	0.353148	Efna1	1
GO:1990868	GO:1990868	response to chemokine	1/127	71/21092	0.349176	0.458855	0.353148	Cxcr4	1
GO:1990869	GO:1990869	cellular response to chemokine	1/127	71/21092	0.349176	0.458855	0.353148	Cxcr4	1
GO:0002440	GO:0002440	production of molecular mediator of immune response	2/127	205/21092	0.350407	0.459958	0.353996	Cd36/Angpt1	2
GO:0051216	GO:0051216	cartilage development	2/127	205/21092	0.350407	0.459958	0.353996	Rarg/Osr2	2
GO:0022411	GO:0022411	cellular component disassembly	3/127	349/21092	0.351043	0.460535	0.35444	Lima1/Vamp8/Fgf13	3
GO:0008361	GO:0008361	regulation of cell size	2/127	206/21092	0.352587	0.461439	0.355136	Epha7/Fgf13	2
GO:0048839	GO:0048839	inner ear development	2/127	206/21092	0.352587	0.461439	0.355136	Cxcl14/Gabrb3	2
GO:0060538	GO:0060538	skeletal muscle organ development	2/127	206/21092	0.352587	0.461439	0.355136	Hlf/Nr4a1	2
GO:0008543	GO:0008543	fibroblast growth factor receptor signaling pathway	1/127	72/21092	0.353108	0.461439	0.355136	Ngfr	1
GO:0042446	GO:0042446	hormone biosynthetic process	1/127	72/21092	0.353108	0.461439	0.355136	Dio2	1
GO:0043627	GO:0043627	response to estrogen	1/127	72/21092	0.353108	0.461439	0.355136	Trim25	1
GO:0045670	GO:0045670	regulation of osteoclast differentiation	1/127	72/21092	0.353108	0.461439	0.355136	Gpr68	1
GO:0007178	GO:0007178	transmembrane receptor protein serine/threonine kinase signaling pathway	3/127	352/21092	0.355975	0.464477	0.357474	Dact2/Npnt/Trf	3
GO:0007163	GO:0007163	establishment or maintenance of cell polarity	2/127	208/21092	0.35694	0.464477	0.357474	Gja1/Fgf13	2
GO:0006342	GO:0006342	chromatin silencing	1/127	73/21092	0.357016	0.464477	0.357474	Msl3l2	1
GO:0045453	GO:0045453	bone resorption	1/127	73/21092	0.357016	0.464477	0.357474	Trf	1
GO:0045843	GO:0045843	negative regulation of striated muscle tissue development	1/127	73/21092	0.357016	0.464477	0.357474	Gja1	1
GO:0048844	GO:0048844	artery morphogenesis	1/127	73/21092	0.357016	0.464477	0.357474	Tbx2	1
GO:0051145	GO:0051145	smooth muscle cell differentiation	1/127	73/21092	0.357016	0.464477	0.357474	Npnt	1
GO:0051705	GO:0051705	multi-organism behavior	1/127	73/21092	0.357016	0.464477	0.357474	Dach1	1
GO:0003333	GO:0003333	amino acid transmembrane transport	1/127	74/21092	0.360901	0.467975	0.360167	Slc1a2	1
GO:0006096	GO:0006096	glycolytic process	1/127	74/21092	0.360901	0.467975	0.360167	Pfkp	1
GO:0006809	GO:0006809	nitric oxide biosynthetic process	1/127	74/21092	0.360901	0.467975	0.360167	Cd36	1
GO:0032272	GO:0032272	negative regulation of protein polymerization	1/127	74/21092	0.360901	0.467975	0.360167	Tubb4a	1
GO:0050432	GO:0050432	catecholamine secretion	1/127	74/21092	0.360901	0.467975	0.360167	Cadps	1
GO:1900076	GO:1900076	regulation of cellular response to insulin stimulus	1/127	74/21092	0.360901	0.467975	0.360167	Grb14	1
GO:0019935	GO:0019935	cyclic-nucleotide-mediated signaling	2/127	211/21092	0.363449	0.470125	0.361822	Adgre5/Cd36	2
GO:0050920	GO:0050920	regulation of chemotaxis	2/127	211/21092	0.363449	0.470125	0.361822	Cxcl14/Cxcr4	2
GO:0010976	GO:0010976	positive regulation of neuron projection development	3/127	357/21092	0.364186	0.470125	0.361822	Reln/Cxcr4/Ngfr	3
GO:0006757	GO:0006757	ATP generation from ADP	1/127	75/21092	0.364763	0.470125	0.361822	Pfkp	1
GO:0019229	GO:0019229	regulation of vasoconstriction	1/127	75/21092	0.364763	0.470125	0.361822	Gja1	1
GO:0030148	GO:0030148	sphingolipid biosynthetic process	1/127	75/21092	0.364763	0.470125	0.361822	St6galnac5	1
GO:0032410	GO:0032410	negative regulation of transporter activity	1/127	75/21092	0.364763	0.470125	0.361822	Ank3	1
GO:0032611	GO:0032611	interleukin-1 beta production	1/127	75/21092	0.364763	0.470125	0.361822	Cd36	1
GO:0048635	GO:0048635	negative regulation of muscle organ development	1/127	75/21092	0.364763	0.470125	0.361822	Gja1	1
GO:0051881	GO:0051881	regulation of mitochondrial membrane potential	1/127	75/21092	0.364763	0.470125	0.361822	Ngfr	1
GO:0061515	GO:0061515	myeloid cell development	1/127	75/21092	0.364763	0.470125	0.361822	Gpr68	1
GO:0031668	GO:0031668	cellular response to extracellular stimulus	2/127	212/21092	0.365614	0.470705	0.362268	Slc1a2/Dsc2	2
GO:0032388	GO:0032388	positive regulation of intracellular transport	2/127	212/21092	0.365614	0.470705	0.362268	Vamp8/Ank3	2
GO:0010256	GO:0010256	endomembrane system organization	3/127	358/21092	0.365826	0.470721	0.362279	Ptprn/Cxcr4/Ank3	3
GO:0032507	GO:0032507	maintenance of protein location in cell	1/127	76/21092	0.368601	0.472995	0.36403	Ank3	1
GO:0048747	GO:0048747	muscle fiber development	1/127	76/21092	0.368601	0.472995	0.36403	Flnc	1
GO:0055008	GO:0055008	cardiac muscle tissue morphogenesis	1/127	76/21092	0.368601	0.472995	0.36403	Angpt1	1
GO:0140056	GO:0140056	organelle localization by membrane tethering	1/127	76/21092	0.368601	0.472995	0.36403	Vamp8	1
GO:1901862	GO:1901862	negative regulation of muscle tissue development	1/127	76/21092	0.368601	0.472995	0.36403	Gja1	1
GO:0090150	GO:0090150	establishment of protein localization to membrane	2/127	214/21092	0.369935	0.474446	0.365147	Ank3/Rab26	2
GO:0051260	GO:0051260	protein homooligomerization	3/127	361/21092	0.370743	0.475224	0.365745	Slc1a2/Pfkp/Angpt1	3
GO:0048762	GO:0048762	mesenchymal cell differentiation	2/127	215/21092	0.372091	0.476069	0.366396	Gja1/Efna1	2
GO:0030193	GO:0030193	regulation of blood coagulation	1/127	77/21092	0.372417	0.476069	0.366396	Cd36	1
GO:0044272	GO:0044272	sulfur compound biosynthetic process	1/127	77/21092	0.372417	0.476069	0.366396	Angpt1	1
GO:0046209	GO:0046209	nitric oxide metabolic process	1/127	77/21092	0.372417	0.476069	0.366396	Cd36	1
GO:0070228	GO:0070228	regulation of lymphocyte apoptotic process	1/127	77/21092	0.372417	0.476069	0.366396	Efna1	1
GO:0010876	GO:0010876	lipid localization	3/127	364/21092	0.375654	0.478806	0.368502	Abca4/Lima1/Cd36	3
GO:0042866	GO:0042866	pyruvate biosynthetic process	1/127	78/21092	0.37621	0.478806	0.368502	Pfkp	1
GO:0043507	GO:0043507	positive regulation of JUN kinase activity	1/127	78/21092	0.37621	0.478806	0.368502	Trf	1
GO:0043525	GO:0043525	positive regulation of neuron apoptotic process	1/127	78/21092	0.37621	0.478806	0.368502	Epha7	1
GO:0045682	GO:0045682	regulation of epidermis development	1/127	78/21092	0.37621	0.478806	0.368502	Ngfr	1
GO:0051781	GO:0051781	positive regulation of cell division	1/127	78/21092	0.37621	0.478806	0.368502	Mdk	1
GO:0061178	GO:0061178	regulation of insulin secretion involved in cellular response to glucose stimulus	1/127	78/21092	0.37621	0.478806	0.368502	Gpr68	1
GO:1900046	GO:1900046	regulation of hemostasis	1/127	78/21092	0.37621	0.478806	0.368502	Cd36	1
GO:0071241	GO:0071241	cellular response to inorganic substance	2/127	217/21092	0.376394	0.478806	0.368502	Trf/Ank3	2
GO:0051480	GO:0051480	regulation of cytosolic calcium ion concentration	3/127	365/21092	0.377289	0.479685	0.369179	Gja1/Cxcr4/Cd36	3
GO:0043406	GO:0043406	positive regulation of MAP kinase activity	2/127	218/21092	0.378542	0.481016	0.370203	Ghr/Trf	2
GO:0006664	GO:0006664	glycolipid metabolic process	1/127	79/21092	0.37998	0.4818	0.370807	St6galnac5	1
GO:0006835	GO:0006835	dicarboxylic acid transport	1/127	79/21092	0.37998	0.4818	0.370807	Slc1a2	1
GO:0048708	GO:0048708	astrocyte differentiation	1/127	79/21092	0.37998	0.4818	0.370807	Nkx2-2	1
GO:0060976	GO:0060976	coronary vasculature development	1/127	79/21092	0.37998	0.4818	0.370807	Angpt1	1
GO:0016311	GO:0016311	dephosphorylation	3/127	367/21092	0.380557	0.482272	0.37117	Ptprn/Npnt/Alpl	3
GO:0001738	GO:0001738	morphogenesis of a polarized epithelium	1/127	80/21092	0.383727	0.48498	0.373254	Ajap1	1
GO:0043154	GO:0043154	negative regulation of cysteine-type endopeptidase activity involved in apoptotic process	1/127	80/21092	0.383727	0.48498	0.373254	Nr4a1	1
GO:0045814	GO:0045814	negative regulation of gene expression, epigenetic	1/127	80/21092	0.383727	0.48498	0.373254	Msl3l2	1
GO:0060113	GO:0060113	inner ear receptor cell differentiation	1/127	80/21092	0.383727	0.48498	0.373254	Gabrb3	1
GO:1903509	GO:1903509	liposaccharide metabolic process	1/127	80/21092	0.383727	0.48498	0.373254	St6galnac5	1
GO:0042176	GO:0042176	regulation of protein catabolic process	3/127	371/21092	0.387083	0.487848	0.375462	Gja1/Efna1/Rab26	3
GO:0006919	GO:0006919	activation of cysteine-type endopeptidase activity involved in apoptotic process	1/127	81/21092	0.387452	0.487848	0.375462	Ngfr	1
GO:0022406	GO:0022406	membrane docking	1/127	81/21092	0.387452	0.487848	0.375462	Vamp8	1
GO:0046530	GO:0046530	photoreceptor cell differentiation	1/127	81/21092	0.387452	0.487848	0.375462	Six3os1	1
GO:0048663	GO:0048663	neuron fate commitment	1/127	81/21092	0.387452	0.487848	0.375462	Nkx2-2	1
GO:0050818	GO:0050818	regulation of coagulation	1/127	81/21092	0.387452	0.487848	0.375462	Cd36	1
GO:1901888	GO:1901888	regulation of cell junction assembly	1/127	81/21092	0.387452	0.487848	0.375462	Gja1	1
GO:0000281	GO:0000281	mitotic cytokinesis	1/127	82/21092	0.391154	0.491193	0.378035	Ank3	1
GO:0045471	GO:0045471	response to ethanol	1/127	82/21092	0.391154	0.491193	0.378035	Grin3a	1
GO:0046031	GO:0046031	ADP metabolic process	1/127	82/21092	0.391154	0.491193	0.378035	Pfkp	1
GO:1904063	GO:1904063	negative regulation of cation transmembrane transport	1/127	82/21092	0.391154	0.491193	0.378035	Ank3	1
GO:2001057	GO:2001057	reactive nitrogen species metabolic process	1/127	82/21092	0.391154	0.491193	0.378035	Cd36	1
GO:0090276	GO:0090276	regulation of peptide hormone secretion	2/127	225/21092	0.393486	0.493593	0.379882	Gja1/Gpr68	2
GO:1903531	GO:1903531	negative regulation of secretion by cell	2/127	225/21092	0.393486	0.493593	0.379882	Angpt1/Vamp8	2
GO:0003151	GO:0003151	outflow tract morphogenesis	1/127	83/21092	0.394835	0.494228	0.380371	Tbx2	1
GO:0010827	GO:0010827	regulation of glucose transmembrane transport	1/127	83/21092	0.394835	0.494228	0.380371	Slc1a2	1
GO:0042632	GO:0042632	cholesterol homeostasis	1/127	83/21092	0.394835	0.494228	0.380371	Lima1	1
GO:1903363	GO:1903363	negative regulation of cellular protein catabolic process	1/127	83/21092	0.394835	0.494228	0.380371	Efna1	1
GO:0048863	GO:0048863	stem cell differentiation	2/127	226/21092	0.395608	0.494668	0.38071	Six3/Tbx2	2
GO:0051607	GO:0051607	defense response to virus	2/127	226/21092	0.395608	0.494668	0.38071	Ifitm3/Trim25	2
GO:0046034	GO:0046034	ATP metabolic process	2/127	227/21092	0.397727	0.496788	0.382342	Pfkp/Chchd10	2
GO:0051606	GO:0051606	detection of stimulus	2/127	227/21092	0.397727	0.496788	0.382342	Cxcr4/Ngfr	2
GO:0042475	GO:0042475	odontogenesis of dentin-containing tooth	1/127	84/21092	0.398493	0.496952	0.382468	Ngfr	1
GO:0044728	GO:0044728	DNA methylation or demethylation	1/127	84/21092	0.398493	0.496952	0.382468	Zfp57	1
GO:0055092	GO:0055092	sterol homeostasis	1/127	84/21092	0.398493	0.496952	0.382468	Lima1	1
GO:0001894	GO:0001894	tissue homeostasis	2/127	228/21092	0.399842	0.498369	0.383559	Abca4/Trf	2
GO:0002690	GO:0002690	positive regulation of leukocyte chemotaxis	1/127	85/21092	0.402129	0.499628	0.384527	Cxcl14	1
GO:0015908	GO:0015908	fatty acid transport	1/127	85/21092	0.402129	0.499628	0.384527	Cd36	1
GO:0070252	GO:0070252	actin-mediated cell contraction	1/127	85/21092	0.402129	0.499628	0.384527	Dsc2	1
GO:0070509	GO:0070509	calcium ion import	1/127	85/21092	0.402129	0.499628	0.384527	Cxcr4	1
GO:1904035	GO:1904035	regulation of epithelial cell apoptotic process	1/127	85/21092	0.402129	0.499628	0.384527	Angpt1	1
GO:2000117	GO:2000117	negative regulation of cysteine-type endopeptidase activity	1/127	85/21092	0.402129	0.499628	0.384527	Nr4a1	1
GO:0090092	GO:0090092	regulation of transmembrane receptor protein serine/threonine kinase signaling pathway	2/127	230/21092	0.404062	0.501764	0.386172	Dact2/Npnt	2
GO:0042490	GO:0042490	mechanoreceptor differentiation	1/127	86/21092	0.405744	0.502788	0.386959	Gabrb3	1
GO:0060411	GO:0060411	cardiac septum morphogenesis	1/127	86/21092	0.405744	0.502788	0.386959	Tbx2	1
GO:1900407	GO:1900407	regulation of cellular response to oxidative stress	1/127	86/21092	0.405744	0.502788	0.386959	Cd36	1
GO:1903524	GO:1903524	positive regulation of blood circulation	1/127	86/21092	0.405744	0.502788	0.386959	Gja1	1
GO:0042692	GO:0042692	muscle cell differentiation	3/127	383/21092	0.40656	0.503533	0.387533	Tbx2/Flnc/Npnt	3
GO:0009991	GO:0009991	response to extracellular stimulus	3/127	384/21092	0.408175	0.504841	0.38854	Cyp24a1/Slc1a2/Dsc2	3
GO:0048545	GO:0048545	response to steroid hormone	2/127	232/21092	0.408269	0.504841	0.38854	Anxa3/Alpl	2
GO:0050663	GO:0050663	cytokine secretion	2/127	232/21092	0.408269	0.504841	0.38854	Cd36/Angpt1	2
GO:0003281	GO:0003281	ventricular septum development	1/127	87/21092	0.409336	0.504841	0.38854	Cxcr4	1
GO:0009135	GO:0009135	purine nucleoside diphosphate metabolic process	1/127	87/21092	0.409336	0.504841	0.38854	Pfkp	1
GO:0009179	GO:0009179	purine ribonucleoside diphosphate metabolic process	1/127	87/21092	0.409336	0.504841	0.38854	Pfkp	1
GO:0010717	GO:0010717	regulation of epithelial to mesenchymal transition	1/127	87/21092	0.409336	0.504841	0.38854	Efna1	1
GO:0072091	GO:0072091	regulation of stem cell proliferation	1/127	87/21092	0.409336	0.504841	0.38854	Six3	1
GO:0007187	GO:0007187	G protein-coupled receptor signaling pathway, coupled to cyclic nucleotide second messenger	2/127	233/21092	0.410367	0.505846	0.389313	Adgre5/Gnao1	2
GO:0006813	GO:0006813	potassium ion transport	2/127	234/21092	0.412461	0.506584	0.389881	Wnk4/Ank3	2
GO:0032886	GO:0032886	regulation of microtubule-based process	2/127	234/21092	0.412461	0.506584	0.389881	Tubb4a/Fgf13	2
GO:0001708	GO:0001708	cell fate specification	1/127	88/21092	0.412908	0.506584	0.389881	Nkx2-2	1
GO:0006476	GO:0006476	protein deacetylation	1/127	88/21092	0.412908	0.506584	0.389881	Msl3l2	1
GO:0032760	GO:0032760	positive regulation of tumor necrosis factor production	1/127	88/21092	0.412908	0.506584	0.389881	Cd36	1
GO:0036503	GO:0036503	ERAD pathway	1/127	88/21092	0.412908	0.506584	0.389881	Trim25	1
GO:0051289	GO:0051289	protein homotetramerization	1/127	88/21092	0.412908	0.506584	0.389881	Pfkp	1
GO:1900182	GO:1900182	positive regulation of protein localization to nucleus	1/127	88/21092	0.412908	0.506584	0.389881	Ngfr	1
GO:1905954	GO:1905954	positive regulation of lipid localization	1/127	88/21092	0.412908	0.506584	0.389881	Cd36	1
GO:0006165	GO:0006165	nucleoside diphosphate phosphorylation	1/127	89/21092	0.416458	0.509341	0.392003	Pfkp	1
GO:0009798	GO:0009798	axis specification	1/127	89/21092	0.416458	0.509341	0.392003	Six3	1
GO:0019359	GO:0019359	nicotinamide nucleotide biosynthetic process	1/127	89/21092	0.416458	0.509341	0.392003	Pfkp	1
GO:0051937	GO:0051937	catecholamine transport	1/127	89/21092	0.416458	0.509341	0.392003	Cadps	1
GO:0060415	GO:0060415	muscle tissue morphogenesis	1/127	89/21092	0.416458	0.509341	0.392003	Angpt1	1
GO:1903557	GO:1903557	positive regulation of tumor necrosis factor superfamily cytokine production	1/127	89/21092	0.416458	0.509341	0.392003	Cd36	1
GO:0072594	GO:0072594	establishment of protein localization to organelle	3/127	390/21092	0.417841	0.510767	0.3931	Six3/Cd36/Angpt1	3
GO:0001938	GO:0001938	positive regulation of endothelial cell proliferation	1/127	90/21092	0.419986	0.512056	0.394092	Nr4a1	1
GO:0032755	GO:0032755	positive regulation of interleukin-6 production	1/127	90/21092	0.419986	0.512056	0.394092	Cd36	1
GO:0040014	GO:0040014	regulation of multicellular organism growth	1/127	90/21092	0.419986	0.512056	0.394092	Ghr	1
GO:0045069	GO:0045069	regulation of viral genome replication	1/127	90/21092	0.419986	0.512056	0.394092	Ifitm3	1
GO:0060395	GO:0060395	SMAD protein signal transduction	1/127	90/21092	0.419986	0.512056	0.394092	Trf	1
GO:0045444	GO:0045444	fat cell differentiation	2/127	238/21092	0.420802	0.512784	0.394653	Nr4a1/Lama4	2
GO:0043393	GO:0043393	regulation of protein binding	2/127	239/21092	0.422878	0.514461	0.395944	Cd36/Angpt1	2
GO:0002027	GO:0002027	regulation of heart rate	1/127	91/21092	0.423493	0.514461	0.395944	Dsc2	1
GO:0009185	GO:0009185	ribonucleoside diphosphate metabolic process	1/127	91/21092	0.423493	0.514461	0.395944	Pfkp	1
GO:0019226	GO:0019226	transmission of nerve impulse	1/127	91/21092	0.423493	0.514461	0.395944	Ank3	1
GO:0046939	GO:0046939	nucleotide phosphorylation	1/127	91/21092	0.423493	0.514461	0.395944	Pfkp	1
GO:0048477	GO:0048477	oogenesis	1/127	91/21092	0.423493	0.514461	0.395944	Grb14	1
GO:0010639	GO:0010639	negative regulation of organelle organization	3/127	394/21092	0.424257	0.515123	0.396453	Tubb4a/Lima1/Fgf13	3
GO:0051346	GO:0051346	negative regulation of hydrolase activity	3/127	395/21092	0.425858	0.516799	0.397742	Serpinb8/Nr4a1/Col28a1	3
GO:0019363	GO:0019363	pyridine nucleotide biosynthetic process	1/127	92/21092	0.42698	0.517625	0.398378	Pfkp	1
GO:0072676	GO:0072676	lymphocyte migration	1/127	92/21092	0.42698	0.517625	0.398378	Cxcl14	1
GO:0001570	GO:0001570	vasculogenesis	1/127	93/21092	0.430445	0.520729	0.400768	Angpt1	1
GO:0001676	GO:0001676	long-chain fatty acid metabolic process	1/127	93/21092	0.430445	0.520729	0.400768	Cd36	1
GO:0030004	GO:0030004	cellular monovalent inorganic cation homeostasis	1/127	93/21092	0.430445	0.520729	0.400768	Tesc	1
GO:0061640	GO:0061640	cytoskeleton-dependent cytokinesis	1/127	93/21092	0.430445	0.520729	0.400768	Ank3	1
GO:0032535	GO:0032535	regulation of cellular component size	3/127	398/21092	0.43065	0.520729	0.400768	Epha7/Lima1/Fgf13	3
GO:0002697	GO:0002697	regulation of immune effector process	3/127	399/21092	0.432244	0.522119	0.401837	Cd36/Angpt1/Vamp8	3
GO:0007015	GO:0007015	actin filament organization	3/127	399/21092	0.432244	0.522119	0.401837	Tpm2/Lima1/Trf	3
GO:0009150	GO:0009150	purine ribonucleotide metabolic process	3/127	400/21092	0.433837	0.522762	0.402332	Pfkp/Gucy1a1/Chchd10	3
GO:0006119	GO:0006119	oxidative phosphorylation	1/127	94/21092	0.43389	0.522762	0.402332	Chchd10	1
GO:0006304	GO:0006304	DNA modification	1/127	94/21092	0.43389	0.522762	0.402332	Zfp57	1
GO:0032612	GO:0032612	interleukin-1 production	1/127	94/21092	0.43389	0.522762	0.402332	Cd36	1
GO:0043506	GO:0043506	regulation of JUN kinase activity	1/127	94/21092	0.43389	0.522762	0.402332	Trf	1
GO:0006979	GO:0006979	response to oxidative stress	3/127	402/21092	0.437018	0.526077	0.404883	Ptprn/Cd36/Ngfr	3
GO:0032006	GO:0032006	regulation of TOR signaling	1/127	95/21092	0.437314	0.526077	0.404883	Reln	1
GO:1902882	GO:1902882	regulation of response to oxidative stress	1/127	95/21092	0.437314	0.526077	0.404883	Cd36	1
GO:0002224	GO:0002224	toll-like receptor signaling pathway	1/127	96/21092	0.440717	0.529086	0.407199	Cd36	1
GO:0019395	GO:0019395	fatty acid oxidation	1/127	96/21092	0.440717	0.529086	0.407199	Cd36	1
GO:0072525	GO:0072525	pyridine-containing compound biosynthetic process	1/127	96/21092	0.440717	0.529086	0.407199	Pfkp	1
GO:1903426	GO:1903426	regulation of reactive oxygen species biosynthetic process	1/127	96/21092	0.440717	0.529086	0.407199	Cd36	1
GO:0030198	GO:0030198	extracellular matrix organization	2/127	249/21092	0.443425	0.532059	0.409487	Col28a1/Npnt	2
GO:0006641	GO:0006641	triglyceride metabolic process	1/127	97/21092	0.4441	0.532059	0.409487	Cd36	1
GO:0048644	GO:0048644	muscle organ morphogenesis	1/127	97/21092	0.4441	0.532059	0.409487	Angpt1	1
GO:0070227	GO:0070227	lymphocyte apoptotic process	1/127	97/21092	0.4441	0.532059	0.409487	Efna1	1
GO:0002699	GO:0002699	positive regulation of immune effector process	2/127	250/21092	0.445458	0.533413	0.410529	Cd36/Vamp8	2
GO:0007584	GO:0007584	response to nutrient	1/127	98/21092	0.447463	0.53445	0.411328	Cyp24a1	1
GO:0021782	GO:0021782	glial cell development	1/127	98/21092	0.447463	0.53445	0.411328	Nkx2-2	1
GO:0034440	GO:0034440	lipid oxidation	1/127	98/21092	0.447463	0.53445	0.411328	Cd36	1
GO:0034766	GO:0034766	negative regulation of ion transmembrane transport	1/127	98/21092	0.447463	0.53445	0.411328	Ank3	1
GO:0110110	GO:0110110	positive regulation of animal organ morphogenesis	1/127	98/21092	0.447463	0.53445	0.411328	Ngfr	1
GO:0009101	GO:0009101	glycoprotein biosynthetic process	2/127	252/21092	0.449511	0.535716	0.412302	St6galnac5/Phlda1	2
GO:0009167	GO:0009167	purine ribonucleoside monophosphate metabolic process	2/127	252/21092	0.449511	0.535716	0.412302	Pfkp/Chchd10	2
GO:0009205	GO:0009205	purine ribonucleoside triphosphate metabolic process	2/127	252/21092	0.449511	0.535716	0.412302	Pfkp/Chchd10	2
GO:0009259	GO:0009259	ribonucleotide metabolic process	3/127	410/21092	0.449675	0.535716	0.412302	Pfkp/Gucy1a1/Chchd10	3
GO:0031532	GO:0031532	actin cytoskeleton reorganization	1/127	99/21092	0.450805	0.535716	0.412302	S1pr2	1
GO:0035601	GO:0035601	protein deacylation	1/127	99/21092	0.450805	0.535716	0.412302	Msl3l2	1
GO:0042310	GO:0042310	vasoconstriction	1/127	99/21092	0.450805	0.535716	0.412302	Gja1	1
GO:0046427	GO:0046427	positive regulation of JAK-STAT cascade	1/127	99/21092	0.450805	0.535716	0.412302	Ghr	1
GO:0098732	GO:0098732	macromolecule deacylation	1/127	99/21092	0.450805	0.535716	0.412302	Msl3l2	1
GO:0099072	GO:0099072	regulation of postsynaptic membrane neurotransmitter receptor levels	1/127	99/21092	0.450805	0.535716	0.412302	Gpc4	1
GO:0009126	GO:0009126	purine nucleoside monophosphate metabolic process	2/127	253/21092	0.451531	0.536037	0.412549	Pfkp/Chchd10	2
GO:0060541	GO:0060541	respiratory system development	2/127	253/21092	0.451531	0.536037	0.412549	Zic3/Rarg	2
GO:0006805	GO:0006805	xenobiotic metabolic process	1/127	100/21092	0.454128	0.538574	0.414501	Ghr	1
GO:0008306	GO:0008306	associative learning	1/127	100/21092	0.454128	0.538574	0.414501	Reln	1
GO:0002702	GO:0002702	positive regulation of production of molecular mediator of immune response	1/127	101/21092	0.45743	0.541559	0.416799	Cd36	1
GO:0051651	GO:0051651	maintenance of location in cell	1/127	101/21092	0.45743	0.541559	0.416799	Ank3	1
GO:0009161	GO:0009161	ribonucleoside monophosphate metabolic process	2/127	256/21092	0.457568	0.541559	0.416799	Pfkp/Chchd10	2
GO:0009199	GO:0009199	ribonucleoside triphosphate metabolic process	2/127	256/21092	0.457568	0.541559	0.416799	Pfkp/Chchd10	2
GO:0031647	GO:0031647	regulation of protein stability	2/127	257/21092	0.459572	0.543657	0.418413	Efna1/Tesc	2
GO:0006090	GO:0006090	pyruvate metabolic process	1/127	102/21092	0.460713	0.544184	0.418819	Pfkp	1
GO:0017015	GO:0017015	regulation of transforming growth factor beta receptor signaling pathway	1/127	102/21092	0.460713	0.544184	0.418819	Npnt	1
GO:0042136	GO:0042136	neurotransmitter biosynthetic process	1/127	102/21092	0.460713	0.544184	0.418819	Cd36	1
GO:0034599	GO:0034599	cellular response to oxidative stress	2/127	258/21092	0.461571	0.544924	0.419388	Cd36/Ngfr	2
GO:0001657	GO:0001657	ureteric bud development	1/127	103/21092	0.463976	0.54584	0.420094	Npnt	1
GO:0001959	GO:0001959	regulation of cytokine-mediated signaling pathway	1/127	103/21092	0.463976	0.54584	0.420094	Angpt1	1
GO:0006612	GO:0006612	protein targeting to membrane	1/127	103/21092	0.463976	0.54584	0.420094	Ank3	1
GO:0072163	GO:0072163	mesonephric epithelium development	1/127	103/21092	0.463976	0.54584	0.420094	Npnt	1
GO:0072164	GO:0072164	mesonephric tubule development	1/127	103/21092	0.463976	0.54584	0.420094	Npnt	1
GO:1904894	GO:1904894	positive regulation of STAT cascade	1/127	103/21092	0.463976	0.54584	0.420094	Ghr	1
GO:1905477	GO:1905477	positive regulation of protein localization to membrane	1/127	103/21092	0.463976	0.54584	0.420094	Ank3	1
GO:0002366	GO:0002366	leukocyte activation involved in immune response	2/127	260/21092	0.465558	0.547153	0.421104	Anxa3/Vamp8	2
GO:0009144	GO:0009144	purine nucleoside triphosphate metabolic process	2/127	260/21092	0.465558	0.547153	0.421104	Pfkp/Chchd10	2
GO:0048704	GO:0048704	embryonic skeletal system morphogenesis	1/127	104/21092	0.467219	0.547734	0.421551	Osr2	1
GO:1900006	GO:1900006	positive regulation of dendrite development	1/127	104/21092	0.467219	0.547734	0.421551	Reln	1
[truncated: 348 more rows]

## Sheet: CC of ZC4H2 DEG
	ID	Description	GeneRatio	BgRatio	pvalue	p.adjust	qvalue	geneID	Count
GO:0062023	GO:0062023	collagen-containing extracellular matrix	12/129	331/21298	8.38155e-07	0.00023636	0.000170278	Lamb1/Lama4/Thbs2/Emilin2/Anxa3/Gpc4/Trf/Mamdc2/Fras1/Npnt/Reln/Col28a1	12
GO:0098982	GO:0098982	GABA-ergic synapse	7/129	100/21298	2.54659e-06	0.00035365	0.000254776	Cdh10/Slc6a17/Gabrb3/Gucy1a1/Pcdh17/Slitrk2/Nrxn3	7
GO:0005604	GO:0005604	basement membrane	7/129	106/21298	3.76224e-06	0.00035365	0.000254776	Lamb1/Lama4/Thbs2/Trf/Fras1/Npnt/Col28a1	7
GO:0031012	GO:0031012	extracellular matrix	13/129	476/21298	6.5848e-06	0.000464228	0.000334439	Lamb1/Lama4/Thbs2/Emilin2/Alpl/Anxa3/Gpc4/Trf/Mamdc2/Fras1/Npnt/Reln/Col28a1	13
GO:0099240	GO:0099240	intrinsic component of synaptic membrane	9/129	247/21298	2.00733e-05	0.00113213	0.000815609	Slc1a2/Cdh10/Gria4/Epha7/Gpc4/Gabrb3/Pcdh17/Slitrk2/Grin3a	9
GO:0043235	GO:0043235	receptor complex	11/129	398/21298	3.13105e-05	0.00147159	0.00106016	Cd36/Alcam/Gria4/Epha7/Gabrb1/Trf/Gabrb3/Nrn1/Grin3a/Npnt/Ghr	11
GO:0099699	GO:0099699	integral component of synaptic membrane	8/129	229/21298	7.8921e-05	0.00305544	0.0022012	Slc1a2/Cdh10/Gria4/Epha7/Gabrb3/Pcdh17/Slitrk2/Grin3a	8
GO:0099055	GO:0099055	integral component of postsynaptic membrane	7/129	172/21298	8.66792e-05	0.00305544	0.0022012	Cdh10/Gria4/Epha7/Gabrb3/Pcdh17/Slitrk2/Grin3a	7
GO:0098936	GO:0098936	intrinsic component of postsynaptic membrane	7/129	181/21298	0.000119172	0.00373406	0.00269008	Cdh10/Gria4/Epha7/Gabrb3/Pcdh17/Slitrk2/Grin3a	7
GO:0044291	GO:0044291	cell-cell contact zone	5/129	82/21298	0.000141672	0.00399514	0.00287817	Dsc2/Fgf13/Ajap1/Gja1/Ank3	5
GO:0045211	GO:0045211	postsynaptic membrane	9/129	374/21298	0.000464535	0.0103866	0.0074827	Cdh10/Gria4/Epha7/Gabrb1/Gabrb3/Pcdh17/Slitrk2/Grin3a/Ank3	9
GO:0005913	GO:0005913	cell-cell adherens junction	5/129	107/21298	0.000489334	0.0103866	0.0074827	Cdh10/Dsc2/Cdh11/Ajap1/Gja1	5
GO:0099060	GO:0099060	integral component of postsynaptic specialization membrane	5/129	108/21298	0.000510625	0.0103866	0.0074827	Cdh10/Gria4/Epha7/Gabrb3/Grin3a	5
GO:0014704	GO:0014704	intercalated disc	4/129	62/21298	0.00054605	0.0103866	0.0074827	Dsc2/Fgf13/Gja1/Ank3	4
GO:0005911	GO:0005911	cell-cell junction	10/129	466/21298	0.000552479	0.0103866	0.0074827	Ngfr/Cdh10/Dsc2/Fgf13/Cdh11/Wnk4/Ajap1/Cxcr4/Gja1/Ank3	10
GO:0098948	GO:0098948	intrinsic component of postsynaptic specialization membrane	5/129	114/21298	0.000653358	0.0115154	0.00829593	Cdh10/Gria4/Epha7/Gabrb3/Grin3a	5
GO:0098802	GO:0098802	plasma membrane receptor complex	6/129	182/21298	0.000855883	0.0141976	0.0102282	Alcam/Gria4/Trf/Nrn1/Grin3a/Npnt	6
GO:0099634	GO:0099634	postsynaptic specialization membrane	5/129	139/21298	0.0015871	0.0248645	0.0179128	Cdh10/Gria4/Epha7/Gabrb3/Grin3a	5
GO:0019898	GO:0019898	extrinsic component of membrane	7/129	312/21298	0.00295456	0.043852	0.0315917	Cdh10/Cdh11/Gnao1/Trf/Gng11/Cadps/Ghr	7
GO:0005769	GO:0005769	early endosome	6/129	253/21298	0.00447017	0.0588982	0.0424313	Steap2/Trf/Rin3/Cxcr4/Vamp8/Gja1	6
GO:0008328	GO:0008328	ionotropic glutamate receptor complex	3/129	57/21298	0.00500444	0.0588982	0.0424313	Gria4/Nrn1/Grin3a	3
GO:0016328	GO:0016328	lateral plasma membrane	3/129	58/21298	0.00525433	0.0588982	0.0424313	Fgf13/Gja1/Ank3	3
GO:0019897	GO:0019897	extrinsic component of plasma membrane	5/129	185/21298	0.00541797	0.0588982	0.0424313	Cdh10/Cdh11/Gnao1/Trf/Gng11	5
GO:0098878	GO:0098878	neurotransmitter receptor complex	3/129	59/21298	0.00551161	0.0588982	0.0424313	Gria4/Nrn1/Grin3a	3
GO:1902711	GO:1902711	GABA-A receptor complex	2/129	19/21298	0.00581885	0.0588982	0.0424313	Gabrb1/Gabrb3	2
GO:0033267	GO:0033267	axon part	8/129	447/21298	0.00593031	0.0588982	0.0424313	Slc1a2/Gria4/Ptprn/Fgf13/Gabrb3/Cxcr4/Tubb4a/Ank3	8
GO:0034678	GO:0034678	integrin alpha8-beta1 complex	1/129	1/21298	0.00605691	0.0588982	0.0424313	Npnt	1
GO:0043257	GO:0043257	laminin-8 complex	1/129	1/21298	0.00605691	0.0588982	0.0424313	Lamb1	1
GO:0070195	GO:0070195	growth hormone receptor complex	1/129	1/21298	0.00605691	0.0588982	0.0424313	Ghr	1
GO:0031225	GO:0031225	anchored component of membrane	5/129	193/21298	0.00645964	0.0607206	0.0437442	Efna1/Alpl/Gpc4/Nrn1/Rab26	5
GO:1902710	GO:1902710	GABA receptor complex	2/129	21/21298	0.00708971	0.064223	0.0462674	Gabrb1/Gabrb3	2
GO:0042734	GO:0042734	presynaptic membrane	5/129	200/21298	0.00748013	0.064223	0.0462674	Slc1a2/Cdh10/Gpc4/Pcdh17/Nrxn3	5
GO:0098889	GO:0098889	intrinsic component of presynaptic membrane	4/129	128/21298	0.00769029	0.064223	0.0462674	Slc1a2/Cdh10/Gpc4/Pcdh17	4
GO:0005912	GO:0005912	adherens junction	6/129	284/21298	0.00774319	0.064223	0.0462674	Cdh10/Lima1/Dsc2/Cdh11/Ajap1/Gja1	6
GO:0030659	GO:0030659	cytoplasmic vesicle membrane	6/129	289/21298	0.00839969	0.0676775	0.0487561	Slc6a17/Anxa3/Trf/Vamp8/Cadps/Rab26	6
GO:0030141	GO:0030141	secretory granule	7/129	383/21298	0.00885475	0.0693622	0.0499698	Scg5/Thbs2/Ptprn/Anxa3/Vamp8/Cadps/Rab26	7
GO:0070161	GO:0070161	anchoring junction	6/129	299/21298	0.00983131	0.0724645	0.0522047	Cdh10/Lima1/Dsc2/Cdh11/Ajap1/Gja1	6
GO:0046658	GO:0046658	anchored component of plasma membrane	3/129	73/21298	0.00991867	0.0724645	0.0522047	Efna1/Gpc4/Nrn1	3
GO:0099061	GO:0099061	integral component of postsynaptic density membrane	3/129	75/21298	0.010675	0.0724645	0.0522047	Gria4/Epha7/Grin3a	3
GO:0009897	GO:0009897	external side of plasma membrane	7/129	399/21298	0.0109243	0.0724645	0.0522047	Ngfr/Cd36/Alcam/Gpc4/Trf/Cxcr4/Ghr	7
GO:0031526	GO:0031526	brush border membrane	3/129	77/21298	0.0114638	0.0724645	0.0522047	Cd36/Lima1/Cybrd1	3
GO:0005607	GO:0005607	laminin-2 complex	1/129	2/21298	0.0120774	0.0724645	0.0522047	Lamb1	1
GO:0005862	GO:0005862	muscle thin filament tropomyosin	1/129	2/21298	0.0120774	0.0724645	0.0522047	Tpm2	1
GO:0008074	GO:0008074	guanylate cyclase complex, soluble	1/129	2/21298	0.0120774	0.0724645	0.0522047	Gucy1a1	1
GO:0098594	GO:0098594	mucin granule	1/129	2/21298	0.0120774	0.0724645	0.0522047	Vamp8	1
GO:0098674	GO:0098674	extrinsic component of neuronal dense core vesicle membrane	1/129	2/21298	0.0120774	0.0724645	0.0522047	Cadps	1
GO:0098922	GO:0098922	extrinsic component of dense core granule membrane	1/129	2/21298	0.0120774	0.0724645	0.0522047	Cadps	1
GO:0012506	GO:0012506	vesicle membrane	6/129	315/21298	0.0124717	0.0732711	0.0527858	Slc6a17/Anxa3/Trf/Vamp8/Cadps/Rab26	6
GO:0099146	GO:0099146	intrinsic component of postsynaptic density membrane	3/129	81/21298	0.0131401	0.0749066	0.0539641	Gria4/Epha7/Grin3a	3
GO:0016342	GO:0016342	catenin complex	2/129	29/21298	0.0132813	0.0749066	0.0539641	Cdh10/Cdh11	2
GO:0030667	GO:0030667	secretory granule membrane	3/129	82/21298	0.0135799	0.0750888	0.0540953	Vamp8/Cadps/Rab26	3
GO:0044304	GO:0044304	main axon	3/129	85/21298	0.0149491	0.0810703	0.0584045	Slc1a2/Tubb4a/Ank3	3
GO:0032281	GO:0032281	AMPA glutamate receptor complex	2/129	32/21298	0.0160352	0.0834985	0.0601538	Gria4/Nrn1	2
GO:0099572	GO:0099572	postsynaptic specialization	7/129	433/21298	0.0164574	0.0834985	0.0601538	Ngfr/Bcas1/Cdh10/Gria4/Epha7/Gabrb3/Grin3a	7
GO:0005834	GO:0005834	heterotrimeric G-protein complex	2/129	33/21298	0.0170029	0.0834985	0.0601538	Gnao1/Gng11	2
GO:1905360	GO:1905360	GTPase complex	2/129	33/21298	0.0170029	0.0834985	0.0601538	Gnao1/Gng11	2
GO:0005606	GO:0005606	laminin-1 complex	1/129	3/21298	0.0180617	0.0834985	0.0601538	Lamb1	1
GO:0005853	GO:0005853	eukaryotic translation elongation factor 1 complex	1/129	3/21298	0.0180617	0.0834985	0.0601538	Eef1a2	1
GO:0005945	GO:0005945	6-phosphofructokinase complex	1/129	3/21298	0.0180617	0.0834985	0.0601538	Pfkp	1
GO:0035577	GO:0035577	azurophil granule membrane	1/129	3/21298	0.0180617	0.0834985	0.0601538	Vamp8	1
GO:0043259	GO:0043259	laminin-10 complex	1/129	3/21298	0.0180617	0.0834985	0.0601538	Lamb1	1
GO:0030139	GO:0030139	endocytic vesicle	4/129	169/21298	0.0195871	0.0890896	0.0641818	Ngfr/Anxa3/Trf/Vamp8	4
GO:0031594	GO:0031594	neuromuscular junction	3/129	98/21298	0.0217574	0.0973903	0.0701617	Lama4/Epha7/Ank3	3
GO:0098839	GO:0098839	postsynaptic density membrane	3/129	99/21298	0.0223404	0.0984373	0.070916	Gria4/Epha7/Grin3a	3
GO:0033269	GO:0033269	internode region of axon	1/129	4/21298	0.0240101	0.102588	0.0739066	Tubb4a	1
GO:0099160	GO:0099160	postsynaptic intermediate filament cytoskeleton	1/129	4/21298	0.0240101	0.102588	0.0739066	Ina	1
GO:0009925	GO:0009925	basal plasma membrane	2/129	42/21298	0.0267657	0.112655	0.081159	Trf/Ank3	2
GO:0005770	GO:0005770	late endosome	4/129	192/21298	0.0295097	0.117197	0.0844309	Trf/Cxcr4/Vamp8/Gja1	4
GO:0030485	GO:0030485	smooth muscle contractile fiber	1/129	5/21298	0.0299227	0.117197	0.0844309	Npnt	1
GO:0072487	GO:0072487	MSL complex	1/129	5/21298	0.0299227	0.117197	0.0844309	Msl3l2	1
GO:0097433	GO:0097433	dense body	1/129	5/21298	0.0299227	0.117197	0.0844309	Trf	1
GO:0099012	GO:0099012	neuronal dense core vesicle membrane	1/129	5/21298	0.0299227	0.117197	0.0844309	Cadps	1
GO:0034707	GO:0034707	chloride channel complex	2/129	46/21298	0.0316761	0.122365	0.088154	Gabrb1/Gabrb3	2
GO:0098685	GO:0098685	Schaffer collateral - CA1 synapse	3/129	115/21298	0.0328189	0.125067	0.0901002	Epha7/Cdh11/Ina	3
GO:0099056	GO:0099056	integral component of presynaptic membrane	3/129	116/21298	0.0335454	0.126131	0.0908667	Slc1a2/Cdh10/Pcdh17	3
GO:0034702	GO:0034702	ion channel complex	5/129	296/21298	0.0343142	0.127324	0.0917263	Gria4/Gabrb1/Gabrb3/Nrn1/Grin3a	5
GO:0032983	GO:0032983	kainate selective glutamate receptor complex	1/129	6/21298	0.0357997	0.12943	0.0932435	Gria4	1
GO:1990712	GO:1990712	HFE-transferrin receptor complex	1/129	6/21298	0.0357997	0.12943	0.0932435	Trf	1
GO:0031253	GO:0031253	cell projection membrane	5/129	302/21298	0.0369092	0.131752	0.0949164	Ngfr/Cd36/Slc1a2/Lima1/Cybrd1	5
GO:1902495	GO:1902495	transmembrane transporter complex	5/129	311/21298	0.0410232	0.143206	0.103168	Gria4/Gabrb1/Gabrb3/Nrn1/Grin3a	5
GO:0014731	GO:0014731	spectrin-associated cytoskeleton	1/129	7/21298	0.0416414	0.143206	0.103168	Ank3	1
GO:0030670	GO:0030670	phagocytic vesicle membrane	1/129	7/21298	0.0416414	0.143206	0.103168	Anxa3	1
GO:0005764	GO:0005764	lysosome	6/129	422/21298	0.0436314	0.147876	0.106533	Ifitm3/Cybrd1/Cxcr4/Vamp8/Gja1/Ank3	6
GO:0000323	GO:0000323	lytic vacuole	6/129	423/21298	0.0440483	0.147876	0.106533	Ifitm3/Cybrd1/Cxcr4/Vamp8/Gja1/Ank3	6
GO:0043209	GO:0043209	myelin sheath	4/129	220/21298	0.0449847	0.149243	0.107518	Eef1a2/Gnao1/Ina/Tubb4a	4
GO:0043292	GO:0043292	contractile fiber	4/129	222/21298	0.0462347	0.150341	0.108308	Tpm2/Npnt/Gja1/Ank3	4
GO:1990351	GO:1990351	transporter complex	5/129	322/21298	0.046416	0.150341	0.108308	Gria4/Gabrb1/Gabrb3/Nrn1/Grin3a	5
GO:0031232	GO:0031232	extrinsic component of external side of plasma membrane	1/129	8/21298	0.047448	0.150341	0.108308	Trf	1
GO:0032127	GO:0032127	dense core granule membrane	1/129	8/21298	0.047448	0.150341	0.108308	Cadps	1
GO:0016323	GO:0016323	basolateral plasma membrane	4/129	228/21298	0.0501006	0.156982	0.113093	Heph/Trf/Vamp8/Ank3	4
GO:0005903	GO:0005903	brush border	3/129	138/21298	0.0516054	0.159659	0.115021	Cd36/Lima1/Cybrd1	3
GO:0043256	GO:0043256	laminin complex	1/129	9/21298	0.0532197	0.159659	0.115021	Lamb1	1
GO:0044214	GO:0044214	spanning component of plasma membrane	1/129	9/21298	0.0532197	0.159659	0.115021	Ajap1	1
GO:0089717	GO:0089717	spanning component of membrane	1/129	9/21298	0.0532197	0.159659	0.115021	Ajap1	1
GO:0005883	GO:0005883	neurofilament	1/129	10/21298	0.0589567	0.170152	0.122581	Ina	1
GO:0051286	GO:0051286	cell tip	1/129	10/21298	0.0589567	0.170152	0.122581	Trf	1
GO:0045178	GO:0045178	basal part of cell	2/129	65/21298	0.0591308	0.170152	0.122581	Trf/Ank3	2
GO:0098563	GO:0098563	intrinsic component of synaptic vesicle membrane	2/129	65/21298	0.0591308	0.170152	0.122581	Slc6a17/Rab26	2
GO:0032589	GO:0032589	neuron projection membrane	2/129	69/21298	0.0656708	0.187062	0.134763	Ngfr/Slc1a2	2
GO:0045121	GO:0045121	membrane raft	5/129	360/21298	0.0681623	0.192095	0.138388	Ngfr/Cd36/Angpt1/Tuba1c/Gja1	5
GO:0098857	GO:0098857	membrane microdomain	5/129	361/21298	0.0687999	0.192095	0.138388	Ngfr/Cd36/Angpt1/Tuba1c/Gja1	5
GO:0098992	GO:0098992	neuronal dense core vesicle	1/129	12/21298	0.0703274	0.192547	0.138714	Cadps	1
GO:0099026	GO:0099026	anchored component of presynaptic membrane	1/129	12/21298	0.0703274	0.192547	0.138714	Gpc4	1
GO:0150034	GO:0150034	distal axon	5/129	366/21298	0.0720373	0.195332	0.140721	Gria4/Ptprn/Fgf13/Gabrb3/Cxcr4	5
GO:0009898	GO:0009898	cytoplasmic side of plasma membrane	3/129	162/21298	0.0756139	0.198279	0.142844	Gnao1/Gng11/Ajap1	3
GO:0005916	GO:0005916	fascia adherens	1/129	13/21298	0.0759615	0.198279	0.142844	Gja1	1
GO:0065010	GO:0065010	extracellular membrane-bounded organelle	1/129	13/21298	0.0759615	0.198279	0.142844	Alpl	1
GO:0098589	GO:0098589	membrane region	5/129	373/21298	0.0767087	0.198279	0.142844	Ngfr/Cd36/Angpt1/Tuba1c/Gja1	5
GO:0042383	GO:0042383	sarcolemma	3/129	165/21298	0.0789094	0.198279	0.142844	Cd36/Flnc/Ank3	3
GO:0031252	GO:0031252	cell leading edge	5/129	378/21298	0.0801439	0.198279	0.142844	Ngfr/Slc1a2/Lima1/Tesc/Cxcr4	5
GO:0001725	GO:0001725	stress fiber	2/129	78/21298	0.0812009	0.198279	0.142844	Cnn2/Lima1	2
GO:0097517	GO:0097517	contractile actin filament bundle	2/129	78/21298	0.0812009	0.198279	0.142844	Cnn2/Lima1	2
GO:0005766	GO:0005766	primary lysosome	1/129	14/21298	0.0815617	0.198279	0.142844	Vamp8	1
GO:0017146	GO:0017146	NMDA selective glutamate receptor complex	1/129	14/21298	0.0815617	0.198279	0.142844	Grin3a	1
GO:0042581	GO:0042581	specific granule	1/129	14/21298	0.0815617	0.198279	0.142844	Anxa3	1
GO:0042582	GO:0042582	azurophil granule	1/129	14/21298	0.0815617	0.198279	0.142844	Vamp8	1
GO:0016528	GO:0016528	sarcoplasm	2/129	80/21298	0.084793	0.204373	0.147234	Flnc/Ank3	2
GO:0042101	GO:0042101	T cell receptor complex	1/129	15/21298	0.0871283	0.208222	0.150007	Alcam	1
GO:0030135	GO:0030135	coated vesicle	3/129	173/21298	0.0879976	0.208532	0.15023	Ngfr/Steap2/Trf	3
GO:0005581	GO:0005581	collagen trimer	2/129	83/21298	0.0902698	0.212134	0.152825	Emilin2/Col28a1	2
GO:0014069	GO:0014069	postsynaptic density	5/129	394/21298	0.0916819	0.213672	0.153933	Ngfr/Bcas1/Gria4/Epha7/Grin3a	5
GO:0098562	GO:0098562	cytoplasmic side of membrane	3/129	177/21298	0.0927006	0.214275	0.154368	Gnao1/Gng11/Ajap1	3
GO:0032279	GO:0032279	asymmetric synapse	5/129	397/21298	0.0939366	0.214585	0.154591	Ngfr/Bcas1/Gria4/Epha7/Grin3a	5
GO:0032432	GO:0032432	actin filament bundle	2/129	87/21298	0.0977292	0.214585	0.154591	Cnn2/Lima1	2
GO:0043195	GO:0043195	terminal bouton	2/129	87/21298	0.0977292	0.214585	0.154591	Gria4/Gabrb3	2
GO:0045335	GO:0045335	phagocytic vesicle	2/129	87/21298	0.0977292	0.214585	0.154591	Anxa3/Vamp8	2
GO:0005614	GO:0005614	interstitial matrix	1/129	17/21298	0.0981612	0.214585	0.154591	Mamdc2	1
GO:0033268	GO:0033268	node of Ranvier	1/129	17/21298	0.0981612	0.214585	0.154591	Ank3	1
GO:0033270	GO:0033270	paranode region of axon	1/129	17/21298	0.0981612	0.214585	0.154591	Ank3	1
GO:0043679	GO:0043679	axon terminus	3/129	183/21298	0.099946	0.216806	0.156191	Gria4/Ptprn/Gabrb3	3
GO:0042641	GO:0042641	actomyosin	2/129	89/21298	0.101523	0.218545	0.157444	Cnn2/Lima1	2
GO:0099144	GO:0099144	anchored component of synaptic membrane	1/129	18/21298	0.103628	0.221387	0.159491	Gpc4	1
GO:0098862	GO:0098862	cluster of actin-based cell projections	3/129	189/21298	0.107412	0.223864	0.161276	Cd36/Lima1/Cybrd1	3
GO:0000145	GO:0000145	exocyst	1/129	19/21298	0.109062	0.223864	0.161276	Stxbp6	1
GO:0099571	GO:0099571	postsynaptic cytoskeleton	1/129	19/21298	0.109062	0.223864	0.161276	Ina	1
GO:0005667	GO:0005667	transcription factor complex	5/129	417/21298	0.109685	0.223864	0.161276	Tbx2/Rarg/Nr4a1/Six3/Dach1	5
GO:0098984	GO:0098984	neuron to neuron synapse	5/129	422/21298	0.113813	0.223864	0.161276	Ngfr/Bcas1/Gria4/Epha7/Grin3a	5
GO:0005922	GO:0005922	connexin complex	1/129	20/21298	0.114463	0.223864	0.161276	Gja1	1
GO:0031091	GO:0031091	platelet alpha granule	1/129	20/21298	0.114463	0.223864	0.161276	Thbs2	1
GO:0035267	GO:0035267	NuA4 histone acetyltransferase complex	1/129	20/21298	0.114463	0.223864	0.161276	Msl3l2	1
GO:0043083	GO:0043083	synaptic cleft	1/129	20/21298	0.114463	0.223864	0.161276	Lama4	1
GO:0043189	GO:0043189	H4/H2A histone acetyltransferase complex	1/129	20/21298	0.114463	0.223864	0.161276	Msl3l2	1
GO:0098993	GO:0098993	anchored component of synaptic vesicle membrane	1/129	20/21298	0.114463	0.223864	0.161276	Rab26	1
GO:0030136	GO:0030136	clathrin-coated vesicle	2/129	96/21298	0.115107	0.223864	0.161276	Ngfr/Steap2	2
GO:0031234	GO:0031234	extrinsic component of cytoplasmic side of plasma membrane	2/129	96/21298	0.115107	0.223864	0.161276	Gnao1/Gng11	2
GO:0044449	GO:0044449	contractile fiber part	3/129	198/21298	0.119005	0.226795	0.163387	Tpm2/Npnt/Ank3	3
GO:0005765	GO:0005765	lysosomal membrane	2/129	98/21298	0.119071	0.226795	0.163387	Cybrd1/Vamp8	2
GO:0030673	GO:0030673	axolemma	1/129	21/21298	0.119832	0.226795	0.163387	Slc1a2	1
GO:0043194	GO:0043194	axon initial segment	1/129	21/21298	0.119832	0.226795	0.163387	Ank3	1
GO:0098852	GO:0098852	lytic vacuole membrane	2/129	99/21298	0.121065	0.227602	0.163969	Cybrd1/Vamp8	2
GO:0044306	GO:0044306	neuron projection terminus	3/129	204/21298	0.126982	0.237145	0.170843	Gria4/Ptprn/Gabrb3	3
GO:0030666	GO:0030666	endocytic vesicle membrane	1/129	24/21298	0.135744	0.250196	0.180246	Anxa3	1
GO:0034706	GO:0034706	sodium channel complex	1/129	24/21298	0.135744	0.250196	0.180246	Gria4	1
GO:0030057	GO:0030057	desmosome	1/129	25/21298	0.140985	0.253234	0.182435	Dsc2	1
GO:0042588	GO:0042588	zymogen granule	1/129	25/21298	0.140985	0.253234	0.182435	Vamp8	1
GO:0060077	GO:0060077	inhibitory synapse	1/129	25/21298	0.140985	0.253234	0.182435	Gabrb3	1
GO:0099059	GO:0099059	integral component of presynaptic active zone membrane	1/129	25/21298	0.140985	0.253234	0.182435	Cdh10	1
GO:0030672	GO:0030672	synaptic vesicle membrane	2/129	110/21298	0.143514	0.254534	0.183371	Slc6a17/Rab26	2
GO:0099501	GO:0099501	exocytic vesicle membrane	2/129	110/21298	0.143514	0.254534	0.183371	Slc6a17/Rab26	2
GO:0002102	GO:0002102	podosome	1/129	26/21298	0.146194	0.257667	0.185628	Sh3pxd2a	1
GO:0030140	GO:0030140	trans-Golgi network transport vesicle	1/129	27/21298	0.151372	0.265136	0.191009	Steap2	1
GO:0034703	GO:0034703	cation channel complex	3/129	223/21298	0.153427	0.267077	0.192407	Gria4/Nrn1/Grin3a	3
GO:0031045	GO:0031045	dense core granule	1/129	28/21298	0.156519	0.269616	0.194236	Cadps	1
GO:0015629	GO:0015629	actin cytoskeleton	5/129	470/21298	0.157047	0.269616	0.194236	Cnn2/Lima1/Tpm2/Sh3pxd2a/Flnc	5
GO:0000139	GO:0000139	Golgi membrane	3/129	226/21298	0.157754	0.269616	0.194236	Steap2/Chst2/Rab26	3
GO:0045334	GO:0045334	clathrin-coated endocytic vesicle	1/129	29/21298	0.161634	0.274583	0.197815	Ngfr	1
GO:0005865	GO:0005865	striated muscle thin filament	1/129	30/21298	0.166719	0.278244	0.200452	Tpm2	1
GO:0098945	GO:0098945	intrinsic component of presynaptic active zone membrane	1/129	30/21298	0.166719	0.278244	0.200452	Cdh10	1
GO:0005923	GO:0005923	bicellular tight junction	2/129	121/21298	0.166749	0.278244	0.200452	Wnk4/Ank3	2
GO:0005882	GO:0005882	intermediate filament	2/129	125/21298	0.175355	0.290884	0.209558	Ina/Gja1	2
GO:0036379	GO:0036379	myofilament	1/129	32/21298	0.176797	0.29156	0.210045	Tpm2	1
GO:0005921	GO:0005921	gap junction	1/129	33/21298	0.181791	0.294732	0.21233	Gja1	1
GO:0008305	GO:0008305	integrin complex	1/129	33/21298	0.181791	0.294732	0.21233	Npnt	1
GO:0070160	GO:0070160	tight junction	2/129	128/21298	0.181856	0.294732	0.21233	Wnk4/Ank3	2
GO:0031300	GO:0031300	intrinsic component of organelle membrane	3/129	243/21298	0.182946	0.294805	0.212383	Steap2/Slc6a17/Rab26	3
GO:0032809	GO:0032809	neuronal cell body membrane	1/129	35/21298	0.191688	0.307136	0.221266	Ngfr	1
GO:0001772	GO:0001772	immunological synapse	1/129	36/21298	0.196592	0.311454	0.224377	Alcam	1
GO:0044298	GO:0044298	cell body membrane	1/129	36/21298	0.196592	0.311454	0.224377	Ngfr	1
GO:0043204	GO:0043204	perikaryon	2/129	137/21298	0.201559	0.315776	0.227491	Ngfr/Reln	2
GO:0055037	GO:0055037	recycling endosome	2/129	137/21298	0.201559	0.315776	0.227491	Trf/Vamp8	2
GO:0098636	GO:0098636	protein complex involved in cell adhesion	1/129	38/21298	0.206311	0.321435	0.231568	Npnt	1
GO:0030658	GO:0030658	transport vesicle membrane	2/129	140/21298	0.208183	0.322569	0.232385	Slc6a17/Rab26	2
GO:0043296	GO:0043296	apical junction complex	2/129	141/21298	0.210396	0.324217	0.233572	Wnk4/Ank3	2
GO:0001726	GO:0001726	ruffle	2/129	145/21298	0.219272	0.334567	0.241028	Lima1/Tesc	2
GO:0005771	GO:0005771	multivesicular body	1/129	41/21298	0.220672	0.334567	0.241028	Gja1	1
GO:0032154	GO:0032154	cleavage furrow	1/129	41/21298	0.220672	0.334567	0.241028	Lima1	1
GO:1902562	GO:1902562	H4 histone acetyltransferase complex	1/129	42/21298	0.225401	0.33991	0.244877	Msl3l2	1
GO:0031256	GO:0031256	leading edge membrane	2/129	151/21298	0.232644	0.348965	0.251401	Ngfr/Slc1a2	2
GO:0005720	GO:0005720	nuclear heterochromatin	1/129	44/21298	0.234775	0.350299	0.252362	Zfp57	1
GO:0005635	GO:0005635	nuclear envelope	4/129	409/21298	0.236132	0.35047	0.252485	Ngfr/Nr4a1/Gabrb1/Ina	4
GO:0030285	GO:0030285	integral component of synaptic vesicle membrane	1/129	45/21298	0.239419	0.353488	0.254659	Slc6a17	1
GO:0005774	GO:0005774	vacuolar membrane	2/129	155/21298	0.241587	0.354733	0.255556	Cybrd1/Vamp8	2
GO:0045177	GO:0045177	apical part of cell	4/129	415/21298	0.243967	0.354733	0.255556	Cd36/Ifitm3/Trf/Gja1	4
GO:0048787	GO:0048787	presynaptic active zone membrane	1/129	46/21298	0.244036	0.354733	0.255556	Cdh10	1
GO:0030173	GO:0030173	integral component of Golgi membrane	1/129	48/21298	0.253186	0.360598	0.259781	Steap2	1
GO:0031201	GO:0031201	SNARE complex	1/129	48/21298	0.253186	0.360598	0.259781	Vamp8	1
GO:0031902	GO:0031902	late endosome membrane	1/129	48/21298	0.253186	0.360598	0.259781	Vamp8	1
GO:0032590	GO:0032590	dendrite membrane	1/129	48/21298	0.253186	0.360598	0.259781	Ngfr	1
GO:0044420	GO:0044420	extracellular matrix component	1/129	49/21298	0.257719	0.362644	0.261255	Lamb1	1
GO:0098686	GO:0098686	hippocampal mossy fiber to CA3 synapse	1/129	49/21298	0.257719	0.362644	0.261255	Epha7	1
GO:0098791	GO:0098791	Golgi subcompartment	4/129	426/21298	0.25848	0.362644	0.261255	Steap2/Lpcat2/Chst2/Rab26	4
GO:0031228	GO:0031228	intrinsic component of Golgi membrane	1/129	50/21298	0.262226	0.366077	0.263729	Steap2	1
GO:0044437	GO:0044437	vacuolar part	2/129	166/21298	0.266247	0.368047	0.265148	Cybrd1/Vamp8	2
GO:0045111	GO:0045111	intermediate filament cytoskeleton	2/129	166/21298	0.266247	0.368047	0.265148	Ina/Gja1	2
GO:0031312	GO:0031312	extrinsic component of organelle membrane	1/129	53/21298	0.275582	0.377253	0.27178	Cadps	1
GO:0032155	GO:0032155	cell division site part	1/129	53/21298	0.275582	0.377253	0.27178	Lima1	1
GO:0030120	GO:0030120	vesicle coat	1/129	54/21298	0.279981	0.381423	0.274784	Trf	1
GO:0030133	GO:0030133	transport vesicle	3/129	313/21298	0.294836	0.399729	0.287972	Steap2/Slc6a17/Rab26	3
GO:0032153	GO:0032153	cell division site	1/129	58/21298	0.297312	0.401158	0.289002	Lima1	1
GO:0030017	GO:0030017	sarcomere	2/129	184/21298	0.306563	0.41167	0.296575	Tpm2/Ank3	2
GO:0005905	GO:0005905	clathrin-coated pit	1/129	61/21298	0.310038	0.414364	0.298515	Trf	1
GO:0099023	GO:0099023	tethering complex	1/129	63/21298	0.318395	0.423526	0.305116	Stxbp6	1
GO:0043197	GO:0043197	dendritic spine	2/129	194/21298	0.328805	0.43532	0.313612	Slc1a2/Gria4	2
GO:0044431	GO:0044431	Golgi apparatus part	4/129	481/21298	0.33306	0.43794	0.3155	Steap2/Lpcat2/Chst2/Rab26	4
GO:0036464	GO:0036464	cytoplasmic ribonucleoprotein granule	2/129	197/21298	0.335443	0.43794	0.3155	Ina/Ghr	2
GO:0044309	GO:0044309	neuron spine	2/129	197/21298	0.335443	0.43794	0.3155	Slc1a2/Gria4	2
GO:0043198	GO:0043198	dendritic shaft	1/129	68/21298	0.33885	0.440349	0.317236	Slc1a2	1
GO:0030426	GO:0030426	growth cone	2/129	201/21298	0.344265	0.445333	0.320826	Fgf13/Cxcr4	2
GO:0098858	GO:0098858	actin-based cell projection	2/129	203/21298	0.348661	0.447699	0.32253	Angpt1/Fgf13	2
GO:0016529	GO:0016529	sarcoplasmic reticulum	1/129	71/21298	0.35083	0.447699	0.32253	Ank3	1
GO:0030427	GO:0030427	site of polarized growth	2/129	204/21298	0.350856	0.447699	0.32253	Fgf13/Cxcr4	2
GO:0030662	GO:0030662	coated vesicle membrane	1/129	72/21298	0.354775	0.45066	0.324664	Trf	1
GO:0030016	GO:0030016	myofibril	2/129	207/21298	0.357426	0.451573	0.325321	Tpm2/Ank3	2
GO:0005881	GO:0005881	cytoplasmic microtubule	1/129	73/21298	0.358696	0.451573	0.325321	Tuba1c	1
GO:0005758	GO:0005758	mitochondrial intermembrane space	1/129	74/21298	0.362594	0.452159	0.325743	Chchd10	1
GO:0030315	GO:0030315	T-tubule	1/129	74/21298	0.362594	0.452159	0.325743	Ank3	1
GO:0035770	GO:0035770	ribonucleoprotein granule	2/129	210/21298	0.363972	0.452159	0.325743	Ina/Ghr	2
GO:0031301	GO:0031301	integral component of organelle membrane	2/129	216/21298	0.376988	0.465425	0.3353	Steap2/Slc6a17	2
GO:0001750	GO:0001750	photoreceptor outer segment	1/129	78/21298	0.377951	0.465425	0.3353	Abca4	1
GO:0008021	GO:0008021	synaptic vesicle	2/129	219/21298	0.383456	0.47015	0.338705	Slc6a17/Rab26	2
GO:0005811	GO:0005811	lipid droplet	1/129	81/21298	0.389227	0.475161	0.342314	Lpcat2	1
GO:0000123	GO:0000123	histone acetyltransferase complex	1/129	82/21298	0.392941	0.477627	0.344091	Msl3l2	1
GO:0005795	GO:0005795	Golgi stack	1/129	84/21298	0.400301	0.484484	0.349031	Lpcat2	1
GO:0031970	GO:0031970	organelle envelope lumen	1/129	87/21298	0.411175	0.495519	0.356981	Chchd10	1
GO:0048786	GO:0048786	presynaptic active zone	1/129	90/21298	0.421854	0.497632	0.358503	Cdh10	1
GO:0030175	GO:0030175	filopodium	1/129	91/21298	0.42537	0.497632	0.358503	Fgf13	1
GO:0034705	GO:0034705	potassium channel complex	1/129	91/21298	0.42537	0.497632	0.358503	Gria4	1
GO:0070382	GO:0070382	exocytic vesicle	2/129	240/21298	0.427878	0.497632	0.358503	Slc6a17/Rab26	2
GO:0000792	GO:0000792	heterochromatin	1/129	92/21298	0.428866	0.497632	0.358503	Zfp57	1
GO:0005902	GO:0005902	microvillus	1/129	92/21298	0.428866	0.497632	0.358503	Angpt1	1
GO:0031248	GO:0031248	protein acetyltransferase complex	1/129	92/21298	0.428866	0.497632	0.358503	Msl3l2	1
GO:1902493	GO:1902493	acetyltransferase complex	1/129	92/21298	0.428866	0.497632	0.358503	Msl3l2	1
GO:0031965	GO:0031965	nuclear membrane	2/129	241/21298	0.429953	0.497632	0.358503	Nr4a1/Ina	2
GO:0005791	GO:0005791	rough endoplasmic reticulum	1/129	93/21298	0.43234	0.497632	0.358503	Ngfr	1
GO:0005901	GO:0005901	caveola	1/129	93/21298	0.43234	0.497632	0.358503	Cd36	1
GO:0030117	GO:0030117	membrane coat	1/129	102/21298	0.46268	0.528242	0.380555	Trf	1
GO:0048475	GO:0048475	coated membrane	1/129	102/21298	0.46268	0.528242	0.380555	Trf	1
GO:0043230	GO:0043230	extracellular organelle	1/129	103/21298	0.46595	0.529831	0.381699	Alpl	1
GO:0005874	GO:0005874	microtubule	3/129	425/21298	0.476961	0.540173	0.38915	Fgf13/Tuba1c/Tubb4a	3
GO:0097733	GO:0097733	photoreceptor cell cilium	1/129	109/21298	0.485161	0.546425	0.393655	Abca4	1
GO:0044445	GO:0044445	cytosolic part	2/129	269/21298	0.486364	0.546425	0.393655	Pfkp/Gucy1a1	2
GO:0097731	GO:0097731	9+0 non-motile cilium	1/129	110/21298	0.488295	0.546425	0.393655	Abca4	1
GO:0005884	GO:0005884	actin filament	1/129	115/21298	0.503685	0.56142	0.404457	Tpm2	1
GO:0044853	GO:0044853	plasma membrane raft	1/129	117/21298	0.509712	0.5659	0.407685	Cd36	1
GO:0005930	GO:0005930	axoneme	1/129	118/21298	0.512698	0.566983	0.408465	Tubb4a	1
GO:0097014	GO:0097014	ciliary plasm	1/129	119/21298	0.515666	0.568038	0.409225	Tubb4a	1
GO:0005798	GO:0005798	Golgi-associated vesicle	1/129	123/21298	0.527359	0.578659	0.416876	Steap2	1
GO:0030018	GO:0030018	Z disc	1/129	125/21298	0.533101	0.582691	0.419781	Ank3	1
GO:0031674	GO:0031674	I band	1/129	137/21298	0.566124	0.616398	0.444064	Ank3	1
GO:0016324	GO:0016324	apical plasma membrane	2/129	314/21298	0.569455	0.617639	0.444959	Trf/Gja1	2
GO:0097730	GO:0097730	non-motile cilium	1/129	144/21298	0.584306	0.631319	0.454814	Abca4	1
GO:0005925	GO:0005925	focal adhesion	1/129	148/21298	0.594354	0.639725	0.460869	Lima1	1
GO:0005924	GO:0005924	cell-substrate adherens junction	1/129	154/21298	0.608976	0.652971	0.470412	Lima1	1
GO:0030055	GO:0030055	cell-substrate junction	1/129	161/21298	0.625376	0.668015	0.48125	Lima1	1
GO:0090575	GO:0090575	RNA polymerase II transcription factor complex	1/129	164/21298	0.632193	0.6726	0.484553	Rarg	1
GO:0030027	GO:0030027	lamellipodium	1/129	165/21298	0.634438	0.6726	0.484553	Tesc	1
GO:0032838	GO:0032838	plasma membrane bounded cell projection cytoplasm	1/129	169/21298	0.643283	0.679423	0.489468	Tubb4a	1
GO:0005741	GO:0005741	mitochondrial outer membrane	1/129	172/21298	0.649777	0.683721	0.492565	Gja1	1
GO:0019867	GO:0019867	outer membrane	1/129	190/21298	0.686351	0.716855	0.516435	Gja1	1
GO:0031968	GO:0031968	organelle outer membrane	1/129	190/21298	0.686351	0.716855	0.516435	Gja1	1
GO:0044448	GO:0044448	cell cortex part	1/129	195/21298	0.695819	0.721945	0.520102	Stxbp6	1
GO:0000790	GO:0000790	nuclear chromatin	2/129	397/21298	0.696344	0.721945	0.520102	Rarg/Zfp57	2
GO:0010008	GO:0010008	endosome membrane	1/129	199/21298	0.70319	0.726372	0.523291	Vamp8	1
GO:0044798	GO:0044798	nuclear transcription factor complex	1/129	204/21298	0.712154	0.732947	0.528028	Rarg	1
GO:0005802	GO:0005802	trans-Golgi network	1/129	214/21298	0.729284	0.747847	0.538763	Chst2	1
GO:0044440	GO:0044440	endosomal part	1/129	223/21298	0.743834	0.760004	0.547521	Vamp8	1
GO:0044441	GO:0044441	ciliary part	2/129	443/21298	0.752445	0.766027	0.551859	Abca4/Tubb4a	2
GO:0099568	GO:0099568	cytoplasmic region	2/129	460/21298	0.770824	0.781915	0.563305	Stxbp6/Tubb4a	2
GO:0061695	GO:0061695	transferase complex, transferring phosphorus-containing groups	1/129	251/21298	0.784319	0.792753	0.571113	Pfkp	1
GO:0005938	GO:0005938	cell cortex	1/129	300/21298	0.840475	0.846478	0.609818	Stxbp6	1
GO:0005743	GO:0005743	mitochondrial inner membrane	1/129	438/21298	0.932035	0.935351	0.673844	Nnt	1
GO:0019866	GO:0019866	organelle inner membrane	1/129	481/21298	0.947961	0.947961	0.682928	Nnt	1

## Sheet: MF of ZC4H2 DEG
	ID	Description	GeneRatio	BgRatio	pvalue	p.adjust	qvalue	geneID	Count
GO:0005201	GO:0005201	extracellular matrix structural constituent	7/124	140/20759	2.13038e-05	0.00905413	0.00657055	Lamb1/Reln/Lama4/Emilin2/Col28a1/Fras1/Npnt	7
GO:0005200	GO:0005200	structural constituent of cytoskeleton	5/124	67/20759	5.03646e-05	0.0107025	0.00776675	Tuba1c/Tpm2/Tubb4a/Ank3/Ina	5
GO:0022824	GO:0022824	transmitter-gated ion channel activity	4/124	57/20759	0.000375064	0.0326512	0.0236949	Grin3a/Gabrb3/Gabrb1/Gria4	4
GO:0022835	GO:0022835	transmitter-gated channel activity	4/124	57/20759	0.000375064	0.0326512	0.0236949	Grin3a/Gabrb3/Gabrb1/Gria4	4
GO:0016722	GO:0016722	oxidoreductase activity, oxidizing metal ions	3/124	24/20759	0.000384132	0.0326512	0.0236949	Cybrd1/Steap2/Heph	3
GO:0005328	GO:0005328	neurotransmitter:sodium symporter activity	3/124	26/20759	0.000489168	0.0346494	0.025145	Slc1a2/Slc6a17/Slc6a13	3
GO:0005230	GO:0005230	extracellular ligand-gated ion channel activity	4/124	71/20759	0.000865131	0.0514249	0.0373188	Grin3a/Gabrb3/Gabrb1/Gria4	4
GO:0016723	GO:0016723	oxidoreductase activity, oxidizing metal ions, NAD or NADP as acceptor	2/124	8/20759	0.000967997	0.0514249	0.0373188	Cybrd1/Steap2	2
GO:0019869	GO:0019869	chloride channel inhibitor activity	2/124	11/20759	0.00187923	0.0795556	0.0577333	Wnk4/Vamp8	2
GO:1904315	GO:1904315	transmitter-gated ion channel activity involved in regulation of postsynaptic membrane potential	3/124	42/20759	0.00201475	0.0795556	0.0577333	Grin3a/Gabrb3/Gria4	3
GO:0005283	GO:0005283	amino acid:sodium symporter activity	2/124	12/20759	0.00224628	0.0795556	0.0577333	Slc1a2/Slc6a13	2
GO:0022851	GO:0022851	GABA-gated chloride ion channel activity	2/124	12/20759	0.00224628	0.0795556	0.0577333	Gabrb3/Gabrb1	2
GO:0099529	GO:0099529	neurotransmitter receptor activity involved in regulation of postsynaptic membrane potential	3/124	46/20759	0.0026183	0.0832446	0.0604103	Grin3a/Gabrb3/Gria4	3
GO:0050839	GO:0050839	cell adhesion molecule binding	6/124	233/20759	0.00278618	0.0832446	0.0604103	Lamb1/Cdh11/S1pr2/Cdh10/Npnt/Ank3	6
GO:0098960	GO:0098960	postsynaptic neurotransmitter receptor activity	3/124	48/20759	0.00295754	0.0832446	0.0604103	Grin3a/Gabrb3/Gria4	3
GO:0005326	GO:0005326	neurotransmitter transporter activity	3/124	50/20759	0.00332261	0.0832446	0.0604103	Slc1a2/Slc6a17/Slc6a13	3
GO:0017081	GO:0017081	chloride channel regulator activity	2/124	15/20759	0.00353199	0.0832446	0.0604103	Wnk4/Vamp8	2
GO:1902936	GO:1902936	phosphatidylinositol bisphosphate binding	4/124	105/20759	0.00364339	0.0832446	0.0604103	Cadps/Plekha2/Sh3pxd2a/Stxbp6	4
GO:0005416	GO:0005416	amino acid:cation symporter activity	2/124	16/20759	0.00402084	0.0832446	0.0604103	Slc1a2/Slc6a13	2
GO:0030594	GO:0030594	neurotransmitter receptor activity	4/124	116/20759	0.00519072	0.0832446	0.0604103	Grin3a/Gabrb3/Gabrb1/Gria4	4
GO:0004890	GO:0004890	GABA-A receptor activity	2/124	19/20759	0.00566306	0.0832446	0.0604103	Gabrb3/Gabrb1	2
GO:0004970	GO:0004970	ionotropic glutamate receptor activity	2/124	19/20759	0.00566306	0.0832446	0.0604103	Grin3a/Gria4	2
GO:0004903	GO:0004903	growth hormone receptor activity	1/124	1/20759	0.00597331	0.0832446	0.0604103	Ghr	1
GO:0008403	GO:0008403	25-hydroxycholecalciferol-24-hydroxylase activity	1/124	1/20759	0.00597331	0.0832446	0.0604103	Cyp24a1	1
GO:0030342	GO:0030342	1-alpha,25-dihydroxyvitamin D3 24-hydroxylase activity	1/124	1/20759	0.00597331	0.0832446	0.0604103	Cyp24a1	1
GO:0033721	GO:0033721	aldehyde dehydrogenase (NADP+) activity	1/124	1/20759	0.00597331	0.0832446	0.0604103	Aldh1l1	1
GO:0033871	GO:0033871	[heparan sulfate]-glucosamine 3-sulfotransferase 2 activity	1/124	1/20759	0.00597331	0.0832446	0.0604103	Hs3st2	1
GO:0038147	GO:0038147	C-X-C motif chemokine 12 receptor activity	1/124	1/20759	0.00597331	0.0832446	0.0604103	Cxcr4	1
GO:0070892	GO:0070892	lipoteichoic acid receptor activity	1/124	1/20759	0.00597331	0.0832446	0.0604103	Cd36	1
GO:0150025	GO:0150025	oxidised low-density lipoprotein particle receptor activity	1/124	1/20759	0.00597331	0.0832446	0.0604103	Cd36	1
GO:0045296	GO:0045296	cadherin binding	3/124	62/20759	0.00608731	0.0832446	0.0604103	Cdh11/Cdh10/Ank3	3
GO:0099095	GO:0099095	ligand-gated anion channel activity	2/124	20/20759	0.00626783	0.0832446	0.0604103	Gabrb3/Gabrb1	2
GO:0015370	GO:0015370	solute:sodium symporter activity	3/124	66/20759	0.00723936	0.0932342	0.0676597	Slc1a2/Slc6a17/Slc6a13	3
GO:0016917	GO:0016917	GABA receptor activity	2/124	22/20759	0.00756126	0.0945158	0.0685898	Gabrb3/Gabrb1	2
GO:0015276	GO:0015276	ligand-gated ion channel activity	4/124	132/20759	0.00814513	0.0961578	0.0697814	Grin3a/Gabrb3/Gabrb1/Gria4	4
GO:0022834	GO:0022834	ligand-gated channel activity	4/124	132/20759	0.00814513	0.0961578	0.0697814	Grin3a/Gabrb3/Gabrb1/Gria4	4
GO:0003924	GO:0003924	GTPase activity	6/124	294/20759	0.00851015	0.0977518	0.0709381	Tuba1c/Tubb4a/Eef1a2/Gng11/Rab26/Gnao1	6
GO:0005343	GO:0005343	organic acid:sodium symporter activity	2/124	25/20759	0.00970595	0.103312	0.0749729	Slc1a2/Slc6a13	2
GO:0043325	GO:0043325	phosphatidylinositol-3,4-bisphosphate binding	2/124	25/20759	0.00970595	0.103312	0.0749729	Plekha2/Sh3pxd2a	2
GO:0016247	GO:0016247	channel regulator activity	4/124	142/20759	0.0104589	0.103312	0.0749729	Wnk4/Nrxn3/Vamp8/Fgf13	4
GO:0005546	GO:0005546	phosphatidylinositol-4,5-bisphosphate binding	3/124	76/20759	0.0106532	0.103312	0.0749729	Cadps/Sh3pxd2a/Stxbp6	3
GO:0008066	GO:0008066	glutamate receptor activity	2/124	27/20759	0.0112681	0.103312	0.0749729	Grin3a/Gria4	2
GO:0008746	GO:0008746	NAD(P)+ transhydrogenase activity	1/124	2/20759	0.0119112	0.103312	0.0749729	Nnt	1
GO:0016155	GO:0016155	formyltetrahydrofolate dehydrogenase activity	1/124	2/20759	0.0119112	0.103312	0.0749729	Aldh1l1	1
GO:0016652	GO:0016652	oxidoreductase activity, acting on NAD(P)H, NAD(P) as acceptor	1/124	2/20759	0.0119112	0.103312	0.0749729	Nnt	1
GO:0034986	GO:0034986	iron chaperone activity	1/124	2/20759	0.0119112	0.103312	0.0749729	Trf	1
GO:0047805	GO:0047805	cytidylate cyclase activity	1/124	2/20759	0.0119112	0.103312	0.0749729	Gucy1a1	1
GO:0070576	GO:0070576	vitamin D 24-hydroxylase activity	1/124	2/20759	0.0119112	0.103312	0.0749729	Cyp24a1	1
GO:0090555	GO:0090555	phosphatidylethanolamine-translocating ATPase activity	1/124	2/20759	0.0119112	0.103312	0.0749729	Abca4	1
GO:0046875	GO:0046875	ephrin receptor binding	2/124	31/20759	0.0146981	0.116476	0.0845262	Efna1/Epha7	2
GO:1901981	GO:1901981	phosphatidylinositol phosphate binding	4/124	160/20759	0.0156163	0.116476	0.0845262	Cadps/Plekha2/Sh3pxd2a/Stxbp6	4
GO:0008198	GO:0008198	ferrous iron binding	2/124	32/20759	0.0156173	0.116476	0.0845262	Trf/Heph	2
GO:0030507	GO:0030507	spectrin binding	2/124	32/20759	0.0156173	0.116476	0.0845262	Ptprn/Ank3	2
GO:1990782	GO:1990782	protein tyrosine kinase binding	3/124	91/20759	0.017263	0.116476	0.0845262	Grb14/Gja1/Angpt1	3
GO:0003872	GO:0003872	6-phosphofructokinase activity	1/124	3/20759	0.017814	0.116476	0.0845262	Pfkp	1
GO:0004800	GO:0004800	thyroxine 5'-deiodinase activity	1/124	3/20759	0.017814	0.116476	0.0845262	Dio2	1
GO:0008823	GO:0008823	cupric reductase activity	1/124	3/20759	0.017814	0.116476	0.0845262	Steap2	1
GO:0015091	GO:0015091	ferric iron transmembrane transporter activity	1/124	3/20759	0.017814	0.116476	0.0845262	Trf	1
GO:0019002	GO:0019002	GMP binding	1/124	3/20759	0.017814	0.116476	0.0845262	Rab26	1
GO:0047192	GO:0047192	1-alkylglycerophosphocholine O-acetyltransferase activity	1/124	3/20759	0.017814	0.116476	0.0845262	Lpcat2	1
GO:0052851	GO:0052851	ferric-chelate reductase (NADPH) activity	1/124	3/20759	0.017814	0.116476	0.0845262	Steap2	1
GO:0070538	GO:0070538	oleic acid binding	1/124	3/20759	0.017814	0.116476	0.0845262	Cd36	1
GO:0070678	GO:0070678	preprotein binding	1/124	3/20759	0.017814	0.116476	0.0845262	Ngfr	1
GO:0072510	GO:0072510	trivalent inorganic cation transmembrane transporter activity	1/124	3/20759	0.017814	0.116476	0.0845262	Trf	1
GO:0099184	GO:0099184	structural constituent of postsynaptic intermediate filament cytoskeleton	1/124	3/20759	0.017814	0.116476	0.0845262	Ina	1
GO:0008200	GO:0008200	ion channel inhibitor activity	2/124	35/20759	0.0185183	0.117032	0.0849295	Wnk4/Vamp8	2
GO:0015294	GO:0015294	solute:cation symporter activity	3/124	94/20759	0.0188048	0.117032	0.0849295	Slc1a2/Slc6a17/Slc6a13	3
GO:0005525	GO:0005525	GTP binding	6/124	353/20759	0.0194194	0.117032	0.0849295	Tuba1c/Tubb4a/Gucy1a1/Eef1a2/Rab26/Gnao1	6
GO:0016248	GO:0016248	channel inhibitor activity	2/124	37/20759	0.0205684	0.117032	0.0849295	Wnk4/Vamp8	2
GO:0032550	GO:0032550	purine ribonucleoside binding	6/124	359/20759	0.0208978	0.117032	0.0849295	Tuba1c/Tubb4a/Gucy1a1/Eef1a2/Rab26/Gnao1	6
GO:0001883	GO:0001883	purine nucleoside binding	6/124	364/20759	0.0221869	0.117032	0.0849295	Tuba1c/Tubb4a/Gucy1a1/Eef1a2/Rab26/Gnao1	6
GO:0032549	GO:0032549	ribonucleoside binding	6/124	364/20759	0.0221869	0.117032	0.0849295	Tuba1c/Tubb4a/Gucy1a1/Eef1a2/Rab26/Gnao1	6
GO:0000293	GO:0000293	ferric-chelate reductase activity	1/124	4/20759	0.0236817	0.117032	0.0849295	Cybrd1	1
GO:0004035	GO:0004035	alkaline phosphatase activity	1/124	4/20759	0.0236817	0.117032	0.0849295	Alpl	1
GO:0004971	GO:0004971	AMPA glutamate receptor activity	1/124	4/20759	0.0236817	0.117032	0.0849295	Gria4	1
GO:0005314	GO:0005314	high-affinity glutamate transmembrane transporter activity	1/124	4/20759	0.0236817	0.117032	0.0849295	Slc1a2	1
GO:0005332	GO:0005332	gamma-aminobutyric acid:sodium symporter activity	1/124	4/20759	0.0236817	0.117032	0.0849295	Slc6a13	1
GO:0015501	GO:0015501	glutamate:sodium symporter activity	1/124	4/20759	0.0236817	0.117032	0.0849295	Slc1a2	1
GO:0019834	GO:0019834	phospholipase A2 inhibitor activity	1/124	4/20759	0.0236817	0.117032	0.0849295	Anxa3	1
GO:0031852	GO:0031852	mu-type opioid receptor binding	1/124	4/20759	0.0236817	0.117032	0.0849295	Gnao1	1
GO:0051430	GO:0051430	corticotropin-releasing hormone receptor 1 binding	1/124	4/20759	0.0236817	0.117032	0.0849295	Gnao1	1
GO:0070053	GO:0070053	thrombospondin receptor activity	1/124	4/20759	0.0236817	0.117032	0.0849295	Cd36	1
GO:0070326	GO:0070326	very-low-density lipoprotein particle receptor binding	1/124	4/20759	0.0236817	0.117032	0.0849295	Reln	1
GO:0086075	GO:0086075	gap junction channel activity involved in cardiac conduction electrical coupling	1/124	4/20759	0.0236817	0.117032	0.0849295	Gja1	1
GO:0098973	GO:0098973	structural constituent of postsynaptic actin cytoskeleton	1/124	4/20759	0.0236817	0.117032	0.0849295	Ina	1
GO:1904121	GO:1904121	phosphatidylethanolamine transporter activity	1/124	4/20759	0.0236817	0.117032	0.0849295	Abca4	1
GO:0001882	GO:0001882	nucleoside binding	6/124	375/20759	0.0252099	0.12049	0.0874393	Tuba1c/Tubb4a/Gucy1a1/Eef1a2/Rab26/Gnao1	6
GO:0019001	GO:0019001	guanyl nucleotide binding	6/124	376/20759	0.0254977	0.12049	0.0874393	Tuba1c/Tubb4a/Gucy1a1/Eef1a2/Rab26/Gnao1	6
GO:0032561	GO:0032561	guanyl ribonucleotide binding	6/124	376/20759	0.0254977	0.12049	0.0874393	Tuba1c/Tubb4a/Gucy1a1/Eef1a2/Rab26/Gnao1	6
GO:0099106	GO:0099106	ion channel regulator activity	3/124	106/20759	0.0257135	0.12049	0.0874393	Wnk4/Nrxn3/Vamp8	3
GO:0001205	GO:0001205	distal enhancer DNA-binding transcription activator activity, RNA polymerase II-specific	2/124	42/20759	0.0260826	0.12049	0.0874393	Six3/Nkx2-2	2
GO:0048487	GO:0048487	beta-tubulin binding	2/124	42/20759	0.0260826	0.12049	0.0874393	Gja1/Fgf13	2
GO:0001665	GO:0001665	alpha-N-acetylgalactosaminide alpha-2,6-sialyltransferase activity	1/124	5/20759	0.0295147	0.127997	0.0928873	St6galnac5	1
GO:0004030	GO:0004030	aldehyde dehydrogenase [NAD(P)+] activity	1/124	5/20759	0.0295147	0.127997	0.0928873	Aldh1l1	1
GO:0004994	GO:0004994	somatostatin receptor activity	1/124	5/20759	0.0295147	0.127997	0.0928873	Sstr1	1
GO:0015185	GO:0015185	gamma-aminobutyric acid transmembrane transporter activity	1/124	5/20759	0.0295147	0.127997	0.0928873	Slc6a13	1
GO:0070095	GO:0070095	fructose-6-phosphate binding	1/124	5/20759	0.0295147	0.127997	0.0928873	Pfkp	1
GO:1903763	GO:1903763	gap junction channel activity involved in cell communication by electrical coupling	1/124	5/20759	0.0295147	0.127997	0.0928873	Gja1	1
GO:0004879	GO:0004879	nuclear receptor activity	2/124	47/20759	0.0321229	0.136522	0.0990737	Nr4a1/Rarg	2
GO:0098531	GO:0098531	transcription factor activity, direct ligand regulated sequence-specific DNA binding	2/124	47/20759	0.0321229	0.136522	0.0990737	Nr4a1/Rarg	2
GO:0001517	GO:0001517	N-acetylglucosamine 6-O-sulfotransferase activity	1/124	6/20759	0.0353131	0.140262	0.101788	Chst2	1
GO:0004859	GO:0004859	phospholipase inhibitor activity	1/124	6/20759	0.0353131	0.140262	0.101788	Anxa3	1
GO:0005168	GO:0005168	neurotrophin TRKA receptor binding	1/124	6/20759	0.0353131	0.140262	0.101788	Ngfr	1
GO:0030023	GO:0030023	extracellular matrix constituent conferring elasticity	1/124	6/20759	0.0353131	0.140262	0.101788	Emilin2	1
GO:0032027	GO:0032027	myosin light chain binding	1/124	6/20759	0.0353131	0.140262	0.101788	Cxcr4	1
GO:0047184	GO:0047184	1-acylglycerophosphocholine O-acyltransferase activity	1/124	6/20759	0.0353131	0.140262	0.101788	Lpcat2	1
GO:0051429	GO:0051429	corticotropin-releasing hormone receptor binding	1/124	6/20759	0.0353131	0.140262	0.101788	Gnao1	1
GO:0005178	GO:0005178	integrin binding	3/124	122/20759	0.0367647	0.144676	0.104991	Lamb1/S1pr2/Npnt	3
GO:0005088	GO:0005088	Ras guanyl-nucleotide exchange factor activity	3/124	125/20759	0.039068	0.145482	0.105575	Tiam2/Arhgef28/Rin3	3
GO:0003707	GO:0003707	steroid hormone receptor activity	2/124	53/20759	0.0400161	0.145482	0.105575	Nr4a1/Rarg	2
GO:0003708	GO:0003708	retinoic acid receptor activity	1/124	7/20759	0.0410771	0.145482	0.105575	Rarg	1
GO:0004972	GO:0004972	NMDA glutamate receptor activity	1/124	7/20759	0.0410771	0.145482	0.105575	Grin3a	1
GO:0005004	GO:0005004	GPI-linked ephrin receptor activity	1/124	7/20759	0.0410771	0.145482	0.105575	Epha7	1
GO:0005035	GO:0005035	death receptor activity	1/124	7/20759	0.0410771	0.145482	0.105575	Ngfr	1
GO:0005042	GO:0005042	netrin receptor activity	1/124	7/20759	0.0410771	0.145482	0.105575	Unc5c	1
GO:0008443	GO:0008443	phosphofructokinase activity	1/124	7/20759	0.0410771	0.145482	0.105575	Pfkp	1
GO:0031628	GO:0031628	opioid receptor binding	1/124	7/20759	0.0410771	0.145482	0.105575	Gnao1	1
GO:0031821	GO:0031821	G protein-coupled serotonin receptor binding	1/124	7/20759	0.0410771	0.145482	0.105575	Gnao1	1
GO:0071253	GO:0071253	connexin binding	1/124	7/20759	0.0410771	0.145482	0.105575	Gja1	1
GO:0097493	GO:0097493	structural molecule activity conferring elasticity	1/124	7/20759	0.0410771	0.145482	0.105575	Emilin2	1
GO:0008146	GO:0008146	sulfotransferase activity	2/124	55/20759	0.0427941	0.150026	0.108874	Hs3st2/Chst2	2
GO:0019955	GO:0019955	cytokine binding	3/124	130/20759	0.0430663	0.150026	0.108874	Ghr/Cxcr4/Cd36	3
GO:0005167	GO:0005167	neurotrophin TRK receptor binding	1/124	8/20759	0.046807	0.151855	0.110201	Ngfr	1
GO:0016176	GO:0016176	superoxide-generating NADPH oxidase activator activity	1/124	8/20759	0.046807	0.151855	0.110201	Sh3pxd2a	1
GO:0016413	GO:0016413	O-acetyltransferase activity	1/124	8/20759	0.046807	0.151855	0.110201	Lpcat2	1
GO:0016494	GO:0016494	C-X-C chemokine receptor activity	1/124	8/20759	0.046807	0.151855	0.110201	Cxcr4	1
GO:0016742	GO:0016742	hydroxymethyl-, formyl- and related transferase activity	1/124	8/20759	0.046807	0.151855	0.110201	Aldh1l1	1
GO:0017153	GO:0017153	sodium:dicarboxylate symporter activity	1/124	8/20759	0.046807	0.151855	0.110201	Slc1a2	1
GO:0038036	GO:0038036	sphingosine-1-phosphate receptor activity	1/124	8/20759	0.046807	0.151855	0.110201	S1pr2	1
GO:0048406	GO:0048406	nerve growth factor binding	1/124	8/20759	0.046807	0.151855	0.110201	Ngfr	1
GO:1990459	GO:1990459	transferrin receptor binding	1/124	8/20759	0.046807	0.151855	0.110201	Trf	1
GO:0015081	GO:0015081	sodium ion transmembrane transporter activity	3/124	138/20759	0.0498724	0.160574	0.116528	Slc1a2/Slc6a17/Slc6a13	3
GO:0042165	GO:0042165	neurotransmitter binding	2/124	61/20759	0.05154	0.162874	0.118197	Grin3a/Slc6a13	2
GO:0005381	GO:0005381	iron ion transmembrane transporter activity	1/124	9/20759	0.0525029	0.162874	0.118197	Trf	1
GO:0008035	GO:0008035	high-density lipoprotein particle binding	1/124	9/20759	0.0525029	0.162874	0.118197	Cd36	1
GO:0016530	GO:0016530	metallochaperone activity	1/124	9/20759	0.0525029	0.162874	0.118197	Trf	1
GO:0070097	GO:0070097	delta-catenin binding	1/124	9/20759	0.0525029	0.162874	0.118197	Dact2	1
GO:0015293	GO:0015293	symporter activity	3/124	143/20759	0.0543767	0.167464	0.121528	Slc1a2/Slc6a17/Slc6a13	3
GO:0019838	GO:0019838	growth factor binding	3/124	146/20759	0.0571699	0.170484	0.12372	Ghr/Cd36/Ngfr	3
GO:0001075	GO:0001075	transcription factor activity, RNA polymerase II core promoter sequence-specific binding involved in preinitiation complex assembly	1/124	10/20759	0.0581651	0.170484	0.12372	Dach1	1
GO:0005041	GO:0005041	low-density lipoprotein particle receptor activity	1/124	10/20759	0.0581651	0.170484	0.12372	Cd36	1
GO:0008046	GO:0008046	axon guidance receptor activity	1/124	10/20759	0.0581651	0.170484	0.12372	Epha7	1
GO:0019870	GO:0019870	potassium channel inhibitor activity	1/124	10/20759	0.0581651	0.170484	0.12372	Wnk4	1
GO:0035612	GO:0035612	AP-2 adaptor complex binding	1/124	10/20759	0.0581651	0.170484	0.12372	Gabrb3	1
GO:0140161	GO:0140161	monocarboxylate:sodium symporter activity	1/124	10/20759	0.0581651	0.170484	0.12372	Slc6a13	1
GO:0035091	GO:0035091	phosphatidylinositol binding	4/124	245/20759	0.0594803	0.173145	0.12565	Cadps/Plekha2/Sh3pxd2a/Stxbp6	4
GO:0001228	GO:0001228	DNA-binding transcription activator activity, RNA polymerase II-specific	6/124	464/20759	0.0599508	0.173327	0.125783	Six3/Hlf/Zic3/Nr4a1/Nkx2-2/Osr2	6
GO:0005254	GO:0005254	chloride channel activity	2/124	68/20759	0.0624683	0.177205	0.128597	Gabrb3/Gabrb1	2
GO:0003841	GO:0003841	1-acylglycerol-3-phosphate O-acyltransferase activity	1/124	11/20759	0.0637937	0.177205	0.128597	Lpcat2	1
GO:0004383	GO:0004383	guanylate cyclase activity	1/124	11/20759	0.0637937	0.177205	0.128597	Gucy1a1	1
GO:0015355	GO:0015355	secondary active monocarboxylate transmembrane transporter activity	1/124	11/20759	0.0637937	0.177205	0.128597	Slc6a13	1
GO:0043208	GO:0043208	glycosphingolipid binding	1/124	11/20759	0.0637937	0.177205	0.128597	Lamb1	1
GO:0055102	GO:0055102	lipase inhibitor activity	1/124	11/20759	0.0637937	0.177205	0.128597	Anxa3	1
GO:0005089	GO:0005089	Rho guanyl-nucleotide exchange factor activity	2/124	70/20759	0.0657234	0.18138	0.131627	Tiam2/Arhgef28	2
GO:0030971	GO:0030971	receptor tyrosine kinase binding	2/124	72/20759	0.0690342	0.186647	0.135449	Grb14/Angpt1	2
GO:0004016	GO:0004016	adenylate cyclase activity	1/124	12/20759	0.0693889	0.186647	0.135449	Gucy1a1	1
GO:0042171	GO:0042171	lysophosphatidic acid acyltransferase activity	1/124	12/20759	0.0693889	0.186647	0.135449	Lpcat2	1
GO:0043121	GO:0043121	neurotrophin binding	1/124	12/20759	0.0693889	0.186647	0.135449	Ngfr	1
GO:0015171	GO:0015171	amino acid transmembrane transporter activity	2/124	73/20759	0.0707098	0.189004	0.13716	Slc1a2/Slc6a13	2
GO:0016782	GO:0016782	transferase activity, transferring sulfur-containing groups	2/124	75/20759	0.0741007	0.194233	0.140954	Hs3st2/Chst2	2
GO:0005172	GO:0005172	vascular endothelial growth factor receptor binding	1/124	13/20759	0.0749509	0.194233	0.140954	Angpt1	1
GO:0005243	GO:0005243	gap junction channel activity	1/124	13/20759	0.0749509	0.194233	0.140954	Gja1	1
GO:0005313	GO:0005313	L-glutamate transmembrane transporter activity	1/124	13/20759	0.0749509	0.194233	0.140954	Slc1a2	1
GO:0045125	GO:0045125	bioactive lipid receptor activity	1/124	13/20759	0.0749509	0.194233	0.140954	S1pr2	1
GO:0004857	GO:0004857	enzyme inhibitor activity	5/124	377/20759	0.0758316	0.195324	0.141746	Anxa3/Serpinb8/Col28a1/Tesc/Scg5	5
GO:0017048	GO:0017048	Rho GTPase binding	3/124	165/20759	0.0763811	0.195554	0.141913	Tiam2/Arhgef28/Stxbp6	3
GO:0005506	GO:0005506	iron ion binding	3/124	166/20759	0.0774623	0.197135	0.14306	Cyp24a1/Trf/Heph	3
GO:0005005	GO:0005005	transmembrane-ephrin receptor activity	1/124	14/20759	0.08048	0.19886	0.144312	Epha7	1
GO:0015172	GO:0015172	acidic amino acid transmembrane transporter activity	1/124	14/20759	0.08048	0.19886	0.144312	Slc1a2	1
GO:0034483	GO:0034483	heparan sulfate sulfotransferase activity	1/124	14/20759	0.08048	0.19886	0.144312	Hs3st2	1
GO:0035325	GO:0035325	Toll-like receptor binding	1/124	14/20759	0.08048	0.19886	0.144312	Cd36	1
GO:0071617	GO:0071617	lysophospholipid acyltransferase activity	1/124	14/20759	0.08048	0.19886	0.144312	Lpcat2	1
GO:0005253	GO:0005253	anion channel activity	2/124	79/20759	0.0810348	0.199074	0.144467	Gabrb3/Gabrb1	2
GO:0004089	GO:0004089	carbonate dehydratase activity	1/124	15/20759	0.0859763	0.203	0.147316	Car10	1
GO:0004322	GO:0004322	ferroxidase activity	1/124	15/20759	0.0859763	0.203	0.147316	Heph	1
GO:0005165	GO:0005165	neurotrophin receptor binding	1/124	15/20759	0.0859763	0.203	0.147316	Ngfr	1
GO:0010314	GO:0010314	phosphatidylinositol-5-phosphate binding	1/124	15/20759	0.0859763	0.203	0.147316	Sh3pxd2a	1
GO:0016594	GO:0016594	glycine binding	1/124	15/20759	0.0859763	0.203	0.147316	Grin3a	1
GO:0016724	GO:0016724	oxidoreductase activity, oxidizing metal ions, oxygen as acceptor	1/124	15/20759	0.0859763	0.203	0.147316	Heph	1
GO:0050811	GO:0050811	GABA receptor binding	1/124	15/20759	0.0859763	0.203	0.147316	Gabrb1	1
GO:0005003	GO:0005003	ephrin receptor activity	1/124	16/20759	0.09144	0.210065	0.152443	Epha7	1
GO:0016411	GO:0016411	acylglycerol O-acyltransferase activity	1/124	16/20759	0.09144	0.210065	0.152443	Lpcat2	1
GO:0016646	GO:0016646	oxidoreductase activity, acting on the CH-NH group of donors, NAD or NADP as acceptor	1/124	16/20759	0.09144	0.210065	0.152443	Aldh1l1	1
GO:0030169	GO:0030169	low-density lipoprotein particle binding	1/124	16/20759	0.09144	0.210065	0.152443	Cd36	1
GO:0030228	GO:0030228	lipoprotein particle receptor activity	1/124	16/20759	0.09144	0.210065	0.152443	Cd36	1
GO:0016829	GO:0016829	lyase activity	3/124	180/20759	0.0932909	0.211649	0.153593	Gucy1a1/Car10/Pm20d1	3
GO:0051427	GO:0051427	hormone receptor binding	3/124	180/20759	0.0932909	0.211649	0.153593	Nr4a1/Rarg/Gnao1	3
GO:0008013	GO:0008013	beta-catenin binding	2/124	86/20759	0.0936235	0.211649	0.153593	Dact2/Ajap1	2
GO:0004029	GO:0004029	aldehyde dehydrogenase (NAD) activity	1/124	17/20759	0.0968713	0.213318	0.154804	Aldh1l1	1
GO:0004653	GO:0004653	polypeptide N-acetylgalactosaminyltransferase activity	1/124	17/20759	0.0968713	0.213318	0.154804	Galnt17	1
GO:0008199	GO:0008199	ferric iron binding	1/124	17/20759	0.0968713	0.213318	0.154804	Trf	1
GO:0008329	GO:0008329	signaling pattern recognition receptor activity	1/124	17/20759	0.0968713	0.213318	0.154804	Cd36	1
GO:0038187	GO:0038187	pattern recognition receptor activity	1/124	17/20759	0.0968713	0.213318	0.154804	Cd36	1
GO:0005516	GO:0005516	calmodulin binding	3/124	184/20759	0.0980415	0.214782	0.155866	Arpp21/Cnn2/Ngfr	3
GO:0017016	GO:0017016	Ras GTPase binding	5/124	409/20759	0.098736	0.215173	0.15615	Tiam2/Arhgef28/Stxbp6/Rin3/Ngfr	5
GO:0004896	GO:0004896	cytokine receptor activity	2/124	90/20759	0.101055	0.215173	0.15615	Ghr/Cxcr4	2
GO:0005543	GO:0005543	phospholipid binding	5/124	413/20759	0.101821	0.215173	0.15615	Cadps/Anxa3/Plekha2/Sh3pxd2a/Stxbp6	5
GO:0003746	GO:0003746	translation elongation factor activity	1/124	18/20759	0.10227	0.215173	0.15615	Eef1a2	1
GO:0016208	GO:0016208	AMP binding	1/124	18/20759	0.10227	0.215173	0.15615	Pfkp	1
GO:0017049	GO:0017049	GTP-Rho binding	1/124	18/20759	0.10227	0.215173	0.15615	Stxbp6	1
GO:0032794	GO:0032794	GTPase activating protein binding	1/124	18/20759	0.10227	0.215173	0.15615	Gnao1	1
GO:0036041	GO:0036041	long-chain fatty acid binding	1/124	18/20759	0.10227	0.215173	0.15615	Cd36	1
GO:0003779	GO:0003779	actin binding	5/124	415/20759	0.103382	0.216441	0.15707	Flnc/Tpm2/Cxcr4/Lima1/Cnn2	5
GO:0099186	GO:0099186	structural constituent of postsynapse	1/124	19/20759	0.107637	0.223549	0.162229	Ina	1
GO:0005085	GO:0005085	guanyl-nucleotide exchange factor activity	3/124	192/20759	0.10783	0.223549	0.162229	Tiam2/Arhgef28/Rin3	3
GO:0000980	GO:0000980	RNA polymerase II distal enhancer sequence-specific DNA binding	2/124	94/20759	0.108644	0.223955	0.162523	Six3/Nkx2-2	2
GO:0051015	GO:0051015	actin filament binding	3/124	193/20759	0.109079	0.223955	0.162523	Flnc/Tpm2/Lima1	3
GO:0008509	GO:0008509	anion transmembrane transporter activity	4/124	305/20759	0.110236	0.224362	0.162819	Slc1a2/Gabrb3/Gabrb1/Slc6a13	4
GO:0015108	GO:0015108	chloride transmembrane transporter activity	2/124	95/20759	0.110565	0.224362	0.162819	Gabrb3/Gabrb1	2
GO:0031267	GO:0031267	small GTPase binding	5/124	425/20759	0.111364	0.224362	0.162819	Tiam2/Arhgef28/Stxbp6/Rin3/Ngfr	5
GO:0001222	GO:0001222	transcription corepressor binding	1/124	20/20759	0.112973	0.224362	0.162819	Six3	1
GO:0022829	GO:0022829	wide pore channel activity	1/124	20/20759	0.112973	0.224362	0.162819	Gja1	1
GO:0035259	GO:0035259	glucocorticoid receptor binding	1/124	20/20759	0.112973	0.224362	0.162819	Nr4a1	1
GO:0051861	GO:0051861	glycolipid binding	1/124	20/20759	0.112973	0.224362	0.162819	Lamb1	1
GO:0046873	GO:0046873	metal ion transmembrane transporter activity	5/124	428/20759	0.113816	0.224986	0.163271	Slc1a2/Slc6a17/Grin3a/Trf/Slc6a13	5
GO:0008373	GO:0008373	sialyltransferase activity	1/124	21/20759	0.118276	0.228602	0.165896	St6galnac5	1
GO:0019200	GO:0019200	carbohydrate kinase activity	1/124	21/20759	0.118276	0.228602	0.165896	Pfkp	1
GO:0050431	GO:0050431	transforming growth factor beta binding	1/124	21/20759	0.118276	0.228602	0.165896	Cd36	1
GO:0051428	GO:0051428	peptide hormone receptor binding	1/124	21/20759	0.118276	0.228602	0.165896	Gnao1	1
GO:0099094	GO:0099094	ligand-gated cation channel activity	2/124	99/20759	0.118335	0.228602	0.165896	Grin3a/Gria4	2
GO:0005539	GO:0005539	glycosaminoglycan binding	3/124	204/20759	0.123189	0.235462	0.170874	Thbs2/Mamdc2/Mdk	3
GO:0046965	GO:0046965	retinoid X receptor binding	1/124	22/20759	0.123548	0.235462	0.170874	Rarg	1
GO:0070530	GO:0070530	K63-linked polyubiquitin modification-dependent protein binding	1/124	22/20759	0.123548	0.235462	0.170874	Otud7a	1
GO:0022839	GO:0022839	ion gated channel activity	4/124	320/20759	0.12523	0.237602	0.172427	Grin3a/Gabrb3/Gabrb1/Gria4	4
GO:0015267	GO:0015267	channel activity	5/124	443/20759	0.126461	0.237815	0.172581	Gja1/Grin3a/Gabrb3/Gabrb1/Gria4	5
GO:0022803	GO:0022803	passive transmembrane transporter activity	5/124	443/20759	0.126461	0.237815	0.172581	Gja1/Grin3a/Gabrb3/Gabrb1/Gria4	5
GO:0044389	GO:0044389	ubiquitin-like protein ligase binding	4/124	322/20759	0.127293	0.238323	0.17295	Dio2/Ptprn/Cxcr4/Ngfr	4
GO:0015026	GO:0015026	coreceptor activity	1/124	23/20759	0.128789	0.239019	0.173456	Ngfr	1
GO:0030506	GO:0030506	ankyrin binding	1/124	23/20759	0.128789	0.239019	0.173456	Flnc	1
GO:0008047	GO:0008047	enzyme activator activity	5/124	449/20759	0.131695	0.24335	0.176598	Tiam2/Sh3pxd2a/Rin3/Rgs17/Fgf13	5
GO:0000983	GO:0000983	transcription factor activity, RNA polymerase II core promoter sequence-specific DNA binding	1/124	24/20759	0.133999	0.244419	0.177374	Dach1	1
GO:0016493	GO:0016493	C-C chemokine receptor activity	1/124	24/20759	0.133999	0.244419	0.177374	Cxcr4	1
GO:0031683	GO:0031683	G-protein beta/gamma-subunit complex binding	1/124	24/20759	0.133999	0.244419	0.177374	Gnao1	1
GO:0022836	GO:0022836	gated channel activity	4/124	329/20759	0.134622	0.244424	0.177378	Grin3a/Gabrb3/Gabrb1/Gria4	4
GO:0001637	GO:0001637	G protein-coupled chemoattractant receptor activity	1/124	25/20759	0.139178	0.244424	0.177378	Cxcr4	1
GO:0004012	GO:0004012	phospholipid-translocating ATPase activity	1/124	25/20759	0.139178	0.244424	0.177378	Abca4	1
GO:0004950	GO:0004950	chemokine receptor activity	1/124	25/20759	0.139178	0.244424	0.177378	Cxcr4	1
GO:0009975	GO:0009975	cyclase activity	1/124	25/20759	0.139178	0.244424	0.177378	Gucy1a1	1
GO:0016849	GO:0016849	phosphorus-oxygen lyase activity	1/124	25/20759	0.139178	0.244424	0.177378	Gucy1a1	1
GO:0019957	GO:0019957	C-C chemokine binding	1/124	25/20759	0.139178	0.244424	0.177378	Cxcr4	1
GO:0042923	GO:0042923	neuropeptide binding	1/124	25/20759	0.139178	0.244424	0.177378	Sstr1	1
GO:0046625	GO:0046625	sphingolipid binding	1/124	25/20759	0.139178	0.244424	0.177378	Lamb1	1
GO:0003785	GO:0003785	actin monomer binding	1/124	26/20759	0.144326	0.250362	0.181687	Lima1	1
GO:0071813	GO:0071813	lipoprotein particle binding	1/124	26/20759	0.144326	0.250362	0.181687	Cd36	1
GO:0071814	GO:0071814	protein-lipid complex binding	1/124	26/20759	0.144326	0.250362	0.181687	Cd36	1
GO:0003705	GO:0003705	transcription factor activity, RNA polymerase II distal enhancer sequence-specific binding	2/124	114/20759	0.148572	0.254054	0.184366	Six3/Nkx2-2	2
GO:0022804	GO:0022804	active transmembrane transporter activity	4/124	342/20759	0.14868	0.254054	0.184366	Slc1a2/Abca4/Slc6a17/Slc6a13	4
GO:0015291	GO:0015291	secondary active transmembrane transporter activity	3/124	223/20759	0.149003	0.254054	0.184366	Slc1a2/Slc6a17/Slc6a13	3
GO:0005070	GO:0005070	SH3/SH2 adaptor activity	1/124	27/20759	0.149444	0.254054	0.184366	Grb14	1
GO:0016645	GO:0016645	oxidoreductase activity, acting on the CH-NH group of donors	1/124	27/20759	0.149444	0.254054	0.184366	Aldh1l1	1
GO:0045499	GO:0045499	chemorepellent activity	1/124	28/20759	0.154531	0.261656	0.189883	Epha7	1
GO:0001158	GO:0001158	enhancer sequence-specific DNA binding	2/124	118/20759	0.156882	0.263537	0.191248	Six3/Nkx2-2	2
GO:0004867	GO:0004867	serine-type endopeptidase inhibitor activity	2/124	118/20759	0.156882	0.263537	0.191248	Serpinb8/Col28a1	2
GO:0030165	GO:0030165	PDZ domain binding	2/124	119/20759	0.158973	0.265999	0.193034	Gja1/Plekha2	2
GO:0070325	GO:0070325	lipoprotein particle receptor binding	1/124	30/20759	0.164615	0.273287	0.198323	Reln	1
GO:0098918	GO:0098918	structural constituent of synapse	1/124	30/20759	0.164615	0.273287	0.198323	Ina	1
GO:0001968	GO:0001968	fibronectin binding	1/124	31/20759	0.169612	0.278321	0.201977	Plekha2	1
GO:0043236	GO:0043236	laminin binding	1/124	31/20759	0.169612	0.278321	0.201977	Plekha2	1
GO:0050699	GO:0050699	WW domain binding	1/124	31/20759	0.169612	0.278321	0.201977	Tceal6	1
GO:0030674	GO:0030674	protein binding, bridging	2/124	125/20759	0.171628	0.280028	0.203215	Grb14/Ank3	2
GO:0005096	GO:0005096	GTPase activator activity	3/124	239/20759	0.17197	0.280028	0.203215	Tiam2/Rin3/Rgs17	3
GO:0005484	GO:0005484	SNAP receptor activity	1/124	32/20759	0.17458	0.281047	0.203955	Vamp8	1
GO:0042974	GO:0042974	retinoic acid receptor binding	1/124	32/20759	0.17458	0.281047	0.203955	Rarg	1
GO:0071855	GO:0071855	neuropeptide receptor binding	1/124	32/20759	0.17458	0.281047	0.203955	Gnao1	1
GO:0017080	GO:0017080	sodium channel regulator activity	1/124	33/20759	0.179518	0.286763	0.208103	Fgf13	1
GO:0019956	GO:0019956	chemokine binding	1/124	33/20759	0.179518	0.286763	0.208103	Cxcr4	1
GO:0035326	GO:0035326	enhancer binding	2/124	129/20759	0.180155	0.286763	0.208103	Six3/Nkx2-2	2
GO:0015144	GO:0015144	carbohydrate transmembrane transporter activity	1/124	34/20759	0.184427	0.289255	0.209911	Tmem144	1
GO:0070273	GO:0070273	phosphatidylinositol-4-phosphate binding	1/124	34/20759	0.184427	0.289255	0.209911	Sh3pxd2a	1
GO:0097718	GO:0097718	disordered domain specific binding	1/124	34/20759	0.184427	0.289255	0.209911	Gja1	1
GO:0015103	GO:0015103	inorganic anion transmembrane transporter activity	2/124	131/20759	0.184443	0.289255	0.209911	Gabrb3/Gabrb1	2
GO:0016810	GO:0016810	hydrolase activity, acting on carbon-nitrogen (but not peptide) bonds	2/124	134/20759	0.190902	0.298284	0.216464	Dpysl5/Pm20d1	2
GO:0005310	GO:0005310	dicarboxylic acid transmembrane transporter activity	1/124	36/20759	0.194157	0.300061	0.217753	Slc1a2	1
GO:0017112	GO:0017112	Rab guanyl-nucleotide exchange factor activity	1/124	36/20759	0.194157	0.300061	0.217753	Rin3	1
GO:0051721	GO:0051721	protein phosphatase 2A binding	1/124	36/20759	0.194157	0.300061	0.217753	Grin3a	1
GO:0008528	GO:0008528	G protein-coupled peptide receptor activity	2/124	137/20759	0.197392	0.30286	0.219785	Cxcr4/Sstr1	2
GO:0030695	GO:0030695	GTPase regulator activity	3/124	256/20759	0.197394	0.30286	0.219785	Tiam2/Rin3/Rgs17	3
GO:0042169	GO:0042169	SH2 domain binding	1/124	37/20759	0.198979	0.303991	0.220605	Ghr	1
GO:0044325	GO:0044325	ion channel binding	2/124	138/20759	0.199561	0.303991	0.220605	Ank3/Fgf13	2
GO:0030020	GO:0030020	extracellular matrix structural constituent conferring tensile strength	1/124	39/20759	0.208537	0.313174	0.22727	Col28a1	1
GO:0032266	GO:0032266	phosphatidylinositol-3-phosphate binding	1/124	39/20759	0.208537	0.313174	0.22727	Sh3pxd2a	1
GO:0046915	GO:0046915	transition metal ion transmembrane transporter activity	1/124	39/20759	0.208537	0.313174	0.22727	Trf	1
GO:0140104	GO:0140104	molecular carrier activity	1/124	39/20759	0.208537	0.313174	0.22727	Trf	1
GO:0003713	GO:0003713	transcription coactivator activity	3/124	264/20759	0.209663	0.313757	0.227692	Six3/Rarg/Nkx2-2	3
GO:0001227	GO:0001227	DNA-binding transcription repressor activity, RNA polymerase II-specific	3/124	266/20759	0.212758	0.315824	0.229192	Tbx2/Dach1/Osr2	3
GO:0016620	GO:0016620	oxidoreductase activity, acting on the aldehyde or oxo group of donors, NAD or NADP as acceptor	1/124	40/20759	0.213274	0.315824	0.229192	Aldh1l1	1
GO:0019212	GO:0019212	phosphatase inhibitor activity	1/124	40/20759	0.213274	0.315824	0.229192	Tesc	1
GO:0001653	GO:0001653	peptide receptor activity	2/124	146/20759	0.217012	0.319046	0.231531	Cxcr4/Sstr1	2
GO:0005342	GO:0005342	organic acid transmembrane transporter activity	2/124	147/20759	0.219203	0.319046	0.231531	Slc1a2/Slc6a13	2
GO:0008083	GO:0008083	growth factor activity	2/124	147/20759	0.219203	0.319046	0.231531	Mdk/Fgf13	2
GO:0046943	GO:0046943	carboxylic acid transmembrane transporter activity	2/124	147/20759	0.219203	0.319046	0.231531	Slc1a2/Slc6a13	2
GO:0060090	GO:0060090	molecular adaptor activity	2/124	147/20759	0.219203	0.319046	0.231531	Grb14/Ank3	2
GO:0005246	GO:0005246	calcium channel regulator activity	1/124	43/20759	0.227315	0.328126	0.23812	Nrxn3	1
GO:0008009	GO:0008009	chemokine activity	1/124	43/20759	0.227315	0.328126	0.23812	Cxcl14	1
GO:0008201	GO:0008201	heparin binding	2/124	151/20759	0.227988	0.328126	0.23812	Thbs2/Mdk	2
GO:0005216	GO:0005216	ion channel activity	4/124	409/20759	0.228777	0.328126	0.23812	Grin3a/Gabrb3/Gabrb1/Gria4	4
GO:0035257	GO:0035257	nuclear hormone receptor binding	2/124	152/20759	0.230189	0.328126	0.23812	Nr4a1/Rarg	2
GO:0005504	GO:0005504	fatty acid binding	1/124	44/20759	0.231941	0.328126	0.23812	Cd36	1
GO:0008374	GO:0008374	O-acyltransferase activity	1/124	44/20759	0.231941	0.328126	0.23812	Lpcat2	1
GO:0008376	GO:0008376	acetylgalactosaminyltransferase activity	1/124	44/20759	0.231941	0.328126	0.23812	Galnt17	1
GO:0020037	GO:0020037	heme binding	2/124	153/20759	0.232391	0.328126	0.23812	Cyp24a1/Gucy1a1	2
GO:0008188	GO:0008188	neuropeptide receptor activity	1/124	45/20759	0.236538	0.332876	0.241567	Sstr1	1
GO:0050661	GO:0050661	NADP binding	1/124	46/20759	0.241108	0.338188	0.245422	Nnt	1
GO:0019887	GO:0019887	protein kinase regulator activity	2/124	159/20759	0.245627	0.343394	0.2492	Tesc/Fgf13	2
GO:0022838	GO:0022838	substrate-specific channel activity	4/124	423/20759	0.246766	0.343855	0.249534	Grin3a/Gabrb3/Gabrb1/Gria4	4
GO:0001664	GO:0001664	G protein-coupled receptor binding	3/124	290/20759	0.250583	0.348032	0.252566	Cxcl14/S1pr2/Gnao1	3
GO:0046906	GO:0046906	tetrapyrrole binding	2/124	162/20759	0.252258	0.349217	0.253426	Cyp24a1/Gucy1a1	2
GO:0001221	GO:0001221	transcription cofactor binding	1/124	49/20759	0.254657	0.350257	0.25418	Six3	1
GO:0015459	GO:0015459	potassium channel regulator activity	1/124	49/20759	0.254657	0.350257	0.25418	Wnk4	1
GO:0031593	GO:0031593	polyubiquitin modification-dependent protein binding	1/124	50/20759	0.25912	0.354466	0.257235	Otud7a	1
GO:0060589	GO:0060589	nucleoside-triphosphatase regulator activity	3/124	296/20759	0.260203	0.354466	0.257235	Tiam2/Rin3/Rgs17	3
GO:0017137	GO:0017137	Rab GTPase binding	2/124	166/20759	0.261106	0.354466	0.257235	Rin3/Ngfr	2
GO:0019903	GO:0019903	protein phosphatase binding	2/124	166/20759	0.261106	0.354466	0.257235	Ghr/Grin3a	2
GO:0008028	GO:0008028	monocarboxylic acid transmembrane transporter activity	1/124	51/20759	0.263556	0.354466	0.257235	Slc6a13	1
GO:0016903	GO:0016903	oxidoreductase activity, acting on the aldehyde or oxo group of donors	1/124	51/20759	0.263556	0.354466	0.257235	Aldh1l1	1
GO:0051018	GO:0051018	protein kinase A binding	1/124	51/20759	0.263556	0.354466	0.257235	Dact2	1
GO:0042277	GO:0042277	peptide binding	3/124	299/20759	0.265031	0.355326	0.257859	Ghr/Ngfr/Sstr1	3
GO:0035591	GO:0035591	signaling adaptor activity	1/124	52/20759	0.267966	0.35813	0.259894	Grb14	1
GO:0031625	GO:0031625	ubiquitin protein ligase binding	3/124	305/20759	0.274722	0.364088	0.264218	Dio2/Cxcr4/Ngfr	3
GO:0004860	GO:0004860	protein kinase inhibitor activity	1/124	54/20759	0.276707	0.364088	0.264218	Tesc	1
GO:0005544	GO:0005544	calcium-dependent phospholipid binding	1/124	54/20759	0.276707	0.364088	0.264218	Anxa3	1
GO:0016836	GO:0016836	hydro-lyase activity	1/124	54/20759	0.276707	0.364088	0.264218	Car10	1
GO:0017046	GO:0017046	peptide hormone binding	1/124	54/20759	0.276707	0.364088	0.264218	Ghr	1
GO:0001540	GO:0001540	amyloid-beta binding	1/124	55/20759	0.281039	0.367512	0.266702	Ngfr	1
GO:0015179	GO:0015179	L-amino acid transmembrane transporter activity	1/124	55/20759	0.281039	0.367512	0.266702	Slc1a2	1
GO:0019210	GO:0019210	kinase inhibitor activity	1/124	59/20759	0.29811	0.387452	0.281172	Tesc	1
GO:0050840	GO:0050840	extracellular matrix binding	1/124	59/20759	0.29811	0.387452	0.281172	Plekha2	1
GO:0004714	GO:0004714	transmembrane receptor protein tyrosine kinase activity	1/124	60/20759	0.302314	0.390528	0.283405	Epha7	1
GO:0005507	GO:0005507	copper ion binding	1/124	60/20759	0.302314	0.390528	0.283405	Heph	1
GO:0005126	GO:0005126	cytokine receptor binding	3/124	327/20759	0.31052	0.396474	0.28772	Cxcl14/Angpt1/Ngfr	3
GO:0015631	GO:0015631	tubulin binding	3/124	327/20759	0.31052	0.396474	0.28772	Gja1/Dpysl5/Fgf13	3
GO:0005080	GO:0005080	protein kinase C binding	1/124	62/20759	0.310649	0.396474	0.28772	Dact2	1
GO:0030374	GO:0030374	nuclear receptor transcription coactivator activity	1/124	62/20759	0.310649	0.396474	0.28772	Rarg	1
GO:0001077	GO:0001077	proximal promoter DNA-binding transcription activator activity, RNA polymerase II-specific	3/124	328/20759	0.312153	0.397201	0.288247	Hlf/Zic3/Nr4a1	3
GO:0051287	GO:0051287	NAD binding	1/124	63/20759	0.314779	0.399346	0.289804	Nnt	1
GO:0019207	GO:0019207	kinase regulator activity	2/124	192/20759	0.31849	0.402154	0.291842	Tesc/Fgf13	2
GO:0016835	GO:0016835	carbon-oxygen lyase activity	1/124	64/20759	0.318884	0.402154	0.291842	Car10	1
GO:0005548	GO:0005548	phospholipid transporter activity	1/124	66/20759	0.327022	0.410271	0.297732	Abca4	1
GO:0004866	GO:0004866	endopeptidase inhibitor activity	2/124	196/20759	0.327251	0.410271	0.297732	Serpinb8/Col28a1	2
GO:0042379	GO:0042379	chemokine receptor binding	1/124	67/20759	0.331055	0.413819	0.300307	Cxcl14	1
GO:0048018	GO:0048018	receptor ligand activity	4/124	488/20759	0.333414	0.415546	0.30156	Cxcl14/Mdk/Epha7/Fgf13	4
GO:0033293	GO:0033293	monocarboxylic acid binding	1/124	68/20759	0.335064	0.41638	0.302166	Cd36	1
GO:0000982	GO:0000982	transcription factor activity, RNA polymerase II proximal promoter sequence-specific DNA binding	4/124	492/20759	0.338841	0.418883	0.303982	Tbx2/Hlf/Zic3/Nr4a1	4
GO:0043130	GO:0043130	ubiquitin binding	1/124	69/20759	0.339049	0.418883	0.303982	Cxcr4	1
GO:0008514	GO:0008514	organic anion transmembrane transporter activity	2/124	203/20759	0.342511	0.420714	0.305311	Slc1a2/Slc6a13	2
GO:0061135	GO:0061135	endopeptidase regulator activity	2/124	203/20759	0.342511	0.420714	0.305311	Serpinb8/Col28a1	2
GO:0017022	GO:0017022	myosin binding	1/124	71/20759	0.346948	0.423715	0.307488	Cxcr4	1
GO:0048306	GO:0048306	calcium-dependent protein binding	1/124	71/20759	0.346948	0.423715	0.307488	Anxa3	1
GO:0016597	GO:0016597	amino acid binding	1/124	72/20759	0.350862	0.426436	0.309463	Grin3a	1
GO:0030414	GO:0030414	peptidase inhibitor activity	2/124	207/20759	0.351183	0.426436	0.309463	Serpinb8/Col28a1	2
GO:0030295	GO:0030295	protein kinase activator activity	1/124	73/20759	0.354753	0.429544	0.311719	Fgf13	1
GO:0031406	GO:0031406	carboxylic acid binding	2/124	210/20759	0.357662	0.431836	0.313382	Grin3a/Cd36	2
GO:0015077	GO:0015077	monovalent inorganic cation transmembrane transporter activity	3/124	359/20759	0.362785	0.436781	0.316971	Slc1a2/Slc6a17/Slc6a13	3
GO:0019902	GO:0019902	phosphatase binding	2/124	213/20759	0.364118	0.437148	0.317236	Ghr/Grin3a	2
GO:0019905	GO:0019905	syntaxin binding	1/124	76/20759	0.366288	0.437282	0.317334	Vamp8	1
GO:0097110	GO:0097110	scaffold protein binding	1/124	76/20759	0.366288	0.437282	0.317334	Gja1	1
GO:0019199	GO:0019199	transmembrane receptor protein kinase activity	1/124	77/20759	0.370087	0.44058	0.319727	Epha7	1
GO:0033218	GO:0033218	amide binding	3/124	366/20759	0.374169	0.444195	0.322351	Ghr/Ngfr/Sstr1	3
GO:0008135	GO:0008135	translation factor activity, RNA binding	1/124	79/20759	0.377618	0.447041	0.324416	Eef1a2	1
GO:0019209	GO:0019209	kinase activator activity	1/124	80/20759	0.38135	0.450204	0.326712	Fgf13	1
GO:0016811	GO:0016811	hydrolase activity, acting on carbon-nitrogen (but not peptide) bonds, in linear amides	1/124	81/20759	0.385059	0.45254	0.328407	Pm20d1	1
GO:0043177	GO:0043177	organic acid binding	2/124	223/20759	0.385458	0.45254	0.328407	Grin3a/Cd36	2
GO:0019208	GO:0019208	phosphatase regulator activity	1/124	83/20759	0.392413	0.459436	0.333411	Tesc	1
GO:0038024	GO:0038024	cargo receptor activity	1/124	84/20759	0.396057	0.462429	0.335583	Cd36	1
GO:0016651	GO:0016651	oxidoreductase activity, acting on NAD(P)H	1/124	85/20759	0.399679	0.464108	0.336801	Nnt	1
GO:0048029	GO:0048029	monosaccharide binding	1/124	85/20759	0.399679	0.464108	0.336801	Pfkp	1
GO:0032182	GO:0032182	ubiquitin-like protein binding	1/124	88/20759	0.410417	0.472975	0.343236	Cxcr4	1
GO:0035258	GO:0035258	steroid hormone receptor binding	1/124	88/20759	0.410417	0.472975	0.343236	Nr4a1	1
GO:0008017	GO:0008017	microtubule binding	2/124	235/20759	0.410653	0.472975	0.343236	Dpysl5/Fgf13	2
GO:0004843	GO:0004843	thiol-dependent ubiquitin-specific protease activity	1/124	89/20759	0.413953	0.475487	0.345059	Otud7a	1
GO:0061134	GO:0061134	peptidase regulator activity	2/124	238/20759	0.416875	0.477552	0.346558	Serpinb8/Col28a1	2
GO:0051082	GO:0051082	unfolded protein binding	1/124	94/20759	0.431324	0.492776	0.357606	Scg5	1
GO:1901681	GO:1901681	sulfur compound binding	2/124	247/20759	0.435341	0.496032	0.359969	Thbs2/Mdk	2
GO:0036459	GO:0036459	thiol-dependent ubiquitinyl hydrolase activity	1/124	99/20759	0.448184	0.5093	0.369597	Otud7a	1
GO:0101005	GO:0101005	ubiquitinyl hydrolase activity	1/124	101/20759	0.454788	0.515426	0.374043	Otud7a	1
GO:0015238	GO:0015238	drug transmembrane transporter activity	1/124	102/20759	0.45806	0.517755	0.375733	Slc1a2	1
GO:0016791	GO:0016791	phosphatase activity	2/124	265/20759	0.471313	0.531321	0.385578	Ptprn/Alpl	2
GO:0016757	GO:0016757	transferase activity, transferring glycosyl groups	2/124	266/20759	0.473272	0.53168	0.385839	St6galnac5/Galnt17	2
GO:0051219	GO:0051219	phosphoprotein binding	1/124	107/20759	0.474134	0.53168	0.385839	Grb14	1
GO:0030246	GO:0030246	carbohydrate binding	2/124	269/20759	0.479122	0.53451	0.387892	Pfkp/Galnt17	2
GO:0019783	GO:0019783	ubiquitin-like protein-specific protease activity	1/124	109/20759	0.48043	0.53451	0.387892	Otud7a	1
GO:0042562	GO:0042562	hormone binding	1/124	109/20759	0.48043	0.53451	0.387892	Ghr	1
GO:0042626	GO:0042626	ATPase activity, coupled to transmembrane movement of substances	1/124	112/20759	0.489734	0.543438	0.394371	Abca4	1
GO:0000149	GO:0000149	SNARE binding	1/124	113/20759	0.492798	0.545415	0.395806	Vamp8	1
GO:0016407	GO:0016407	acetyltransferase activity	1/124	115/20759	0.498873	0.550704	0.399644	Lpcat2	1
GO:0015405	GO:0015405	P-P-bond-hydrolysis-driven transmembrane transporter activity	1/124	117/20759	0.504875	0.555886	0.403404	Abca4	1
GO:0015399	GO:0015399	primary active transmembrane transporter activity	1/124	118/20759	0.507849	0.557716	0.404732	Abca4	1
GO:0005262	GO:0005262	calcium channel activity	1/124	119/20759	0.510806	0.559517	0.406039	Grin3a	1
GO:0003712	GO:0003712	transcription coregulator activity	3/124	459/20759	0.519085	0.567124	0.41156	Six3/Rarg/Nkx2-2	3
GO:0042826	GO:0042826	histone deacetylase binding	1/124	124/20759	0.525327	0.572471	0.41544	Six3	1
GO:0017124	GO:0017124	SH3 domain binding	1/124	131/20759	0.54494	0.590815	0.428752	Gja1	1
GO:0043492	GO:0043492	ATPase activity, coupled to movement of substances	1/124	131/20759	0.54494	0.590815	0.428752	Abca4	1
GO:0004713	GO:0004713	protein tyrosine kinase activity	1/124	132/20759	0.547675	0.59227	0.429808	Epha7	1
GO:0015085	GO:0015085	calcium ion transmembrane transporter activity	1/124	136/20759	0.558455	0.602394	0.437156	Grin3a	1
GO:0005261	GO:0005261	cation channel activity	2/124	314/20759	0.561948	0.604628	0.438776	Grin3a/Gria4	2
GO:0004497	GO:0004497	monooxygenase activity	1/124	140/20759	0.56898	0.610648	0.443145	Cyp24a1	1
GO:0002020	GO:0002020	protease binding	1/124	141/20759	0.571572	0.611884	0.444042	Sh3pxd2a	1
GO:0008194	GO:0008194	UDP-glycosyltransferase activity	1/124	143/20759	0.57671	0.615834	0.446908	Galnt17	1
GO:0022843	GO:0022843	voltage-gated cation channel activity	1/124	144/20759	0.579256	0.617002	0.447756	Grin3a	1
GO:0070851	GO:0070851	growth factor receptor binding	1/124	146/20759	0.584302	0.620821	0.450528	Angpt1	1
GO:0005319	GO:0005319	lipid transporter activity	1/124	147/20759	0.586803	0.621923	0.451328	Abca4	1
GO:0016874	GO:0016874	ligase activity	1/124	149/20759	0.59176	0.625617	0.454008	Trim25	1
GO:0042578	GO:0042578	phosphoric ester hydrolase activity	2/124	356/20759	0.630472	0.66489	0.482508	Ptprn/Alpl	2
GO:0140030	GO:0140030	modification-dependent protein binding	1/124	167/20759	0.633797	0.666742	0.483853	Otud7a	1
GO:0008234	GO:0008234	cysteine-type peptidase activity	1/124	175/20759	0.651074	0.683226	0.495815	Otud7a	1
GO:0001078	GO:0001078	proximal promoter DNA-binding transcription repressor activity, RNA polymerase II-specific	1/124	187/20759	0.675485	0.707096	0.513137	Tbx2	1
GO:0005244	GO:0005244	voltage-gated ion channel activity	1/124	193/20759	0.687047	0.715674	0.519362	Grin3a	1
GO:0022832	GO:0022832	voltage-gated channel activity	1/124	193/20759	0.687047	0.715674	0.519362	Grin3a	1
GO:0016758	GO:0016758	transferase activity, transferring hexosyl groups	1/124	195/20759	0.69081	0.717834	0.52093	Galnt17	1
GO:0000287	GO:0000287	magnesium ion binding	1/124	198/20759	0.69637	0.721847	0.523842	Tesc	1
GO:0008236	GO:0008236	serine-type peptidase activity	1/124	203/20759	0.705416	0.727675	0.528071	Reln	1
GO:0016705	GO:0016705	oxidoreductase activity, acting on paired donors, with incorporation or reduction of molecular oxygen	1/124	203/20759	0.705416	0.727675	0.528071	Cyp24a1	1
GO:0017171	GO:0017171	serine hydrolase activity	1/124	208/20759	0.714196	0.734947	0.533349	Reln	1
GO:0016741	GO:0016741	transferase activity, transferring one-carbon groups	1/124	210/20759	0.717634	0.736702	0.534622	Aldh1l1	1
GO:0005125	GO:0005125	cytokine activity	1/124	217/20759	0.72935	0.746924	0.54204	Cxcl14	1
GO:0061630	GO:0061630	ubiquitin protein ligase activity	1/124	219/20759	0.732607	0.748457	0.543153	Trim25	1
GO:0061659	GO:0061659	ubiquitin-like protein ligase activity	1/124	223/20759	0.739007	0.753184	0.546583	Trim25	1
GO:0016747	GO:0016747	transferase activity, transferring acyl groups other than amino-acyl groups	1/124	231/20759	0.751353	0.763935	0.554385	Lpcat2	1
GO:0016746	GO:0016746	transferase activity, transferring acyl groups	1/124	263/20759	0.795206	0.806593	0.585342	Lpcat2	1
GO:0050662	GO:0050662	coenzyme binding	1/124	292/20759	0.828274	0.838134	0.608231	Nnt	1
GO:0042623	GO:0042623	ATPase activity, coupled	1/124	345/20759	0.875611	0.883931	0.641465	Abca4	1
GO:0004842	GO:0004842	ubiquitin-protein transferase activity	1/124	397/20759	0.909424	0.915889	0.664658	Trim25	1
GO:0019787	GO:0019787	ubiquitin-like protein transferase activity	1/124	417/20759	0.919845	0.924194	0.670684	Trim25	1
GO:0016887	GO:0016887	ATPase activity	1/124	432/20759	0.926872	0.929058	0.674214	Abca4	1
GO:0004674	GO:0004674	protein serine/threonine kinase activity	1/124	464/20759	0.939885	0.939885	0.682071	Wnk4	1

## Sheet: KEGG. ZC4H2 DEG
Description	GeneRatio	BgRatio	pvalue	p.adjust	qvalue	geneID	Count
ECM-receptor interaction	6/59	83/8284	2.48526e-05	0.00293261	0.00264223	21826/16777/19699/16775/12491/114249	6
Nicotine addiction	4/59	40/8284	0.000175177	0.0074501	0.0067124	242443/14402/14400/14802	4
PI3K-Akt signaling pathway	10/59	358/8284	0.000189409	0.0074501	0.0067124	21826/16777/19699/14600/15370/16775/13636/11600/66066/18053	10
Mineral absorption	4/59	45/8284	0.000278122	0.00820461	0.0073922	73649/22041/74051/15203	4
GABAergic synapse	5/59	90/8284	0.000426862	0.0100739	0.00907644	14402/14400/66066/14681/14412	5
Glutamatergic synapse	5/59	114/8284	0.00125204	0.0246234	0.0221852	20511/242443/66066/14681/14802	5
Gap junction	4/59	86/8284	0.00319174	0.0497605	0.0448333	14609/22146/22153/60596	4
Morphine addiction	4/59	92/8284	0.00406903	0.0497605	0.0448333	14402/14400/66066/14681	4
Retrograde endocannabinoid signaling	5/59	150/8284	0.00415372	0.0497605	0.0448333	14402/14400/66066/14681/14802	5
Neuroactive ligand-receptor interaction	7/59	289/8284	0.00421699	0.0497605	0.0448333	14739/14600/242443/14402/14400/14802/20605	7

## Sheet: BP of RNF220 DEG
	ID	Description	GeneRatio	BgRatio	pvalue	p.adjust	qvalue	geneID	Count
GO:0007389	GO:0007389	pattern specification process	52/392	464/21092	1.16105e-25	5.37101e-22	4.11623e-22	Pax7/Foxg1/En1/Hoxa5/Irx2/Pax3/Dlx2/Dmrta2/Foxb1/Lmx1b/Dlx1/Sp8/Folr1/Hoxa3/Hoxa4/Nr2f2/Hoxb8/Tfap2a/Six3/Cyp26b1/Pcsk6/Hoxa7/Dmrt3/Foxa1/Tgfbr2/Irx1/Otx2/Hoxa6/Msx1/Gsx2/Nkx6-1/Emx2/Hoxb2/Irx3/Tbx18/Lhx2/Wls/Gsc/Fgfr2/Foxd1/Hoxa2/Gli1/Hoxb3/Six2/Nkx3-2/Hoxb4/Dnaic1/Hoxd3/Barx1/Snai1/Foxc2/Acvrl1	52
GO:0003002	GO:0003002	regionalization	46/392	371/21092	1.23439e-24	2.85515e-21	2.18813e-21	Pax7/Foxg1/En1/Hoxa5/Irx2/Pax3/Dlx2/Dmrta2/Foxb1/Lmx1b/Dlx1/Sp8/Hoxa3/Hoxa4/Nr2f2/Hoxb8/Six3/Cyp26b1/Pcsk6/Hoxa7/Dmrt3/Foxa1/Irx1/Otx2/Hoxa6/Msx1/Gsx2/Nkx6-1/Emx2/Hoxb2/Irx3/Tbx18/Lhx2/Wls/Gsc/Fgfr2/Foxd1/Hoxa2/Gli1/Hoxb3/Six2/Hoxb4/Hoxd3/Barx1/Snai1/Foxc2	46
GO:0048706	GO:0048706	embryonic skeletal system development	27/392	138/21092	4.17126e-20	6.43209e-17	4.92941e-17	Pax7/Tbx15/Hoxa5/Dlx2/Dlx1/Hoxa3/Hoxa4/Shox2/Hoxb8/Tfap2a/Hoxa7/Tgfbr2/Hoxa6/Twist1/Hoxb2/Gsc/Fgfr2/Hoxa2/Osr2/Chst11/Hoxb3/Six2/Nkx3-2/Hoxb4/Sulf1/Hoxd3/Foxc2	27
GO:0048568	GO:0048568	embryonic organ development	45/392	490/21092	7.91758e-19	9.15668e-16	7.01747e-16	Foxg1/Tbx15/En1/Hoxa5/Dlx2/Folr1/Hoxa3/Hoxa4/Shox2/Nr2f2/Hoxb8/Nrk/Tfap2a/Six3/Hoxa7/Tgfbr2/Otx2/Hoxa6/Msx1/Twist1/Hoxb2/Tbx18/Gsc/Fgfr2/Clic5/Esrrb/Hpn/Hoxa2/Gli1/Lif/Osr2/Tal1/Esx1/Chst11/Aldh1a1/Hoxb3/Sox18/Six2/En2/Nkx3-2/Hoxb4/Gata3/Hoxd3/Snai1/Foxc2	45
GO:0048704	GO:0048704	embryonic skeletal system morphogenesis	23/392	104/21092	1.41761e-18	1.31157e-15	1.00516e-15	Tbx15/Hoxa5/Dlx2/Hoxa3/Hoxa4/Shox2/Hoxb8/Tfap2a/Hoxa7/Tgfbr2/Hoxa6/Twist1/Hoxb2/Gsc/Fgfr2/Hoxa2/Osr2/Chst11/Hoxb3/Six2/Hoxb4/Hoxd3/Foxc2	23
GO:0048562	GO:0048562	embryonic organ morphogenesis	35/392	315/21092	1.98652e-17	1.5316e-14	1.17379e-14	Foxg1/Tbx15/Hoxa5/Dlx2/Folr1/Hoxa3/Hoxa4/Shox2/Hoxb8/Tfap2a/Six3/Hoxa7/Tgfbr2/Otx2/Hoxa6/Msx1/Twist1/Hoxb2/Tbx18/Gsc/Fgfr2/Clic5/Hpn/Hoxa2/Gli1/Osr2/Chst11/Aldh1a1/Hoxb3/Six2/Nkx3-2/Hoxb4/Gata3/Hoxd3/Foxc2	35
GO:0048705	GO:0048705	skeletal system morphogenesis	30/392	256/21092	9.85625e-16	6.51357e-13	4.99186e-13	Tbx15/Hoxa5/Dlx2/Hoxa3/Hoxa4/Shox2/Hoxb8/Tfap2a/Cyp26b1/Matn2/Hoxa7/Tgfbr2/Hoxa6/Msx1/Twist1/Hoxb2/Cbs/Gsc/Fgfr2/Hoxa2/Osr2/Chst11/Hoxb3/Six2/Nkx3-2/Hoxb4/Hoxd3/Rflnb/Ccn2/Foxc2	30
GO:0045165	GO:0045165	cell fate commitment	29/392	274/21092	4.37716e-14	2.53109e-11	1.93977e-11	Pax7/Foxg1/Pax3/Arx/Dlx2/Dmrta2/Dlx1/Nr2f2/Ebf2/Cyp26b1/Dmrt3/Foxa1/Tenm4/Tead4/Otx2/Gsx2/Nkx6-1/Gsc/Fgfr2/Wnt5b/Hoxa2/Tal1/Gsx1/Gbx1/Sox18/Six2/Wnt4/Gata3/Foxc2	29
GO:0009952	GO:0009952	anterior/posterior pattern specification	25/392	229/21092	1.29225e-12	6.64215e-10	5.0904e-10	En1/Hoxa5/Pax3/Foxb1/Hoxa3/Hoxa4/Nr2f2/Hoxb8/Six3/Pcsk6/Hoxa7/Otx2/Hoxa6/Msx1/Emx2/Hoxb2/Tbx18/Wls/Hoxa2/Hoxb3/Six2/Hoxb4/Hoxd3/Barx1/Foxc2	25
GO:0061448	GO:0061448	connective tissue development	26/392	274/21092	1.14621e-11	5.30236e-09	4.06361e-09	Pax7/Hoxa5/Dlx2/Hoxa3/Shox2/Ebf2/Matn2/Foxa1/Tgfbr2/Msx1/Adamts12/Cbs/Mustn1/Foxd1/Osr2/Chst11/Hoxb3/Six2/Nkx3-2/Sulf1/Hoxd3/Rflnb/Ccn2/Snai1/Foxc2/Mkx	26
GO:0009953	GO:0009953	dorsal/ventral pattern formation	16/392	104/21092	8.9465e-11	3.76241e-08	2.88343e-08	Pax7/Foxg1/En1/Lmx1b/Sp8/Six3/Dmrt3/Foxa1/Otx2/Gsx2/Nkx6-1/Hoxb2/Lhx2/Gsc/Hoxa2/Gli1	16
GO:0051216	GO:0051216	cartilage development	21/392	205/21092	2.77185e-10	1.06855e-07	8.18911e-08	Pax7/Hoxa5/Dlx2/Hoxa3/Shox2/Matn2/Tgfbr2/Msx1/Adamts12/Cbs/Mustn1/Osr2/Chst11/Hoxb3/Six2/Nkx3-2/Sulf1/Hoxd3/Rflnb/Ccn2/Snai1	21
GO:0009954	GO:0009954	proximal/distal pattern formation	10/392	35/21092	5.32169e-10	1.79947e-07	1.37907e-07	En1/Irx2/Dlx2/Dlx1/Sp8/Six3/Cyp26b1/Irx1/Irx3/Gli1	10
GO:0060562	GO:0060562	epithelial tube morphogenesis	28/392	376/21092	5.44586e-10	1.79947e-07	1.37907e-07	Hoxa5/Irx2/Pax3/Folr1/Adamts16/Tfap2a/Foxa1/Tgfbr2/Irx1/Twist1/Irx3/Cxcl10/Adamts12/Lhx2/Sfrp5/Fgfr2/Foxd1/Lgr5/Six2/Areg/Wnt4/Greb1l/Cxcr4/Gata3/Pgf/Foxc2/Acvrl1/Sema5a	28
GO:0021953	GO:0021953	central nervous system neuron differentiation	21/392	215/21092	6.69302e-10	1.9984e-07	1.53153e-07	Pax7/Foxg1/Pax3/Arx/Dlx2/Lmx1b/Dlx1/Grid2/Tfap2a/Cend1/Dmrt3/Prdm8/Gsx2/Nkx6-1/Fgfr2/Unc5d/Tal1/Gsx1/Gbx1/Scn1b/Drd2	21
GO:0061564	GO:0061564	axon development	32/392	486/21092	6.93688e-10	1.9984e-07	1.53153e-07	Efna5/Foxg1/Arx/Foxb1/Folr1/Shox2/Nrn1/Matn2/Prdm8/Otx2/Nkx6-1/Lhx2/Ngfr/Fgfr2/Unc5d/Foxd1/Hoxa2/Gbx1/Rtn4rl1/Vcl/Cxcr4/Mgll/Sema7a/Gata3/Scn1b/Plxnb3/Sema3b/Lgi1/Klk8/Drd2/Rtn4r/Sema5a	32
GO:0030900	GO:0030900	forebrain development	28/392	381/21092	7.3439e-10	1.9984e-07	1.53153e-07	Foxg1/Arx/Dlx2/Dmrta2/Foxb1/Dlx1/Nr2f2/Tfap2a/Six3/Prdm8/Otx2/Msx1/Gsx2/Emx2/Lhx2/Gsc/Fgfr2/Gli1/Gsx1/Rtn4rl1/Wnt4/Cntnap2/Cxcr4/Sema7a/Bmerb1/Drd2/Rtn4r/Sema5a	28
GO:0060485	GO:0060485	mesenchyme development	23/392	271/21092	1.63342e-09	4.19789e-07	3.21717e-07	Hoxa5/Pax3/Folr1/Tfap2a/Foxa1/Tgfbr2/Msx1/Twist1/Gsc/Fgfr2/Foxd1/Hpn/Tgfbr3/Six2/Wnt4/Sema7a/Sema3b/Rflnb/Snai1/Foxc2/Acvrl1/Sema5a/Rbm24	23
GO:0048663	GO:0048663	neuron fate commitment	13/392	81/21092	3.10093e-09	7.54995e-07	5.78611e-07	Pax7/Foxg1/Pax3/Dlx2/Dmrta2/Dlx1/Dmrt3/Foxa1/Otx2/Gsx2/Nkx6-1/Gsx1/Gbx1	13
GO:0001656	GO:0001656	metanephros development	13/392	87/21092	7.64347e-09	1.686e-06	1.29211e-06	Irx2/Tfap2a/Calb1/Irx1/Irx3/Foxd1/Lif/Osr2/Six2/Wnt4/Greb1l/Gata3/Foxc2	13
GO:0007409	GO:0007409	axonogenesis	29/392	451/21092	7.65369e-09	1.686e-06	1.29211e-06	Efna5/Foxg1/Arx/Foxb1/Shox2/Nrn1/Matn2/Prdm8/Otx2/Nkx6-1/Lhx2/Ngfr/Fgfr2/Unc5d/Foxd1/Hoxa2/Gbx1/Vcl/Cxcr4/Mgll/Sema7a/Gata3/Scn1b/Plxnb3/Sema3b/Lgi1/Drd2/Rtn4r/Sema5a	29
GO:0048863	GO:0048863	stem cell differentiation	20/392	226/21092	9.46043e-09	1.98927e-06	1.52453e-06	Pax3/Folr1/Tfap2a/Six3/Hoxa7/Foxa1/Msx1/Twist1/Gsc/Fgfr2/Esrrb/Lif/Tal1/Sox18/Sema7a/Hoxb4/Sema3b/Foxc2/Sema5a/Rbm24	20
GO:0048701	GO:0048701	embryonic cranial skeleton morphogenesis	10/392	48/21092	1.52888e-08	3.07505e-06	2.35665e-06	Tbx15/Dlx2/Tfap2a/Tgfbr2/Twist1/Fgfr2/Hoxa2/Chst11/Six2/Foxc2	10
GO:0048762	GO:0048762	mesenchymal cell differentiation	19/392	215/21092	2.27801e-08	4.39086e-06	3.36506e-06	Pax3/Folr1/Tfap2a/Foxa1/Tgfbr2/Msx1/Twist1/Gsc/Fgfr2/Hpn/Tgfbr3/Six2/Wnt4/Sema7a/Sema3b/Rflnb/Snai1/Foxc2/Sema5a	19
GO:0090596	GO:0090596	sensory organ morphogenesis	22/392	297/21092	4.40508e-08	8.15117e-06	6.24687e-06	Irx5/Foxg1/Tfap2a/Six3/Cyp26b1/Calb1/Sdk2/Otx2/Msx1/Twist1/Tbx18/Gsc/Meis1/Fgfr2/Clic5/Hpn/Hoxa2/Osr2/Aldh1a1/Six2/Nkx3-2/Gata3	22
GO:0007411	GO:0007411	axon guidance	19/392	225/21092	4.7359e-08	8.42626e-06	6.45769e-06	Efna5/Foxg1/Arx/Matn2/Otx2/Lhx2/Ngfr/Unc5d/Foxd1/Hoxa2/Gbx1/Cxcr4/Sema7a/Gata3/Scn1b/Plxnb3/Sema3b/Lgi1/Sema5a	19
GO:0061326	GO:0061326	renal tubule development	13/392	102/21092	5.43286e-08	9.01239e-06	6.90689e-06	Irx2/Adamts16/Calb1/Irx1/Irx3/Foxd1/Lif/Lgr5/Six2/Wnt4/Greb1l/Gata3/Pgf	13
GO:0097485	GO:0097485	neuron projection guidance	19/392	227/21092	5.45497e-08	9.01239e-06	6.90689e-06	Efna5/Foxg1/Arx/Matn2/Otx2/Lhx2/Ngfr/Unc5d/Foxd1/Hoxa2/Gbx1/Cxcr4/Sema7a/Gata3/Scn1b/Plxnb3/Sema3b/Lgi1/Sema5a	19
GO:0072006	GO:0072006	nephron development	15/392	141/21092	6.09299e-08	9.71936e-06	7.4487e-06	Irx2/Adamts16/Tfap2a/Calb1/Irx1/Irx3/Foxd1/Lif/Six2/Wnt4/Greb1l/Gata3/Sulf1/Pgf/Foxc2	15
GO:0043010	GO:0043010	camera-type eye development	23/392	331/21092	7.01625e-08	1.08191e-05	8.29148e-06	Irx5/Mab21l2/Mab21l1/Dlx2/Lmx1b/Dlx1/Tfap2a/Six3/Calb1/Tgfbr2/Bfsp2/Sdk2/Twist1/Lhx2/Meis1/Fgfr2/Lif/Osr2/Aldh1a1/Cryba1/Gata3/Foxc2/Acvrl1	23
GO:0001655	GO:0001655	urogenital system development	23/392	339/21092	1.08119e-07	1.56383e-05	1.19848e-05	Irx2/Foxb1/Adamts16/Tfap2a/Calb1/Foxa1/Irx1/Emx2/Irx3/Tbx18/Fgfr2/Foxd1/Lif/Osr2/Lgr5/Dact2/Six2/Wnt4/Greb1l/Gata3/Sulf1/Pgf/Foxc2	23
GO:0072009	GO:0072009	nephron epithelium development	13/392	108/21092	1.08177e-07	1.56383e-05	1.19848e-05	Irx2/Adamts16/Calb1/Irx1/Irx3/Foxd1/Lif/Six2/Wnt4/Greb1l/Gata3/Pgf/Foxc2	13
GO:0010721	GO:0010721	negative regulation of cell development	24/392	376/21092	1.77255e-07	2.4848e-05	1.90429e-05	Efna5/Foxg1/Dlx2/Dlx1/Six3/Nkx6-1/Irx3/Lhx2/Ngfr/Meis1/Hoxa2/Pi16/Mt3/Rtn4rl1/Sema7a/Slc6a4/Sema3b/Rflnb/Bmerb1/Sorl1/Klk8/Rtn4r/Sema5a/Inpp5j	24
GO:0072001	GO:0072001	renal system development	21/392	296/21092	1.85274e-07	2.52082e-05	1.9319e-05	Irx2/Adamts16/Tfap2a/Calb1/Irx1/Emx2/Irx3/Tbx18/Fgfr2/Foxd1/Lif/Osr2/Lgr5/Dact2/Six2/Wnt4/Greb1l/Gata3/Sulf1/Pgf/Foxc2	21
GO:0001654	GO:0001654	eye development	24/392	380/21092	2.15237e-07	2.75211e-05	2.10916e-05	Irx5/Mab21l2/Mab21l1/Dlx2/Lmx1b/Dlx1/Tfap2a/Six3/Calb1/Tgfbr2/Bfsp2/Sdk2/Otx2/Twist1/Lhx2/Meis1/Fgfr2/Lif/Osr2/Aldh1a1/Cryba1/Gata3/Foxc2/Acvrl1	24
GO:0150063	GO:0150063	visual system development	24/392	380/21092	2.15237e-07	2.75211e-05	2.10916e-05	Irx5/Mab21l2/Mab21l1/Dlx2/Lmx1b/Dlx1/Tfap2a/Six3/Calb1/Tgfbr2/Bfsp2/Sdk2/Otx2/Twist1/Lhx2/Meis1/Fgfr2/Lif/Osr2/Aldh1a1/Cryba1/Gata3/Foxc2/Acvrl1	24
GO:0072080	GO:0072080	nephron tubule development	12/392	96/21092	2.20121e-07	2.75211e-05	2.10916e-05	Irx2/Adamts16/Calb1/Irx1/Irx3/Foxd1/Lif/Six2/Wnt4/Greb1l/Gata3/Pgf	12
GO:0042471	GO:0042471	ear morphogenesis	14/392	135/21092	2.31483e-07	2.818e-05	2.15965e-05	Foxg1/Tfap2a/Otx2/Msx1/Tbx18/Gsc/Fgfr2/Clic5/Hpn/Hoxa2/Osr2/Six2/Nkx3-2/Gata3	14
GO:0060993	GO:0060993	kidney morphogenesis	12/392	97/21092	2.47041e-07	2.87404e-05	2.2026e-05	Irx2/Adamts16/Calb1/Irx1/Irx3/Foxd1/Lif/Six2/Wnt4/Greb1l/Gata3/Pgf	12
GO:0048880	GO:0048880	sensory system development	24/392	383/21092	2.48512e-07	2.87404e-05	2.2026e-05	Irx5/Mab21l2/Mab21l1/Dlx2/Lmx1b/Dlx1/Tfap2a/Six3/Calb1/Tgfbr2/Bfsp2/Sdk2/Otx2/Twist1/Lhx2/Meis1/Fgfr2/Lif/Osr2/Aldh1a1/Cryba1/Gata3/Foxc2/Acvrl1	24
GO:0072088	GO:0072088	nephron epithelium morphogenesis	11/392	80/21092	2.63959e-07	2.97823e-05	2.28245e-05	Irx2/Adamts16/Irx1/Irx3/Foxd1/Lif/Six2/Wnt4/Greb1l/Gata3/Pgf	11
GO:0021978	GO:0021978	telencephalon regionalization	6/392	16/21092	2.71364e-07	2.98888e-05	2.29061e-05	Dmrta2/Six3/Otx2/Gsx2/Emx2/Lhx2	6
GO:0072028	GO:0072028	nephron morphogenesis	11/392	81/21092	3.00408e-07	3.23183e-05	2.4768e-05	Irx2/Adamts16/Irx1/Irx3/Foxd1/Lif/Six2/Wnt4/Greb1l/Gata3/Pgf	11
GO:1904888	GO:1904888	cranial skeletal system development	10/392	65/21092	3.15937e-07	3.32165e-05	2.54564e-05	Tbx15/Dlx2/Tfap2a/Tgfbr2/Twist1/Fgfr2/Hoxa2/Chst11/Six2/Foxc2	10
GO:0048638	GO:0048638	regulation of developmental growth	24/392	393/21092	3.9682e-07	4.01081e-05	3.07379e-05	Efna5/Arx/Nrk/Tgfbr2/Nkx6-1/Sfrp5/Meis1/Fgfr2/Foxs1/Tll2/Gli1/Tgfbr3/Pi16/Vil1/Cxcr4/Mgll/Sema7a/Slc6a4/Sema3b/Foxc2/Syt17/Drd2/Rtn4r/Sema5a	24
GO:0043270	GO:0043270	positive regulation of ion transport	21/392	310/21092	3.98826e-07	4.01081e-05	3.07379e-05	Mylk/Cxcl1/Npy2r/Rab3b/S100a1/Cxcl10/Gabbr1/Stac2/Camk2a/Fhl1/Jph2/Cxcr4/Actn2/Slc6a4/Scn1b/Avpr1a/Trh/Itpr1/Atp1b2/Grin2b/Drd2	21
GO:0072073	GO:0072073	kidney epithelium development	14/392	142/21092	4.32797e-07	4.21987e-05	3.23401e-05	Irx2/Adamts16/Calb1/Irx1/Irx3/Fgfr2/Foxd1/Lif/Six2/Wnt4/Greb1l/Gata3/Pgf/Foxc2	14
GO:0061333	GO:0061333	renal tubule morphogenesis	11/392	84/21092	4.37859e-07	4.21987e-05	3.23401e-05	Irx2/Adamts16/Irx1/Irx3/Foxd1/Lgr5/Six2/Wnt4/Greb1l/Gata3/Pgf	11
GO:0001763	GO:0001763	morphogenesis of a branching structure	18/392	241/21092	6.65262e-07	6.28061e-05	4.81332e-05	Hoxa5/Dlx2/Adamts16/Shox2/Foxa1/Tgfbr2/Fgfr2/Foxd1/Six2/Areg/Wnt4/Greb1l/Cxcr4/Sulf1/Pgf/Foxc2/Drd2/Sema5a	18
GO:0001708	GO:0001708	cell fate specification	11/392	88/21092	7.06027e-07	6.53216e-05	5.0061e-05	Dmrta2/Dmrt3/Foxa1/Tenm4/Tead4/Otx2/Gsx2/Nkx6-1/Gsc/Sox18/Six2	11
GO:0051961	GO:0051961	negative regulation of nervous system development	22/392	352/21092	8.2671e-07	7.49875e-05	5.74687e-05	Foxg1/Dlx2/Dlx1/Cend1/Six3/Nkx6-1/Irx3/Lhx2/Ngfr/Meis1/Hoxa2/Mt3/Rtn4rl1/Sema7a/Slc6a4/Sema3b/Bmerb1/Sorl1/Klk8/Rtn4r/Sema5a/Inpp5j	22
GO:0060348	GO:0060348	bone development	17/392	220/21092	8.4851e-07	7.54847e-05	5.78498e-05	Shox2/Tfap2a/Cyp26b1/Matn2/Tgfbr2/Msx1/Twist1/Cbs/Meis1/Fgfr2/Osr2/Tal1/Hoxb4/Sulf1/Papss2/Fli1/Rflnb	17
GO:0040037	GO:0040037	negative regulation of fibroblast growth factor receptor signaling pathway	6/392	19/21092	8.76946e-07	7.65425e-05	5.86604e-05	Ngfr/Wnt4/Apln/Gata3/Sulf1/Shisa2	6
GO:0009611	GO:0009611	response to wounding	26/392	473/21092	9.68024e-07	8.29274e-05	6.35537e-05	Pax7/Mylk/Folr1/Matn2/Grin2a/Procr/F2rl2/Ngfr/Mustn1/Igsf10/Gli1/Neat1/Rtn4rl1/Vil1/Wnt4/Cxcr4/Pear1/Rab27a/Papss2/Plec/Klk8/Foxc2/Nmnat3/Rtn4r/Acvrl1/Tfpi	26
GO:0021537	GO:0021537	telencephalon development	18/392	248/21092	1.00833e-06	8.48096e-05	6.49962e-05	Foxg1/Arx/Dlx2/Dmrta2/Foxb1/Dlx1/Six3/Prdm8/Otx2/Gsx2/Emx2/Lhx2/Rtn4rl1/Cxcr4/Sema7a/Bmerb1/Drd2/Rtn4r	18
GO:0045995	GO:0045995	regulation of embryonic development	13/392	131/21092	1.03806e-06	8.52166e-05	6.53081e-05	Pax3/Nrk/Tenm4/Otx2/Lama4/Tbx18/Sfrp5/Lama2/Osr2/Wnt4/Gata3/Sulf1/Snai1	13
GO:0050768	GO:0050768	negative regulation of neurogenesis	21/392	329/21092	1.05001e-06	8.52166e-05	6.53081e-05	Foxg1/Dlx2/Dlx1/Six3/Nkx6-1/Irx3/Lhx2/Ngfr/Meis1/Hoxa2/Mt3/Rtn4rl1/Sema7a/Slc6a4/Sema3b/Bmerb1/Sorl1/Klk8/Rtn4r/Sema5a/Inpp5j	21
GO:0040036	GO:0040036	regulation of fibroblast growth factor receptor signaling pathway	7/392	32/21092	1.63648e-06	0.000130523	0.00010003	Ngfr/Fgfr2/Wnt4/Apln/Gata3/Sulf1/Shisa2	7
GO:0002062	GO:0002062	chondrocyte differentiation	12/392	116/21092	1.73647e-06	0.000136151	0.000104343	Shox2/Matn2/Tgfbr2/Adamts12/Mustn1/Osr2/Chst11/Six2/Nkx3-2/Sulf1/Rflnb/Ccn2	12
GO:0072078	GO:0072078	nephron tubule morphogenesis	10/392	78/21092	1.79204e-06	0.000136552	0.000104651	Irx2/Adamts16/Irx1/Irx3/Foxd1/Six2/Wnt4/Greb1l/Gata3/Pgf	10
GO:0016331	GO:0016331	morphogenesis of embryonic epithelium	15/392	183/21092	1.80062e-06	0.000136552	0.000104651	Irx2/Pax3/Folr1/Tfap2a/Irx1/Twist1/Irx3/Tbx18/Lhx2/Sfrp5/Fgfr2/Aldh1a1/Wnt4/Gata3/Sulf1	15
GO:0030902	GO:0030902	hindbrain development	14/392	160/21092	1.8369e-06	0.000137056	0.000105037	En1/Lmx1b/Grid2/Cend1/Otx2/Gsx2/Hoxb2/Cbs/Wls/Hoxa2/Gli1/Hoxb3/En2/Slc6a4	14
GO:2000027	GO:2000027	regulation of animal organ morphogenesis	16/392	209/21092	2.01444e-06	0.000147917	0.00011336	Tfap2a/Dmrt3/Tgfbr2/Msx1/Twist1/Sfrp5/Ngfr/Fgfr2/Hpn/Gli1/Lif/Six2/Wnt4/Gata3/Sulf1/Foxc2	16
GO:0021516	GO:0021516	dorsal spinal cord development	6/392	22/21092	2.30031e-06	0.000166269	0.000127425	Pax7/Pax3/Hoxb8/Gsx2/Tal1/Gsx1	6
GO:0008015	GO:0008015	blood circulation	25/392	466/21092	2.42402e-06	0.000172516	0.000132212	Irx5/Adamts16/Nr2f2/Atp1a2/S100a1/Cbs/Rasl10b/Myl1/Tgfbr3/Emp2/Gnao1/Gch1/Cxcr4/Mgll/Apln/Slc6a4/Scn1b/Fli1/Ier3/Avpr1a/Ccn2/Foxc2/Drd2/Acvrl1/Ephx2	25
GO:0003013	GO:0003013	circulatory system process	25/392	475/21092	3.39921e-06	0.000238253	0.000182592	Irx5/Adamts16/Nr2f2/Atp1a2/S100a1/Cbs/Rasl10b/Myl1/Tgfbr3/Emp2/Gnao1/Gch1/Cxcr4/Mgll/Apln/Slc6a4/Scn1b/Fli1/Ier3/Avpr1a/Ccn2/Foxc2/Drd2/Acvrl1/Ephx2	25
GO:0050673	GO:0050673	epithelial cell proliferation	23/392	416/21092	3.74672e-06	0.000256416	0.000196512	Hoxa5/Nr2f2/Ptprk/Flt4/Twist1/Nkx6-1/Tbx18/Ngfr/Fgfr2/Hpn/Gli1/Osr2/Lgr5/Tgfbr3/Areg/Apln/Gata3/Sulf1/Plxnb3/Pgf/Klk8/Acvrl1/Sema5a	23
GO:0021527	GO:0021527	spinal cord association neuron differentiation	5/392	14/21092	3.7692e-06	0.000256416	0.000196512	Pax7/Pax3/Gsx2/Tal1/Gsx1	5
GO:0042474	GO:0042474	middle ear morphogenesis	6/392	24/21092	4.02101e-06	0.000269583	0.000206602	Msx1/Gsc/Hoxa2/Osr2/Six2/Nkx3-2	6
GO:0001822	GO:0001822	kidney development	18/392	274/21092	4.15741e-06	0.000274745	0.000210559	Irx2/Adamts16/Tfap2a/Calb1/Irx1/Irx3/Fgfr2/Foxd1/Lif/Osr2/Dact2/Six2/Wnt4/Greb1l/Gata3/Sulf1/Pgf/Foxc2	18
GO:0007517	GO:0007517	muscle organ development	23/392	420/21092	4.38919e-06	0.000285218	0.000218585	Pax7/Pax3/Mylk/Dmrta2/Shox2/Nr2f2/Mylk2/Cyp26b1/Tgfbr2/Msx1/Twist1/Gsc/Meis1/Fgfr2/Tll2/Gli1/Lif/Tgfbr3/Pi16/Jph2/Foxc2/Mkx/Rbm24	23
GO:0045765	GO:0045765	regulation of angiogenesis	19/392	303/21092	4.43919e-06	0.000285218	0.000218585	Srpx2/Hoxa5/Ism1/Tgfbr2/S100a1/Cxcl10/Ngfr/Ccbe1/Lif/Cela1/Emp2/Cxcr4/Sulf1/Sphk1/Pgf/Foxc2/Card10/Acvrl1/Sema5a	19
GO:0001823	GO:0001823	mesonephros development	11/392	106/21092	4.55001e-06	0.000288333	0.000220972	Adamts16/Calb1/Fgfr2/Foxd1/Osr2/Six2/Wnt4/Greb1l/Gata3/Pgf/Foxc2	11
GO:1901615	GO:1901615	organic hydroxy compound metabolic process	24/392	453/21092	4.7788e-06	0.00029874	0.000228947	Dio2/Cyp26b1/Grin2a/Nr5a2/Hpn/Moxd1/Aldh1a1/Mt3/Wnt4/Pctp/Cyp46a1/Ip6k3/Gch1/Cyp2d22/Gata3/Ldhd/Pnpo/Sphk1/Sorl1/Snai1/Lcat/Drd2/Ephx2/Inpp5j	24
GO:0030901	GO:0030901	midbrain development	8/392	52/21092	4.8809e-06	0.000301054	0.000230721	En1/Foxb1/Lmx1b/Otx2/Msx1/Wls/Fgfr2/En2	8
GO:1901342	GO:1901342	regulation of vasculature development	20/392	335/21092	5.21864e-06	0.00031765	0.00024344	Srpx2/Hoxa5/Ism1/Tgfbr2/S100a1/Cxcl10/Ngfr/Ccbe1/Lif/Cela1/Wnt4/Emp2/Cxcr4/Sulf1/Sphk1/Pgf/Foxc2/Card10/Acvrl1/Sema5a	20
GO:0070838	GO:0070838	divalent metal ion transport	24/392	457/21092	5.54468e-06	0.00033059	0.000253356	Mylk/Hoxa3/Cacna2d3/Ryr3/Atp1a2/Grin2a/S100a1/Cxcl10/Cacng5/Stac2/Camk2a/Slc24a2/Jph2/Slc39a12/Mt3/Gnao1/Cxcr4/Gem/Lck/Ccn2/Itpr1/Grin2b/Drd2/Fam155a	24
GO:0072210	GO:0072210	metanephric nephron development	7/392	38/21092	5.57414e-06	0.00033059	0.000253356	Irx2/Tfap2a/Irx1/Foxd1/Lif/Six2/Wnt4	7
GO:0021536	GO:0021536	diencephalon development	9/392	70/21092	5.77131e-06	0.00033795	0.000258998	Arx/Foxb1/Six3/Otx2/Gli1/Gsx1/Wnt4/Drd2/Sema5a	9
GO:0072511	GO:0072511	divalent inorganic cation transport	24/392	460/21092	6.19074e-06	0.000357979	0.000274347	Mylk/Hoxa3/Cacna2d3/Ryr3/Atp1a2/Grin2a/S100a1/Cxcl10/Cacng5/Stac2/Camk2a/Slc24a2/Jph2/Slc39a12/Mt3/Gnao1/Cxcr4/Gem/Lck/Ccn2/Itpr1/Grin2b/Drd2/Fam155a	24
GO:0021871	GO:0021871	forebrain regionalization	6/392	27/21092	8.43573e-06	0.000481774	0.000369221	Dmrta2/Six3/Otx2/Gsx2/Emx2/Lhx2	6
GO:0006816	GO:0006816	calcium ion transport	22/392	409/21092	9.39634e-06	0.000530091	0.00040625	Mylk/Hoxa3/Cacna2d3/Ryr3/Atp1a2/Grin2a/S100a1/Cxcl10/Cacng5/Stac2/Camk2a/Slc24a2/Jph2/Gnao1/Cxcr4/Gem/Lck/Ccn2/Itpr1/Grin2b/Drd2/Fam155a	22
GO:0043583	GO:0043583	ear development	16/392	236/21092	9.57057e-06	0.000533415	0.000408798	Foxg1/Tfap2a/Otx2/Msx1/Tbx18/Gsc/Fgfr2/Clic5/Esrrb/Hpn/Hoxa2/Osr2/Lgr5/Six2/Nkx3-2/Gata3	16
GO:0048754	GO:0048754	branching morphogenesis of an epithelial tube	14/392	185/21092	1.00027e-05	0.000550866	0.000422171	Hoxa5/Adamts16/Foxa1/Tgfbr2/Fgfr2/Foxd1/Six2/Areg/Wnt4/Greb1l/Cxcr4/Pgf/Foxc2/Sema5a	14
GO:0090287	GO:0090287	regulation of cellular response to growth factor stimulus	17/392	269/21092	1.27522e-05	0.000690771	0.000529391	Dlx1/Folr1/Msx1/Adamts12/Sfrp5/Ngfr/Fgfr2/Ccbe1/Foxd1/Tgfbr3/Chst11/Wnt4/Apln/Gata3/Sulf1/Shisa2/Acvrl1	17
GO:0021515	GO:0021515	cell differentiation in spinal cord	8/392	59/21092	1.28418e-05	0.000690771	0.000529391	Pax7/Pax3/Dmrt3/Gsx2/Nkx6-1/Tal1/Gsx1/Gbx1	8
GO:0001945	GO:0001945	lymph vessel development	6/392	29/21092	1.31184e-05	0.000697538	0.000534577	Nr2f2/Flt4/Ccbe1/Sox18/Foxc2/Acvrl1	6
GO:0061004	GO:0061004	pattern specification involved in kidney development	4/392	9/21092	1.37511e-05	0.000714749	0.000547768	Irx2/Irx1/Irx3/Foxd1	4
GO:0072048	GO:0072048	renal system pattern specification	4/392	9/21092	1.37511e-05	0.000714749	0.000547768	Irx2/Irx1/Irx3/Foxd1	4
GO:0007626	GO:0007626	locomotory behavior	16/392	246/21092	1.60561e-05	0.000825286	0.000632481	En1/Lmx1b/Dmbx1/Npas2/Hoxb8/Cend1/Calb1/Dmrt3/Atp1a2/Grin2a/Meis1/Tal1/Gbx1/Gnao1/Trh/Drd2	16
GO:0021510	GO:0021510	spinal cord development	10/392	101/21092	1.87371e-05	0.000948264	0.000726729	Pax7/Pax3/Foxb1/Hoxb8/Dmrt3/Gsx2/Nkx6-1/Tal1/Gsx1/Gbx1	10
GO:0061138	GO:0061138	morphogenesis of a branching epithelium	15/392	222/21092	1.88587e-05	0.000948264	0.000726729	Hoxa5/Adamts16/Foxa1/Tgfbr2/Fgfr2/Foxd1/Six2/Areg/Wnt4/Greb1l/Cxcr4/Sulf1/Pgf/Foxc2/Sema5a	15
GO:0001657	GO:0001657	ureteric bud development	10/392	103/21092	2.22635e-05	0.00108412	0.000830842	Adamts16/Calb1/Fgfr2/Foxd1/Six2/Wnt4/Greb1l/Gata3/Pgf/Foxc2	10
GO:0072163	GO:0072163	mesonephric epithelium development	10/392	103/21092	2.22635e-05	0.00108412	0.000830842	Adamts16/Calb1/Fgfr2/Foxd1/Six2/Wnt4/Greb1l/Gata3/Pgf/Foxc2	10
GO:0072164	GO:0072164	mesonephric tubule development	10/392	103/21092	2.22635e-05	0.00108412	0.000830842	Adamts16/Calb1/Fgfr2/Foxd1/Six2/Wnt4/Greb1l/Gata3/Pgf/Foxc2	10
GO:0048732	GO:0048732	gland development	23/392	465/21092	2.25898e-05	0.00108855	0.000834238	Hoxa5/Pax3/Foxb1/Hoxa3/Six3/Foxa1/Tgfbr2/Msx1/Wls/Fgfr2/Vtn/Hpn/Gli1/Tgfbr3/Cela1/Gsx1/Hoxb3/Areg/Wnt4/Gata3/Sulf1/Hoxd3/Drd2	23
GO:0021615	GO:0021615	glossopharyngeal nerve morphogenesis	3/392	4/21092	2.51331e-05	0.0011744	0.000900034	Hoxa3/Hoxb3/Hoxd3	3
GO:0072086	GO:0072086	specification of loop of Henle identity	3/392	4/21092	2.51331e-05	0.0011744	0.000900034	Irx2/Irx1/Irx3	3
GO:0072268	GO:0072268	pattern specification involved in metanephros development	3/392	4/21092	2.51331e-05	0.0011744	0.000900034	Irx2/Irx1/Foxd1	3
GO:0045665	GO:0045665	negative regulation of neuron differentiation	16/392	257/21092	2.74636e-05	0.00126961	0.000973001	Foxg1/Dlx2/Dlx1/Six3/Irx3/Ngfr/Meis1/Hoxa2/Rtn4rl1/Sema7a/Slc6a4/Sema3b/Klk8/Rtn4r/Sema5a/Inpp5j	16
GO:0032330	GO:0032330	regulation of chondrocyte differentiation	7/392	48/21092	2.77196e-05	0.00126961	0.000973001	Shox2/Adamts12/Mustn1/Six2/Nkx3-2/Rflnb/Ccn2	7
GO:0030111	GO:0030111	regulation of Wnt signaling pathway	17/392	287/21092	2.92722e-05	0.00132758	0.00101743	Folr1/Rnf43/Six3/Tbx18/Wls/Sfrp5/Gsc/Fgfr2/Wnt5b/Gli1/Lgr5/Dact2/Wif1/Sulf1/Shisa2/Barx1/Sema5a	17
GO:0001558	GO:0001558	regulation of cell growth	22/392	441/21092	2.98999e-05	0.00134288	0.00102916	Efna5/Flt4/Msx1/Kif26a/Nkx6-1/Hpn/Pi16/Fhl1/Osgin1/Cxcr4/Mgll/Sema7a/Cda/Sema3b/Sphk1/Lgi1/Avpr1a/Ccn2/Syt17/Rtn4r/Acvrl1/Sema5a	22
GO:0001946	GO:0001946	lymphangiogenesis	5/392	21/21092	3.44118e-05	0.00153066	0.00117307	Flt4/Ccbe1/Sox18/Foxc2/Acvrl1	5
GO:0021892	GO:0021892	cerebral cortex GABAergic interneuron differentiation	4/392	11/21092	3.49658e-05	0.00154049	0.0011806	Arx/Dlx2/Dlx1/Drd2	4
GO:0001764	GO:0001764	neuron migration	13/392	181/21092	3.58579e-05	0.00156489	0.0011993	Foxg1/Arx/Lmx1b/Nr2f2/Matn2/Twist1/Nkx6-1/Igsf10/Unc5d/Camk2a/Cxcr4/Gata3/Drd2	13
GO:0050678	GO:0050678	regulation of epithelial cell proliferation	19/392	353/21092	3.77387e-05	0.00163158	0.00125041	Hoxa5/Nr2f2/Ptprk/Flt4/Twist1/Tbx18/Ngfr/Fgfr2/Hpn/Gli1/Osr2/Tgfbr3/Apln/Gata3/Sulf1/Plxnb3/Pgf/Acvrl1/Sema5a	19
GO:0060560	GO:0060560	developmental growth involved in morphogenesis	16/392	265/21092	3.97885e-05	0.00170427	0.00130612	Efna5/Nrn1/Tgfbr2/Nkx6-1/Lhx2/Sfrp5/Fgfr2/Areg/Vcl/Cxcr4/Mgll/Sema7a/Sema3b/Syt17/Rtn4r/Sema5a	16
GO:0001974	GO:0001974	blood vessel remodeling	7/392	51/21092	4.15503e-05	0.00174738	0.00133915	Hoxa3/Flt4/Cbs/Lif/Tgfbr3/Foxc2/Acvrl1	7
GO:0051954	GO:0051954	positive regulation of amine transport	7/392	51/21092	4.15503e-05	0.00174738	0.00133915	Npy2r/Rab3b/Gabbr1/Avpr1a/Trh/Grin2b/Drd2	7
GO:0031099	GO:0031099	regeneration	11/392	134/21092	4.23397e-05	0.00176164	0.00135009	Pax7/Folr1/Matn2/Mustn1/Igsf10/Vtn/Gli1/Lif/Rtn4rl1/Klk8/Rtn4r	11
GO:0035282	GO:0035282	segmentation	10/392	111/21092	4.26512e-05	0.00176164	0.00135009	Irx2/Pax3/Foxb1/Pcsk6/Irx1/Otx2/Irx3/Tbx18/Hoxa2/Foxc2	10
GO:0036303	GO:0036303	lymph vessel morphogenesis	5/392	22/21092	4.38564e-05	0.0017954	0.00137595	Flt4/Ccbe1/Sox18/Foxc2/Acvrl1	5
GO:0072175	GO:0072175	epithelial tube formation	12/392	160/21092	4.67759e-05	0.00189812	0.00145468	Irx2/Pax3/Folr1/Tfap2a/Irx1/Twist1/Irx3/Lhx2/Sfrp5/Fgfr2/Wnt4/Gata3	12
GO:0035115	GO:0035115	embryonic forelimb morphogenesis	6/392	36/21092	4.81965e-05	0.00193479	0.00148278	En1/Shox2/Tfap2a/Msx1/Twist1/Osr2	6
GO:0016055	GO:0016055	Wnt signaling pathway	21/392	423/21092	4.85162e-05	0.00193479	0.00148278	Folr1/Rnf43/Six3/Tbx18/Wls/Sfrp5/Gsc/Fgfr2/Wnt5b/Gli1/Lgr5/Cela1/Dact2/Wnt4/Wif1/Gata3/Sulf1/Shisa2/Barx1/Drd2/Sema5a	21
GO:0198738	GO:0198738	cell-cell signaling by wnt	21/392	425/21092	5.19112e-05	0.002039	0.00156265	Folr1/Rnf43/Six3/Tbx18/Wls/Sfrp5/Gsc/Fgfr2/Wnt5b/Gli1/Lgr5/Cela1/Dact2/Wnt4/Wif1/Gata3/Sulf1/Shisa2/Barx1/Drd2/Sema5a	21
GO:0070588	GO:0070588	calcium ion transmembrane transport	16/392	271/21092	5.20109e-05	0.002039	0.00156265	Cacna2d3/Ryr3/Atp1a2/Grin2a/S100a1/Cxcl10/Cacng5/Stac2/Slc24a2/Jph2/Gem/Lck/Itpr1/Grin2b/Drd2/Fam155a	16
GO:0014033	GO:0014033	neural crest cell differentiation	9/392	92/21092	5.38447e-05	0.00209316	0.00160415	Pax3/Folr1/Tfap2a/Twist1/Gsc/Sema7a/Sema3b/Foxc2/Sema5a	9
GO:0035270	GO:0035270	endocrine system development	11/392	138/21092	5.5467e-05	0.00213825	0.00163871	Hoxa5/Hoxa3/Six3/Nkx6-1/Gli1/Gsx1/Hoxb3/Wnt4/Gata3/Hoxd3/Drd2	11
GO:0008543	GO:0008543	fibroblast growth factor receptor signaling pathway	8/392	72/21092	5.61867e-05	0.0021481	0.00164625	Ngfr/Fgfr2/Wnt4/Apln/Gata3/Sulf1/Shisa2/Ccn2	8
GO:0060349	GO:0060349	bone morphogenesis	10/392	115/21092	5.77646e-05	0.00219032	0.00167861	Shox2/Tfap2a/Cyp26b1/Matn2/Tgfbr2/Msx1/Twist1/Cbs/Fgfr2/Osr2	10
GO:0060537	GO:0060537	muscle tissue development	22/392	462/21092	5.97568e-05	0.00224281	0.00171884	Pax7/Pax3/Mylk/Dmrta2/Shox2/Nr2f2/Mylk2/Cyp26b1/Tenm4/Tgfbr2/Twist1/Tbx18/Meis1/Fgfr2/Tll2/Gli1/Tgfbr3/Pi16/Jph2/Actn2/Foxc2/Rbm24	22
GO:0042063	GO:0042063	gliogenesis	17/392	304/21092	6.01185e-05	0.00224281	0.00171884	Foxg1/Dlx2/Dlx1/Matn2/Prdm8/Tenm4/Otx2/Gsx2/Nkx6-1/Vtn/Lif/Prkch/Tal1/Mt3/Areg/Cxcr4/Bmerb1	17
GO:0021563	GO:0021563	glossopharyngeal nerve development	3/392	5/21092	6.19643e-05	0.00225706	0.00172976	Hoxa3/Hoxb3/Hoxd3	3
GO:0072047	GO:0072047	proximal/distal pattern formation involved in nephron development	3/392	5/21092	6.19643e-05	0.00225706	0.00172976	Irx2/Irx1/Irx3	3
GO:0072081	GO:0072081	specification of nephron tubule identity	3/392	5/21092	6.19643e-05	0.00225706	0.00172976	Irx2/Irx1/Irx3	3
GO:0048709	GO:0048709	oligodendrocyte differentiation	9/392	94/21092	6.38134e-05	0.00230626	0.00176746	Dlx2/Dlx1/Prdm8/Tenm4/Otx2/Gsx2/Nkx6-1/Vtn/Cxcr4	9
GO:0006836	GO:0006836	neurotransmitter transport	17/392	306/21092	6.51818e-05	0.00233745	0.00179137	Kcnc4/Nrn1/Slc22a3/Slc6a13/Rab3b/Atp1a2/Gabbr1/Camk2a/Unc13c/Apln/Slc6a4/Trim9/Sphk1/Trh/Syt17/Drd2/Syt13	17
GO:0021879	GO:0021879	forebrain neuron differentiation	8/392	74/21092	6.8505e-05	0.00242433	0.00185795	Foxg1/Arx/Dlx2/Dlx1/Tfap2a/Gsx2/Fgfr2/Drd2	8
GO:0060216	GO:0060216	definitive hemopoiesis	5/392	24/21092	6.86527e-05	0.00242433	0.00185795	Meis1/Tgfbr3/Tal1/Hoxb3/Hoxb4	5
GO:0045927	GO:0045927	positive regulation of growth	17/392	308/21092	7.06177e-05	0.00247483	0.00189665	Efna5/Arx/Flt4/Fgfr2/Foxs1/Hpn/Gli1/Tgfbr3/Vil1/Cxcr4/Sema7a/Sphk1/Lgi1/Avpr1a/Syt17/Drd2/Sema5a	17
GO:0007585	GO:0007585	respiratory gaseous exchange	7/392	56/21092	7.68595e-05	0.00267333	0.00204878	Hoxa5/Flt4/Atp1a2/Gsx2/Ccbe1/Chst11/Apln	7
GO:0051271	GO:0051271	negative regulation of cellular component movement	17/392	311/21092	7.9521e-05	0.00274526	0.0021039	Nr2f2/Ptprk/Hoxa7/Tgfbr3/Ccl28/Wnt4/Sema7a/D1Ertd622e/Gata3/Sulf1/Plxnb3/Sema3b/Bmerb1/Card10/Drd2/Acvrl1/Sema5a	17
GO:0001667	GO:0001667	ameboidal-type cell migration	20/392	406/21092	8.13651e-05	0.0027774	0.00212854	Srpx2/Pax3/Folr1/Nr2f2/Flt4/Tgfbr2/Twist1/Ccbe1/Tgfbr3/Vil1/Emp2/Cxcr4/Sema7a/D1Ertd622e/Gata3/Sema3b/Foxc2/Card10/Acvrl1/Sema5a	20
GO:0048644	GO:0048644	muscle organ morphogenesis	9/392	97/21092	8.16529e-05	0.0027774	0.00212854	Pax7/Mylk/Shox2/Mylk2/Gsc/Fgfr2/Lif/Tgfbr3/Foxc2	9
GO:0014706	GO:0014706	striated muscle tissue development	21/392	441/21092	8.76633e-05	0.00296008	0.00226854	Pax7/Pax3/Dmrta2/Shox2/Nr2f2/Mylk2/Cyp26b1/Tenm4/Tgfbr2/Twist1/Tbx18/Meis1/Fgfr2/Tll2/Gli1/Tgfbr3/Pi16/Jph2/Actn2/Foxc2/Rbm24	21
GO:0110110	GO:0110110	positive regulation of animal organ morphogenesis	9/392	98/21092	8.84588e-05	0.00296529	0.00227254	Tfap2a/Tgfbr2/Twist1/Ngfr/Fgfr2/Hpn/Lif/Wnt4/Gata3	9
GO:0016202	GO:0016202	regulation of striated muscle tissue development	12/392	172/21092	9.41077e-05	0.00313196	0.00240026	Shox2/Cyp26b1/Tgfbr2/Twist1/Meis1/Fgfr2/Tll2/Gli1/Tgfbr3/Pi16/Jph2/Rbm24	12
GO:0048755	GO:0048755	branching morphogenesis of a nerve	4/392	14/21092	0.000101469	0.00332906	0.00255132	Dlx2/Shox2/Fgfr2/Drd2	4
GO:0097154	GO:0097154	GABAergic neuron differentiation	4/392	14/21092	0.000101469	0.00332906	0.00255132	Arx/Dlx2/Dlx1/Drd2	4
GO:0035148	GO:0035148	tube formation	12/392	174/21092	0.000105072	0.003423	0.00262331	Irx2/Pax3/Folr1/Tfap2a/Irx1/Twist1/Irx3/Lhx2/Sfrp5/Fgfr2/Wnt4/Gata3	12
GO:0015872	GO:0015872	dopamine transport	7/392	59/21092	0.000107789	0.00348693	0.00267231	Slc22a3/Npy2r/Rab3b/Gabbr1/Syt17/Drd2/Syt13	7
GO:0048640	GO:0048640	negative regulation of developmental growth	10/392	124/21092	0.000109106	0.0034903	0.00267489	Tgfbr2/Sfrp5/Meis1/Tll2/Pi16/Sema7a/Slc6a4/Sema3b/Rtn4r/Sema5a	10
GO:0050805	GO:0050805	negative regulation of synaptic transmission	8/392	79/21092	0.000109402	0.0034903	0.00267489	Grid2/Npy2r/Gabbr1/Slc24a2/Grik3/Mgll/Slc6a4/Drd2	8
GO:1901861	GO:1901861	regulation of muscle tissue development	12/392	175/21092	0.000110955	0.00351559	0.00269427	Shox2/Cyp26b1/Tgfbr2/Twist1/Meis1/Fgfr2/Tll2/Gli1/Tgfbr3/Pi16/Jph2/Rbm24	12
GO:0048634	GO:0048634	regulation of muscle organ development	12/392	176/21092	0.000117117	0.00368561	0.00282457	Shox2/Cyp26b1/Tgfbr2/Twist1/Meis1/Fgfr2/Tll2/Gli1/Tgfbr3/Pi16/Jph2/Rbm24	12
GO:0060038	GO:0060038	cardiac muscle cell proliferation	7/392	60/21092	0.0001201	0.00375392	0.00287692	Tenm4/Tgfbr2/Meis1/Fgfr2/Gli1/Tgfbr3/Foxc2	7
GO:0001709	GO:0001709	cell fate determination	6/392	43/21092	0.000135196	0.00412237	0.00315929	Foxg1/Ebf2/Cyp26b1/Otx2/Hoxa2/Gata3	6
GO:0003159	GO:0003159	morphogenesis of an endothelium	4/392	15/21092	0.000136343	0.00412237	0.00315929	Cxcl10/Adamts12/Cxcr4/Acvrl1	4
GO:0007379	GO:0007379	segment specification	4/392	15/21092	0.000136343	0.00412237	0.00315929	Irx2/Irx1/Irx3/Hoxa2	4
GO:0009435	GO:0009435	NAD biosynthetic process	4/392	15/21092	0.000136343	0.00412237	0.00315929	Naprt/Pfkp/Qprt/Nmnat3	4
GO:0061154	GO:0061154	endothelial tube morphogenesis	4/392	15/21092	0.000136343	0.00412237	0.00315929	Cxcl10/Adamts12/Cxcr4/Acvrl1	4
GO:0061351	GO:0061351	neural precursor cell proliferation	12/392	180/21092	0.000144796	0.00434951	0.00333337	Foxg1/Arx/Dmrta2/Cend1/Six3/Emx2/Lhx2/Ngfr/Fgfr2/Cxcr4/Slc6a4/Drd2	12
GO:0001838	GO:0001838	embryonic epithelial tube formation	11/392	154/21092	0.000148735	0.00443901	0.00340196	Irx2/Pax3/Folr1/Tfap2a/Irx1/Twist1/Irx3/Lhx2/Sfrp5/Wnt4/Gata3	11
GO:0040013	GO:0040013	negative regulation of locomotion	17/392	328/21092	0.000151178	0.00448302	0.00343568	Nr2f2/Ptprk/Hoxa7/Tgfbr3/Ccl28/Wnt4/Sema7a/D1Ertd622e/Gata3/Sulf1/Plxnb3/Sema3b/Bmerb1/Card10/Drd2/Acvrl1/Sema5a	17
GO:0002063	GO:0002063	chondrocyte development	6/392	44/21092	0.000154115	0.0045407	0.00347989	Shox2/Matn2/Tgfbr2/Chst11/Sulf1/Rflnb	6
GO:0003151	GO:0003151	outflow tract morphogenesis	8/392	83/21092	0.000155087	0.0045407	0.00347989	Folr1/Tfap2a/Npy2r/Tgfbr2/Twist1/Fgfr2/Tgfbr3/Foxc2	8
GO:0001837	GO:0001837	epithelial to mesenchymal transition	10/392	131/21092	0.000171959	0.00500303	0.00383421	Foxa1/Tgfbr2/Msx1/Twist1/Gsc/Fgfr2/Hpn/Tgfbr3/Rflnb/Snai1	10
GO:0035136	GO:0035136	forelimb morphogenesis	6/392	45/21092	0.000175067	0.00506163	0.00387912	En1/Shox2/Tfap2a/Msx1/Twist1/Osr2	6
GO:0051480	GO:0051480	regulation of cytosolic calcium ion concentration	18/392	365/21092	0.000180723	0.0051927	0.00397957	Cxcl1/Npy2r/Calb1/Ryr3/Atp1a2/Grin2a/Cxcl10/Ackr4/F2rl2/Jph2/Ccl28/Cxcr4/Lck/Avpr1a/Itpr1/Grin2b/Drd2/Fam155a	18
GO:0014032	GO:0014032	neural crest cell development	8/392	85/21092	0.000183228	0.00523219	0.00400983	Pax3/Folr1/Tfap2a/Twist1/Sema7a/Sema3b/Foxc2/Sema5a	8
GO:0021872	GO:0021872	forebrain generation of neurons	8/392	86/21092	0.000198798	0.00558517	0.00428035	Foxg1/Arx/Dlx2/Dlx1/Tfap2a/Gsx2/Fgfr2/Drd2	8
GO:0044344	GO:0044344	cellular response to fibroblast growth factor stimulus	8/392	86/21092	0.000198798	0.00558517	0.00428035	Ngfr/Fgfr2/Wnt4/Apln/Gata3/Sulf1/Shisa2/Ccn2	8
GO:0008344	GO:0008344	adult locomotory behavior	9/392	109/21092	0.000200419	0.00558517	0.00428035	En1/Dmbx1/Hoxb8/Cend1/Dmrt3/Atp1a2/Gbx1/Trh/Drd2	9
GO:2000177	GO:2000177	regulation of neural precursor cell proliferation	9/392	109/21092	0.000200419	0.00558517	0.00428035	Foxg1/Dmrta2/Cend1/Six3/Lhx2/Ngfr/Gli1/Slc6a4/Drd2	9
GO:0060317	GO:0060317	cardiac epithelial to mesenchymal transition	5/392	30/21092	0.000210022	0.00577372	0.00442485	Tgfbr2/Msx1/Twist1/Tgfbr3/Snai1	5
GO:0051461	GO:0051461	positive regulation of corticotropin secretion	3/392	7/21092	0.000210929	0.00577372	0.00442485	Pex5l/Lif/Apln	3
GO:0061074	GO:0061074	regulation of neural retina development	3/392	7/21092	0.000210929	0.00577372	0.00442485	Dlx2/Dlx1/Six3	3
GO:0021954	GO:0021954	central nervous system neuron development	8/392	87/21092	0.000215437	0.00586241	0.00449282	Foxg1/Arx/Lmx1b/Tfap2a/Prdm8/Fgfr2/Scn1b/Drd2	8
GO:0061035	GO:0061035	regulation of cartilage development	7/392	66/21092	0.000220156	0.00595581	0.0045644	Shox2/Adamts12/Mustn1/Six2/Nkx3-2/Rflnb/Ccn2	7
GO:0003197	GO:0003197	endocardial cushion development	6/392	47/21092	0.000223692	0.00601628	0.00461074	Tgfbr2/Msx1/Twist1/Snai1/Acvrl1/Rbm24	6
GO:0071774	GO:0071774	response to fibroblast growth factor	8/392	88/21092	0.000233201	0.00623575	0.00477894	Ngfr/Fgfr2/Wnt4/Apln/Gata3/Sulf1/Shisa2/Ccn2	8
GO:0021602	GO:0021602	cranial nerve morphogenesis	5/392	31/21092	0.000246622	0.00655673	0.00502493	Hoxa3/Tfap2a/Hoxb2/Hoxb3/Hoxd3	5
GO:0030198	GO:0030198	extracellular matrix organization	14/392	249/21092	0.000250934	0.00660598	0.00506268	Lmx1b/Tfap2a/Col9a3/Col15a1/Ecm2/Vtn/Hpn/Col9a2/Sulf1/Ccn2/Olfml2b/Foxc2/Mkx/Sema5a	14
GO:0001503	GO:0001503	ossification	18/392	375/21092	0.00025133	0.00660598	0.00506268	Hoxa3/Shox2/Tfap2a/Twist1/Cbs/Fgfr2/Gabbr1/Igsf10/Hoxa2/Gli1/Osr2/Tgfbr3/Six2/Areg/Wnt4/Rflnb/Ccn2/Foxc2	18
GO:0001505	GO:0001505	regulation of neurotransmitter levels	18/392	376/21092	0.000259564	0.00678385	0.00519899	Kcnc4/Nrn1/Slc22a3/Rab3b/Atp1a2/Grin2a/Camk2a/Moxd1/Unc13c/Gch1/Cyp2d22/Slc6a4/Trim9/Sphk1/Trh/Syt17/Drd2/Syt13	18
GO:0006936	GO:0006936	muscle contraction	15/392	281/21092	0.000267089	0.00690254	0.00528995	Mylk/Mylk2/Npy2r/Ryr3/Atp1a2/Myh8/Myl1/Cxcr4/Actn2/Sulf1/Scn1b/Lck/Sphk1/Ccn2/Drd2	15
GO:0045926	GO:0045926	negative regulation of growth	15/392	281/21092	0.000267089	0.00690254	0.00528995	Tgfbr2/Msx1/Sfrp5/Meis1/Tll2/Pi16/Fhl1/Osgin1/Sema7a/Cda/Slc6a4/Sema3b/Rtn4r/Acvrl1/Sema5a	15
GO:0014031	GO:0014031	mesenchymal cell development	8/392	90/21092	0.000272335	0.006999	0.00536388	Pax3/Folr1/Tfap2a/Twist1/Sema7a/Sema3b/Foxc2/Sema5a	8
GO:1905330	GO:1905330	regulation of morphogenesis of an epithelium	9/392	114/21092	0.000280951	0.00718055	0.00550301	Cxcl10/Adamts12/Sfrp5/Fgfr2/Lif/Six2/Wnt4/Gata3/Sulf1	9
GO:0008217	GO:0008217	regulation of blood pressure	12/392	194/21092	0.000290074	0.00734721	0.00563073	Adamts16/Nr2f2/Atp1a2/Rasl10b/Emp2/Gch1/Apln/Ier3/Avpr1a/Drd2/Acvrl1/Ephx2	12
GO:0060850	GO:0060850	regulation of transcription involved in cell fate commitment	4/392	18/21092	0.000292442	0.00734721	0.00563073	Dlx2/Dlx1/Nr2f2/Nkx6-1	4
GO:0010632	GO:0010632	regulation of epithelial cell migration	13/392	223/21092	0.000292516	0.00734721	0.00563073	Srpx2/Nr2f2/Flt4/Tgfbr2/Ccbe1/Tgfbr3/Vil1/Emp2/Gata3/Foxc2/Card10/Acvrl1/Sema5a	13
GO:0048864	GO:0048864	stem cell development	8/392	91/21092	0.000293825	0.00734721	0.00563073	Pax3/Folr1/Tfap2a/Twist1/Sema7a/Sema3b/Foxc2/Sema5a	8
GO:0090288	GO:0090288	negative regulation of cellular response to growth factor stimulus	10/392	141/21092	0.00031259	0.00772793	0.00592251	Dlx1/Adamts12/Ngfr/Tgfbr3/Chst11/Wnt4/Apln/Gata3/Sulf1/Shisa2	10
GO:0007204	GO:0007204	positive regulation of cytosolic calcium ion concentration	16/392	317/21092	0.000315803	0.00772793	0.00592251	Cxcl1/Npy2r/Ryr3/Grin2a/Cxcl10/Ackr4/F2rl2/Jph2/Ccl28/Cxcr4/Lck/Avpr1a/Itpr1/Grin2b/Drd2/Fam155a	16
GO:0002088	GO:0002088	lens development in camera-type eye	7/392	70/21092	0.000318038	0.00772793	0.00592251	Tfap2a/Six3/Tgfbr2/Bfsp2/Meis1/Fgfr2/Gata3	7
GO:0060675	GO:0060675	ureteric bud morphogenesis	7/392	70/21092	0.000318038	0.00772793	0.00592251	Adamts16/Foxd1/Six2/Wnt4/Greb1l/Gata3/Pgf	7
GO:0048588	GO:0048588	developmental cell growth	14/392	255/21092	0.000319739	0.00772793	0.00592251	Efna5/Nrn1/Tgfbr2/Nkx6-1/Lhx2/Pi16/Vcl/Cxcr4/Mgll/Sema7a/Sema3b/Syt17/Rtn4r/Sema5a	14
GO:0019233	GO:0019233	sensory perception of pain	10/392	142/21092	0.00033082	0.00772793	0.00592251	Hoxb8/Kcnc4/Npy2r/Grin2a/Ngfr/Cxcr4/Mgll/Tafa4/Grin2b/Ephx2	10
GO:0051459	GO:0051459	regulation of corticotropin secretion	3/392	8/21092	0.000332835	0.00772793	0.00592251	Pex5l/Lif/Apln	3
GO:1902866	GO:1902866	regulation of retina development in camera-type eye	3/392	8/21092	0.000332835	0.00772793	0.00592251	Dlx2/Dlx1/Six3	3
GO:2000543	GO:2000543	positive regulation of gastrulation	3/392	8/21092	0.000332835	0.00772793	0.00592251	Tenm4/Otx2/Osr2	3
GO:0048736	GO:0048736	appendage development	12/392	197/21092	0.000333651	0.00772793	0.00592251	En1/Lmx1b/Sp8/Shox2/Nr2f2/Tfap2a/Cyp26b1/Msx1/Twist1/Fgfr2/Osr2/Chst11	12
GO:0060173	GO:0060173	limb development	12/392	197/21092	0.000333651	0.00772793	0.00592251	En1/Lmx1b/Sp8/Shox2/Nr2f2/Tfap2a/Cyp26b1/Msx1/Twist1/Fgfr2/Osr2/Chst11	12
GO:0007369	GO:0007369	gastrulation	11/392	169/21092	0.000333907	0.00772793	0.00592251	Tenm4/Tgfbr2/Otx2/Wls/Vtn/Osr2/Tal1/Six2/Apln/Snai1/Foxc2	11
GO:0003016	GO:0003016	respiratory system process	5/392	33/21092	0.000334147	0.00772793	0.00592251	Hoxa5/Flt4/Atp1a2/Gsx2/Ccbe1	5
GO:0046620	GO:0046620	regulation of organ growth	9/392	117/21092	0.000340979	0.00772793	0.00592251	Arx/Tgfbr2/Meis1/Fgfr2/Gli1/Tgfbr3/Pi16/Slc6a4/Foxc2	9
GO:0003404	GO:0003404	optic vesicle morphogenesis	2/392	2/21092	0.000344547	0.00772793	0.00592251	Tfap2a/Six3	2
GO:0021893	GO:0021893	cerebral cortex GABAergic interneuron fate commitment	2/392	2/21092	0.000344547	0.00772793	0.00592251	Dlx2/Dlx1	2
GO:0021941	GO:0021941	negative regulation of cerebellar granule cell precursor proliferation	2/392	2/21092	0.000344547	0.00772793	0.00592251	Cend1/Slc6a4	2
GO:0061075	GO:0061075	positive regulation of neural retina development	2/392	2/21092	0.000344547	0.00772793	0.00592251	Dlx2/Dlx1	2
GO:0072272	GO:0072272	proximal/distal pattern formation involved in metanephric nephron development	2/392	2/21092	0.000344547	0.00772793	0.00592251	Irx2/Irx1	2
GO:1902868	GO:1902868	positive regulation of retina development in camera-type eye	2/392	2/21092	0.000344547	0.00772793	0.00592251	Dlx2/Dlx1	2
GO:1902871	GO:1902871	positive regulation of amacrine cell differentiation	2/392	2/21092	0.000344547	0.00772793	0.00592251	Dlx2/Dlx1	2
GO:0072171	GO:0072171	mesonephric tubule morphogenesis	7/392	71/21092	0.000347272	0.00772793	0.00592251	Adamts16/Foxd1/Six2/Wnt4/Greb1l/Gata3/Pgf	7
GO:0072503	GO:0072503	cellular divalent inorganic cation homeostasis	21/392	488/21092	0.000348359	0.00772793	0.00592251	Cxcl1/Npy2r/Calb1/Ryr3/Atp1a2/Grin2a/Cxcl10/Ackr4/F2rl2/Slc24a2/Jph2/Slc39a12/Mt3/Ccl28/Cxcr4/Lck/Avpr1a/Itpr1/Grin2b/Drd2/Fam155a	21
GO:0007160	GO:0007160	cell-matrix adhesion	12/392	198/21092	0.000349356	0.00772793	0.00592251	Efna5/Ptprk/Hoxa7/Adamts12/Vtn/Ccl28/Wnt4/Emp2/Actn2/Hoxd3/Ccn2/Acvrl1	12
GO:0051590	GO:0051590	positive regulation of neurotransmitter transport	6/392	51/21092	0.000352484	0.00772793	0.00592251	Rab3b/Apln/Slc6a4/Sphk1/Trh/Drd2	6
GO:0072132	GO:0072132	mesenchyme morphogenesis	6/392	51/21092	0.000352484	0.00772793	0.00592251	Tgfbr2/Msx1/Twist1/Snai1/Foxc2/Acvrl1	6
GO:0060231	GO:0060231	mesenchymal to epithelial transition	4/392	19/21092	0.00036502	0.00796501	0.00610421	Lif/Six2/Wnt4/Gata3	4
GO:0003203	GO:0003203	endocardial cushion morphogenesis	5/392	34/21092	0.000385838	0.00829532	0.00635735	Tgfbr2/Msx1/Twist1/Snai1/Acvrl1	5
GO:0051952	GO:0051952	regulation of amine transport	9/392	119/21092	0.000386595	0.00829532	0.00635735	Npy2r/Rab3b/Gabbr1/Avpr1a/Trh/Grin2b/Syt17/Drd2/Syt13	9
GO:0035107	GO:0035107	appendage morphogenesis	11/392	172/21092	0.000388007	0.00829532	0.00635735	En1/Lmx1b/Sp8/Shox2/Tfap2a/Cyp26b1/Msx1/Twist1/Fgfr2/Osr2/Chst11	11
GO:0035108	GO:0035108	limb morphogenesis	11/392	172/21092	0.000388007	0.00829532	0.00635735	En1/Lmx1b/Sp8/Shox2/Tfap2a/Cyp26b1/Msx1/Twist1/Fgfr2/Osr2/Chst11	11
GO:0030326	GO:0030326	embryonic limb morphogenesis	10/392	145/21092	0.000390917	0.00829532	0.00635735	En1/Lmx1b/Sp8/Shox2/Tfap2a/Cyp26b1/Msx1/Twist1/Osr2/Chst11	10
GO:0035113	GO:0035113	embryonic appendage morphogenesis	10/392	145/21092	0.000390917	0.00829532	0.00635735	En1/Lmx1b/Sp8/Shox2/Tfap2a/Cyp26b1/Msx1/Twist1/Osr2/Chst11	10
GO:0034765	GO:0034765	regulation of ion transmembrane transport	20/392	459/21092	0.00040916	0.00862804	0.00661233	Kcnc4/Cacna2d3/Kcna6/Pm20d1/Atp1a2/S100a1/Twist1/Cxcl10/Cacng5/Clic5/Stac2/Slc26a5/Fhl1/Jph2/Actn2/Scn1b/Gem/Kcnh8/Atp1b2/Drd2	20
GO:0021885	GO:0021885	forebrain cell migration	7/392	73/21092	0.000412191	0.00862804	0.00661233	Foxg1/Arx/Foxb1/Emx2/Cxcr4/Bmerb1/Drd2	7
GO:0048645	GO:0048645	animal organ formation	7/392	73/21092	0.000412191	0.00862804	0.00661233	Pax3/Folr1/Hoxa3/Tgfbr2/Fgfr2/Nkx3-2/Sulf1	7
GO:0043062	GO:0043062	extracellular structure organization	15/392	293/21092	0.000415821	0.00866482	0.00664052	Lmx1b/Tfap2a/Col9a3/Col15a1/Ecm2/Vtn/Hpn/Col9a2/Sulf1/Ccn2/Olfml2b/Foxc2/Lcat/Mkx/Sema5a	15
GO:0072079	GO:0072079	nephron tubule formation	4/392	20/21092	0.000449619	0.00932708	0.00714806	Irx2/Irx1/Irx3/Gata3	4
GO:1903532	GO:1903532	positive regulation of secretion by cell	20/392	465/21092	0.00048212	0.00995664	0.00763054	Casp1/Npy2r/Twist1/Nkx6-1/Wls/Gabbr1/Pex5l/Rasl10b/Lif/Apln/Casp4/Gata3/Rab27a/Slc6a4/Sphk1/Avpr1a/Trh/Stxbp2/Grin2b/Drd2	20
GO:0014855	GO:0014855	striated muscle cell proliferation	7/392	75/21092	0.000486459	0.00995837	0.00763188	Tenm4/Tgfbr2/Meis1/Fgfr2/Gli1/Tgfbr3/Foxc2	7
GO:0060462	GO:0060462	lung lobe development	3/392	9/21092	0.000492376	0.00995837	0.00763188	Tgfbr2/Fgfr2/Lif	3
GO:0060463	GO:0060463	lung lobe morphogenesis	3/392	9/21092	0.000492376	0.00995837	0.00763188	Tgfbr2/Fgfr2/Lif	3
GO:0060836	GO:0060836	lymphatic endothelial cell differentiation	3/392	9/21092	0.000492376	0.00995837	0.00763188	Nr2f2/Sox18/Acvrl1	3
GO:0015837	GO:0015837	amine transport	9/392	123/21092	0.000492968	0.00995837	0.00763188	Npy2r/Rab3b/Gabbr1/Avpr1a/Trh/Grin2b/Syt17/Drd2/Syt13	9
GO:0060047	GO:0060047	heart contraction	12/392	207/21092	0.000521107	0.010481	0.00803244	Irx5/Atp1a2/S100a1/Myl1/Gnao1/Gch1/Cxcr4/Apln/Scn1b/Avpr1a/Ccn2/Drd2	12
GO:0021575	GO:0021575	hindbrain morphogenesis	6/392	55/21092	0.000533108	0.010676	0.00818185	Lmx1b/Grid2/Cend1/Gsx2/Cbs/Gli1	6
GO:0007625	GO:0007625	grooming behavior	4/392	21/21092	0.000547315	0.0109133	0.00836369	Hoxb8/Ddo/Avpr1a/Drd2	4
GO:0045766	GO:0045766	positive regulation of angiogenesis	11/392	180/21092	0.00056936	0.0112241	0.00860189	Srpx2/Tgfbr2/S100a1/Ccbe1/Cela1/Cxcr4/Sphk1/Pgf/Foxc2/Acvrl1/Sema5a	11
GO:0061180	GO:0061180	mammary gland epithelium development	7/392	77/21092	0.000571017	0.0112241	0.00860189	Hoxa5/Foxb1/Msx1/Fgfr2/Areg/Wnt4/Gata3	7
GO:0021884	GO:0021884	forebrain neuron development	5/392	37/21092	0.000577461	0.0112241	0.00860189	Foxg1/Arx/Tfap2a/Fgfr2/Drd2	5
GO:0030513	GO:0030513	positive regulation of BMP signaling pathway	5/392	37/21092	0.000577461	0.0112241	0.00860189	Msx1/Foxd1/Tgfbr3/Sulf1/Acvrl1	5
GO:0040019	GO:0040019	positive regulation of embryonic development	5/392	37/21092	0.000577461	0.0112241	0.00860189	Tenm4/Otx2/Osr2/Wnt4/Gata3	5
GO:0048665	GO:0048665	neuron fate specification	5/392	37/21092	0.000577461	0.0112241	0.00860189	Dmrta2/Dmrt3/Foxa1/Gsx2/Nkx6-1	5
GO:0048512	GO:0048512	circadian behavior	6/392	56/21092	0.000587858	0.0113185	0.00867423	Casp1/Npas2/Six3/Npy2r/Gpr176/Drd2	6
GO:0035265	GO:0035265	organ growth	12/392	210/21092	0.000592199	0.0113185	0.00867423	Arx/Lmx1b/Matn2/Tenm4/Tgfbr2/Meis1/Fgfr2/Gli1/Tgfbr3/Pi16/Slc6a4/Foxc2	12
GO:0048639	GO:0048639	positive regulation of developmental growth	12/392	210/21092	0.000592199	0.0113185	0.00867423	Efna5/Arx/Fgfr2/Foxs1/Gli1/Tgfbr3/Vil1/Cxcr4/Sema7a/Syt17/Drd2/Sema5a	12
GO:0055017	GO:0055017	cardiac muscle tissue growth	8/392	101/21092	0.000595115	0.0113185	0.00867423	Tenm4/Tgfbr2/Meis1/Fgfr2/Gli1/Tgfbr3/Pi16/Foxc2	8
GO:0007219	GO:0007219	Notch signaling pathway	11/392	181/21092	0.000596331	0.0113185	0.00867423	Dlx2/Dlx1/Foxa1/Tgfbr2/Maml3/Gsx2/Neurl1b/Pear1/Hoxd3/Snai1/Foxc2	11
GO:0030178	GO:0030178	negative regulation of Wnt signaling pathway	10/392	153/21092	0.000596998	0.0113185	0.00867423	Rnf43/Six3/Tbx18/Sfrp5/Gsc/Wnt5b/Gli1/Wif1/Shisa2/Barx1	10
GO:0097553	GO:0097553	calcium ion transmembrane import into cytosol	9/392	127/21092	0.000622266	0.0117494	0.00900448	Ryr3/Grin2a/Cxcl10/Jph2/Lck/Itpr1/Grin2b/Drd2/Fam155a	9
GO:0006584	GO:0006584	catecholamine metabolic process	6/392	57/21092	0.000646872	0.0120662	0.0092473	Grin2a/Moxd1/Gch1/Cyp2d22/Gata3/Drd2	6
GO:0009712	GO:0009712	catechol-containing compound metabolic process	6/392	57/21092	0.000646872	0.0120662	0.0092473	Grin2a/Moxd1/Gch1/Cyp2d22/Gata3/Drd2	6
GO:0010463	GO:0010463	mesenchymal cell proliferation	6/392	57/21092	0.000646872	0.0120662	0.0092473	Shox2/Tgfbr2/Msx1/Tbx18/Fgfr2/Six2	6
GO:0003007	GO:0003007	heart morphogenesis	14/392	274/21092	0.000653967	0.0121187	0.00928751	Folr1/Shox2/Tfap2a/Mylk2/Npy2r/Tgfbr2/Msx1/Twist1/Fgfr2/Tgfbr3/Gata3/Snai1/Foxc2/Acvrl1	14
GO:0071542	GO:0071542	dopaminergic neuron differentiation	5/392	38/21092	0.000654924	0.0121187	0.00928751	En1/Dmrta2/Lmx1b/Otx2/En2	5
GO:0010594	GO:0010594	regulation of endothelial cell migration	10/392	155/21092	0.000660585	0.0121748	0.00933047	Srpx2/Nr2f2/Flt4/Ccbe1/Emp2/Gata3/Foxc2/Card10/Acvrl1/Sema5a	10
GO:0021546	GO:0021546	rhombomere development	3/392	10/21092	0.000693717	0.0125848	0.00964474	Hoxb2/Hoxa2/Hoxb3	3
GO:0048703	GO:0048703	embryonic viscerocranium morphogenesis	3/392	10/21092	0.000693717	0.0125848	0.00964474	Hoxa2/Chst11/Foxc2	3
GO:0051458	GO:0051458	corticotropin secretion	3/392	10/21092	0.000693717	0.0125848	0.00964474	Pex5l/Lif/Apln	3
GO:0072070	GO:0072070	loop of Henle development	3/392	10/21092	0.000693717	0.0125848	0.00964474	Irx2/Irx1/Irx3	3
GO:1901616	GO:1901616	organic hydroxy compound catabolic process	6/392	58/21092	0.000710374	0.0128367	0.00983774	Dio2/Moxd1/Mt3/Cyp46a1/Ldhd/Inpp5j	6
GO:0055074	GO:0055074	calcium ion homeostasis	20/392	480/21092	0.00071589	0.012886	0.00987555	Hoxa3/Cxcl1/Npy2r/Calb1/Ryr3/Atp1a2/Grin2a/Cxcl10/Ackr4/F2rl2/Slc24a2/Jph2/Ccl28/Cxcr4/Lck/Avpr1a/Itpr1/Grin2b/Drd2/Fam155a	20
GO:0010959	GO:0010959	regulation of metal ion transport	18/392	410/21092	0.000720967	0.0129271	0.00990704	Mylk/Hoxa3/Cxcl1/Atp1a2/S100a1/Cxcl10/Stac2/Camk2a/Fhl1/Jph2/Gnao1/Cxcr4/Actn2/Scn1b/Gem/Itpr1/Atp1b2/Drd2	18
GO:2000146	GO:2000146	negative regulation of cell motility	14/392	277/21092	0.000727312	0.012966	0.00993687	Nr2f2/Ptprk/Hoxa7/Tgfbr3/Ccl28/Wnt4/D1Ertd622e/Gata3/Sulf1/Plxnb3/Bmerb1/Card10/Drd2/Acvrl1	14
GO:0003015	GO:0003015	heart process	12/392	215/21092	0.000728743	0.012966	0.00993687	Irx5/Atp1a2/S100a1/Myl1/Gnao1/Gch1/Cxcr4/Apln/Scn1b/Avpr1a/Ccn2/Drd2	12
GO:0001936	GO:0001936	regulation of endothelial cell proliferation	9/392	130/21092	0.000736422	0.0130026	0.00996492	Nr2f2/Flt4/Ngfr/Apln/Sulf1/Plxnb3/Pgf/Acvrl1/Sema5a	9
GO:0015696	GO:0015696	ammonium transport	9/392	130/21092	0.000736422	0.0130026	0.00996492	Slc22a3/Npy2r/Rab3b/Gabbr1/Slc25a45/Slc6a4/Syt17/Drd2/Syt13	9
GO:0021675	GO:0021675	nerve development	7/392	81/21092	0.000775023	0.0135916	0.0104163	Hoxa3/Tfap2a/Hoxb2/Ngfr/Hoxb3/Sulf1/Hoxd3	7
GO:0001755	GO:0001755	neural crest cell migration	6/392	59/21092	0.000778591	0.0135916	0.0104163	Pax3/Folr1/Twist1/Sema7a/Sema3b/Sema5a	6
GO:0007622	GO:0007622	rhythmic behavior	6/392	59/21092	0.000778591	0.0135916	0.0104163	Casp1/Npas2/Six3/Npy2r/Gpr176/Drd2	6
GO:0022898	GO:0022898	regulation of transmembrane transporter activity	13/392	248/21092	0.000797887	0.013876	0.0106343	Pm20d1/Atp1a2/S100a1/Twist1/Cacng5/Stac2/Fhl1/Jph2/Actn2/Scn1b/Gem/Atp1b2/Drd2	13
GO:0018958	GO:0018958	phenol-containing compound metabolic process	8/392	106/21092	0.000819709	0.0142022	0.0108842	Dio2/Grin2a/Hpn/Moxd1/Gch1/Cyp2d22/Gata3/Drd2	8
GO:0021983	GO:0021983	pituitary gland development	5/392	40/21092	0.000832866	0.0143763	0.0110176	Six3/Gli1/Gsx1/Wnt4/Drd2	5
GO:0060401	GO:0060401	cytosolic calcium ion transport	10/392	160/21092	0.000844353	0.0145204	0.0111281	Ryr3/Grin2a/Cxcl10/Jph2/Lck/Ccn2/Itpr1/Grin2b/Drd2/Fam155a	10
GO:1990138	GO:1990138	neuron projection extension	11/392	189/21092	0.00085293	0.0146135	0.0111995	Nrn1/Nkx6-1/Lhx2/Vcl/Cxcr4/Mgll/Sema7a/Sema3b/Syt17/Rtn4r/Sema5a	11
GO:0042060	GO:0042060	wound healing	16/392	348/21092	0.000866198	0.0147861	0.0113317	Pax7/Mylk/Procr/F2rl2/Mustn1/Igsf10/Vil1/Wnt4/Cxcr4/Pear1/Rab27a/Papss2/Plec/Foxc2/Acvrl1/Tfpi	16
GO:0015844	GO:0015844	monoamine transport	8/392	107/21092	0.000871879	0.0148283	0.0113641	Slc22a3/Npy2r/Rab3b/Gabbr1/Slc6a4/Syt17/Drd2/Syt13	8
GO:0007611	GO:0007611	learning or memory	14/392	283/21092	0.000895033	0.0151664	0.0116232	En1/Foxb1/Lmx1b/Casp1/Calb1/Prkar1b/Atp1a2/Grin2a/Slc24a2/Cntnap2/Slc6a4/Klk8/Grin2b/Drd2	14
GO:0055123	GO:0055123	digestive system development	9/392	134/21092	0.00091463	0.0154231	0.0118199	Hoxa5/Shox2/Wls/Sfrp5/Fgfr2/Cela1/Six2/Nkx3-2/Barx1	9
GO:0045666	GO:0045666	positive regulation of neuron differentiation	19/392	454/21092	0.00091685	0.0154231	0.0118199	Efna5/Foxg1/Dlx2/Dlx1/Shox2/Foxa1/Xlr3b/Nkx6-1/Irx3/Ngfr/Lif/Cxcr4/Sema7a/Scn1b/Plxnb3/Sphk1/Hoxd3/Syt17/Sema5a	19
GO:0021895	GO:0021895	cerebral cortex neuron differentiation	4/392	24/21092	0.000929894	0.0155858	0.0119446	Arx/Dlx2/Dlx1/Drd2	4
GO:0046532	GO:0046532	regulation of photoreceptor cell differentiation	3/392	11/21092	0.000940748	0.0155982	0.0119541	Dlx2/Dlx1/Six3os1	3
GO:0051967	GO:0051967	negative regulation of synaptic transmission, glutamatergic	3/392	11/21092	0.000940748	0.0155982	0.0119541	Npy2r/Grik3/Drd2	3
GO:0060900	GO:0060900	embryonic camera-type eye formation	3/392	11/21092	0.000940748	0.0155982	0.0119541	Tfap2a/Twist1/Aldh1a1	3
GO:0021915	GO:0021915	neural tube development	11/392	192/21092	0.000970154	0.0160257	0.0122818	Pax7/En1/Pax3/Foxb1/Folr1/Tfap2a/Foxa1/Twist1/Lhx2/Sfrp5/Gsc	11
GO:0031644	GO:0031644	regulation of neurological system process	10/392	163/21092	0.000973461	0.0160257	0.0122818	Kcnc4/Npy2r/Tenm4/Grin2a/Cacng5/Ngfr/Mgll/Tafa4/Avpr1a/Klk8	10
GO:0048738	GO:0048738	cardiac muscle tissue development	13/392	254/21092	0.000993383	0.0162851	0.0124805	Pax3/Mylk2/Tenm4/Tgfbr2/Tbx18/Meis1/Fgfr2/Gli1/Tgfbr3/Pi16/Jph2/Actn2/Foxc2	13
GO:0010001	GO:0010001	glial cell differentiation	12/392	223/21092	0.00100154	0.0162851	0.0124805	Dlx2/Dlx1/Prdm8/Tenm4/Otx2/Gsx2/Nkx6-1/Vtn/Lif/Tal1/Mt3/Cxcr4	12
GO:0021882	GO:0021882	regulation of transcription from RNA polymerase II promoter involved in forebrain neuron fate commitment	2/392	3/21092	0.0010209	0.0162851	0.0124805	Dlx2/Dlx1	2
GO:0021898	GO:0021898	commitment of multipotent stem cells to neuronal lineage in forebrain	2/392	3/21092	0.0010209	0.0162851	0.0124805	Dlx2/Dlx1	2
GO:0048866	GO:0048866	stem cell fate specification	2/392	3/21092	0.0010209	0.0162851	0.0124805	Gsc/Sox18	2
GO:0051586	GO:0051586	positive regulation of dopamine uptake involved in synaptic transmission	2/392	3/21092	0.0010209	0.0162851	0.0124805	Rab3b/Drd2	2
GO:0051944	GO:0051944	positive regulation of catecholamine uptake involved in synaptic transmission	2/392	3/21092	0.0010209	0.0162851	0.0124805	Rab3b/Drd2	2
GO:1902811	GO:1902811	positive regulation of skeletal muscle fiber differentiation	2/392	3/21092	0.0010209	0.0162851	0.0124805	Cyp26b1/Rbm24	2
GO:2000611	GO:2000611	positive regulation of thyroid hormone generation	2/392	3/21092	0.0010209	0.0162851	0.0124805	Hpn/Gata3	2
GO:0042417	GO:0042417	dopamine metabolic process	5/392	42/21092	0.00104453	0.0165483	0.0126822	Grin2a/Moxd1/Gch1/Cyp2d22/Drd2	5
GO:0060419	GO:0060419	heart growth	8/392	110/21092	0.00104455	0.0165483	0.0126822	Tenm4/Tgfbr2/Meis1/Fgfr2/Gli1/Tgfbr3/Pi16/Foxc2	8
GO:0014048	GO:0014048	regulation of glutamate secretion	4/392	25/21092	0.00109092	0.0172239	0.0132	Gabbr1/Avpr1a/Trh/Grin2b	4
GO:0043271	GO:0043271	negative regulation of ion transport	10/392	166/21092	0.00111832	0.0175964	0.0134855	Hoxa3/Atp1a2/Twist1/Gabbr1/Slc26a5/Gnao1/Actn2/Gem/Trh/Drd2	10
GO:0072089	GO:0072089	stem cell proliferation	9/392	138/21092	0.00112637	0.017663	0.0135365	Foxg1/Dmrta2/Rnf43/Cxcl1/Six3/Fgfr2/Sox18/Six2/Drd2	9
GO:0032409	GO:0032409	regulation of transporter activity	13/392	258/21092	0.00114481	0.0178635	0.0136902	Pm20d1/Atp1a2/S100a1/Twist1/Cacng5/Stac2/Fhl1/Jph2/Actn2/Scn1b/Gem/Atp1b2/Drd2	13
GO:0050679	GO:0050679	positive regulation of epithelial cell proliferation	11/392	196/21092	0.00114688	0.0178635	0.0136902	Flt4/Twist1/Tbx18/Fgfr2/Hpn/Osr2/Apln/Plxnb3/Pgf/Acvrl1/Sema5a	11
GO:0006874	GO:0006874	cellular calcium ion homeostasis	19/392	463/21092	0.00115304	0.0178992	0.0137176	Cxcl1/Npy2r/Calb1/Ryr3/Atp1a2/Grin2a/Cxcl10/Ackr4/F2rl2/Slc24a2/Jph2/Ccl28/Cxcr4/Lck/Avpr1a/Itpr1/Grin2b/Drd2/Fam155a	19
GO:0042476	GO:0042476	odontogenesis	8/392	112/21092	0.00117412	0.0181654	0.0139216	Dlx2/Dlx1/Tfap2a/Dmrt3/Msx1/Ngfr/Fgfr2/Osr2	8
GO:0045685	GO:0045685	regulation of glial cell differentiation	7/392	87/21092	0.00118461	0.0182667	0.0139992	Dlx2/Dlx1/Tenm4/Gsx2/Nkx6-1/Lif/Cxcr4	7
GO:0001658	GO:0001658	branching involved in ureteric bud morphogenesis	6/392	64/21092	0.00119873	0.0183621	0.0140723	Adamts16/Foxd1/Six2/Wnt4/Greb1l/Pgf	6
GO:0003407	GO:0003407	neural retina development	6/392	64/21092	0.00119873	0.0183621	0.0140723	Irx5/Dlx2/Dlx1/Six3/Calb1/Sdk2	6
GO:0042391	GO:0042391	regulation of membrane potential	18/392	430/21092	0.0012366	0.018695	0.0143274	Casp1/Grid2/Kcnc4/Npy2r/Kcnt1/Grin2a/Ngfr/Pex5l/Slc26a5/Bco2/Fhl1/Grik3/Actn2/Tafa4/Scn1b/Kcnh8/Atp1b2/Grin2b	18
GO:0021859	GO:0021859	pyramidal neuron differentiation	3/392	12/21092	0.0012371	0.018695	0.0143274	Foxg1/Fgfr2/Unc5d	3
GO:0030836	GO:0030836	positive regulation of actin filament depolymerization	3/392	12/21092	0.0012371	0.018695	0.0143274	Vil1/Actn2/Sema5a	3
GO:0043649	GO:0043649	dicarboxylic acid catabolic process	3/392	12/21092	0.0012371	0.018695	0.0143274	Ddo/Qprt/Aldh1l1	3
GO:0042472	GO:0042472	inner ear morphogenesis	8/392	113/21092	0.00124353	0.018695	0.0143274	Foxg1/Tfap2a/Otx2/Tbx18/Fgfr2/Clic5/Hpn/Gata3	8
GO:1904018	GO:1904018	positive regulation of vasculature development	11/392	198/21092	0.00124471	0.018695	0.0143274	Srpx2/Tgfbr2/S100a1/Ccbe1/Cela1/Cxcr4/Sphk1/Pgf/Foxc2/Acvrl1/Sema5a	11
GO:0009713	GO:0009713	catechol-containing compound biosynthetic process	4/392	26/21092	0.00127053	0.0189596	0.0145302	Moxd1/Gch1/Cyp2d22/Gata3	4
GO:0042423	GO:0042423	catecholamine biosynthetic process	4/392	26/21092	0.00127053	0.0189596	0.0145302	Moxd1/Gch1/Cyp2d22/Gata3	4
GO:0007613	GO:0007613	memory	9/392	141/21092	0.00130985	0.0194834	0.0149317	Lmx1b/Casp1/Calb1/Grin2a/Slc24a2/Slc6a4/Klk8/Grin2b/Drd2	9
GO:0051924	GO:0051924	regulation of calcium ion transport	13/392	262/21092	0.00131505	0.0194982	0.014943	Mylk/Hoxa3/Atp1a2/S100a1/Cxcl10/Stac2/Camk2a/Jph2/Gnao1/Cxcr4/Gem/Itpr1/Drd2	13
GO:0051937	GO:0051937	catecholamine transport	7/392	89/21092	0.00135345	0.0199397	0.0152814	Slc22a3/Npy2r/Rab3b/Gabbr1/Syt17/Drd2/Syt13	7
GO:0060415	GO:0060415	muscle tissue morphogenesis	7/392	89/21092	0.00135345	0.0199397	0.0152814	Pax7/Mylk/Shox2/Mylk2/Fgfr2/Tgfbr3/Foxc2	7
GO:0030336	GO:0030336	negative regulation of cell migration	13/392	263/21092	0.00136075	0.0199836	0.015315	Nr2f2/Ptprk/Hoxa7/Tgfbr3/Ccl28/Wnt4/D1Ertd622e/Sulf1/Plxnb3/Bmerb1/Card10/Drd2/Acvrl1	13
GO:2000179	GO:2000179	positive regulation of neural precursor cell proliferation	6/392	66/21092	0.00140832	0.0206167	0.0158002	Foxg1/Dmrta2/Lhx2/Ngfr/Gli1/Drd2	6
GO:0007628	GO:0007628	adult walking behavior	5/392	45/21092	0.00143351	0.0207881	0.0159315	Cend1/Dmrt3/Gbx1/Trh/Drd2	5
GO:0014046	GO:0014046	dopamine secretion	5/392	45/21092	0.00143351	0.0207881	0.0159315	Npy2r/Gabbr1/Syt17/Drd2/Syt13	5
GO:0014059	GO:0014059	regulation of dopamine secretion	5/392	45/21092	0.00143351	0.0207881	0.0159315	Npy2r/Gabbr1/Syt17/Drd2/Syt13	5
GO:0050680	GO:0050680	negative regulation of epithelial cell proliferation	9/392	143/21092	0.00144502	0.0208895	0.0160093	Nr2f2/Ptprk/Ngfr/Fgfr2/Hpn/Tgfbr3/Gata3/Sulf1/Acvrl1	9
GO:0008016	GO:0008016	regulation of heart contraction	10/392	172/21092	0.00146099	0.0209464	0.0160529	Irx5/Atp1a2/S100a1/Gnao1/Gch1/Apln/Scn1b/Avpr1a/Ccn2/Drd2	10
GO:0003338	GO:0003338	metanephros morphogenesis	4/392	27/21092	0.00146983	0.0209464	0.0160529	Calb1/Lif/Six2/Wnt4	4
GO:0060536	GO:0060536	cartilage morphogenesis	4/392	27/21092	0.00146983	0.0209464	0.0160529	Hoxa5/Matn2/Msx1/Snai1	4
GO:0002040	GO:0002040	sprouting angiogenesis	8/392	116/21092	0.00147159	0.0209464	0.0160529	Srpx2/Flt4/S100a1/Ngfr/Pgf/Foxc2/Card10/Sema5a	8
GO:2000181	GO:2000181	negative regulation of blood vessel morphogenesis	8/392	116/21092	0.00147159	0.0209464	0.0160529	Hoxa5/Ism1/Cxcl10/Ngfr/Lif/Wnt4/Sulf1/Card10	8
GO:0001935	GO:0001935	endothelial cell proliferation	9/392	144/21092	0.00151669	0.0214563	0.0164436	Nr2f2/Flt4/Ngfr/Apln/Sulf1/Plxnb3/Pgf/Acvrl1/Sema5a	9
GO:0014013	GO:0014013	regulation of gliogenesis	9/392	144/21092	0.00151669	0.0214563	0.0164436	Dlx2/Dlx1/Tenm4/Gsx2/Nkx6-1/Lif/Prkch/Cxcr4/Bmerb1	9
GO:0048713	GO:0048713	regulation of oligodendrocyte differentiation	5/392	46/21092	0.00158415	0.0221013	0.0169379	Dlx2/Dlx1/Tenm4/Gsx2/Cxcr4	5
GO:0090659	GO:0090659	walking behavior	5/392	46/21092	0.00158415	0.0221013	0.0169379	Cend1/Dmrt3/Gbx1/Trh/Drd2	5
GO:0006590	GO:0006590	thyroid hormone generation	3/392	13/21092	0.00158617	0.0221013	0.0169379	Dio2/Hpn/Gata3	3
GO:0007320	GO:0007320	insemination	3/392	13/21092	0.00158617	0.0221013	0.0169379	Ddo/Slc6a4/Avpr1a	3
GO:0021936	GO:0021936	regulation of cerebellar granule cell precursor proliferation	3/392	13/21092	0.00158617	0.0221013	0.0169379	Cend1/Gli1/Slc6a4	3
GO:0090277	GO:0090277	positive regulation of peptide hormone secretion	8/392	118/21092	0.00164122	0.0227996	0.0174731	Nkx6-1/Gabbr1/Pex5l/Rasl10b/Lif/Apln/Trh/Drd2	8
GO:0030878	GO:0030878	thyroid gland development	4/392	28/21092	0.00168992	0.0231975	0.017778	Hoxa5/Hoxa3/Hoxb3/Hoxd3	4
GO:0031645	GO:0031645	negative regulation of neurological system process	4/392	28/21092	0.00168992	0.0231975	0.017778	Kcnc4/Npy2r/Avpr1a/Klk8	4
GO:0048596	GO:0048596	embryonic camera-type eye morphogenesis	4/392	28/21092	0.00168992	0.0231975	0.017778	Tfap2a/Six3/Twist1/Aldh1a1	4
GO:0051957	GO:0051957	positive regulation of amino acid transport	4/392	28/21092	0.00168992	0.0231975	0.017778	Gabbr1/Avpr1a/Trh/Grin2b	4
GO:0001504	GO:0001504	neurotransmitter uptake	5/392	47/21092	0.00174611	0.0238668	0.018291	Slc22a3/Rab3b/Atp1a2/Slc6a4/Drd2	5
GO:0022612	GO:0022612	gland morphogenesis	9/392	147/21092	0.00174899	0.0238668	0.018291	Pax3/Foxa1/Tgfbr2/Fgfr2/Hpn/Gli1/Areg/Wnt4/Sulf1	9
GO:0042445	GO:0042445	hormone metabolic process	11/392	207/21092	0.00177379	0.024134	0.0184957	Dio2/Cyp26b1/Pcsk6/Foxa1/Ddo/Hpn/Bco2/Aldh1a1/Wnt4/Cyp2d22/Gata3	11
GO:0060402	GO:0060402	calcium ion transport into cytosol	9/392	148/21092	0.00183246	0.0248592	0.0190515	Ryr3/Grin2a/Cxcl10/Jph2/Lck/Itpr1/Grin2b/Drd2/Fam155a	9
GO:0030510	GO:0030510	regulation of BMP signaling pathway	7/392	94/21092	0.00185823	0.025135	0.0192629	Dlx1/Msx1/Sfrp5/Foxd1/Tgfbr3/Sulf1/Acvrl1	7
GO:0022029	GO:0022029	telencephalon cell migration	6/392	70/21092	0.00191016	0.0255948	0.0196153	Foxg1/Arx/Foxb1/Cxcr4/Bmerb1/Drd2	6
GO:0072524	GO:0072524	pyridine-containing compound metabolic process	9/392	149/21092	0.00191909	0.0255948	0.0196153	Naprt/Nnt/Esrrb/Pfkp/Fmo1/Pnpo/Qprt/Ier3/Nmnat3	9
GO:0021988	GO:0021988	olfactory lobe development	5/392	48/21092	0.00191988	0.0255948	0.0196153	Arx/Dlx2/Gsx2/Lhx2/Sema7a	5
GO:0060043	GO:0060043	regulation of cardiac muscle cell proliferation	5/392	48/21092	0.00191988	0.0255948	0.0196153	Tgfbr2/Meis1/Fgfr2/Gli1/Tgfbr3	5
GO:0061005	GO:0061005	cell differentiation involved in kidney development	5/392	48/21092	0.00191988	0.0255948	0.0196153	Lif/Six2/Wnt4/Gata3/Foxc2	5
GO:0021984	GO:0021984	adenohypophysis development	3/392	14/21092	0.00199109	0.0262791	0.0201397	Gsx1/Wnt4/Drd2	3
GO:0060594	GO:0060594	mammary gland specification	2/392	4/21092	0.00201666	0.0262791	0.0201397	Pax3/Fgfr2	2
GO:0061113	GO:0061113	pancreas morphogenesis	2/392	4/21092	0.00201666	0.0262791	0.0201397	Nr5a2/Cela1	2
GO:0098989	GO:0098989	NMDA selective glutamate receptor signaling pathway	2/392	4/21092	0.00201666	0.0262791	0.0201397	Camk2a/Grin2b	2
GO:1901509	GO:1901509	regulation of endothelial tube morphogenesis	2/392	4/21092	0.00201666	0.0262791	0.0201397	Cxcl10/Adamts12	2
GO:1902809	GO:1902809	regulation of skeletal muscle fiber differentiation	2/392	4/21092	0.00201666	0.0262791	0.0201397	Cyp26b1/Rbm24	2
GO:1902869	GO:1902869	regulation of amacrine cell differentiation	2/392	4/21092	0.00201666	0.0262791	0.0201397	Dlx2/Dlx1	2
GO:1990086	GO:1990086	lens fiber cell apoptotic process	2/392	4/21092	0.00201666	0.0262791	0.0201397	Six3/Tgfbr2	2
GO:0021761	GO:0021761	limbic system development	7/392	96/21092	0.00209674	0.0271695	0.0208221	Dlx2/Foxb1/Dlx1/Emx2/Fgfr2/Gsx1/Cntnap2	7
GO:0072525	GO:0072525	pyridine-containing compound biosynthetic process	7/392	96/21092	0.00209674	0.0271695	0.0208221	Naprt/Esrrb/Pfkp/Pnpo/Qprt/Ier3/Nmnat3	7
GO:0021545	GO:0021545	cranial nerve development	5/392	49/21092	0.00210597	0.0272128	0.0208553	Hoxa3/Tfap2a/Hoxb2/Hoxb3/Hoxd3	5
GO:0042481	GO:0042481	regulation of odontogenesis	4/392	30/21092	0.00219677	0.0283071	0.0216939	Tfap2a/Dmrt3/Msx1/Ngfr	4
GO:0002064	GO:0002064	epithelial cell development	12/392	245/21092	0.00221702	0.0284887	0.0218331	Hoxa5/Tfap2a/Six3/Foxa1/Bfsp2/Fgfr2/Clic5/Dact2/Sox18/Cxcr4/Nkx3-2/Foxc2	12
GO:2000677	GO:2000677	regulation of transcription regulatory region DNA binding	5/392	50/21092	0.00230486	0.0295354	0.0226353	Msx1/Twist1/Lhx2/Lif/Gata3	5
GO:0003012	GO:0003012	muscle system process	16/392	383/21092	0.00231171	0.0295414	0.0226399	Mylk/Mylk2/Npy2r/Ryr3/Atp1a2/Myh8/Myl1/Pi16/Cxcr4/Actn2/Sulf1/Scn1b/Lck/Sphk1/Ccn2/Drd2	16
GO:0055024	GO:0055024	regulation of cardiac muscle tissue development	7/392	98/21092	0.00235824	0.0300529	0.0230319	Tgfbr2/Meis1/Fgfr2/Gli1/Tgfbr3/Pi16/Jph2	7
GO:0051588	GO:0051588	regulation of neurotransmitter transport	10/392	184/21092	0.00240204	0.0304501	0.0233363	Kcnc4/Nrn1/Rab3b/Gabbr1/Camk2a/Apln/Slc6a4/Sphk1/Trh/Drd2	10
GO:1990845	GO:1990845	adaptive thermogenesis	9/392	154/21092	0.00240257	0.0304501	0.0233363	Dio2/Ebf2/Pm20d1/Lama4/Clic5/Aldh1a1/Pctp/Cxcr4/Foxc2	9
GO:0002070	GO:0002070	epithelial cell maturation	3/392	15/21092	0.00245477	0.0306086	0.0234577	Hoxa5/Six3/Foxa1	3
GO:0014049	GO:0014049	positive regulation of glutamate secretion	3/392	15/21092	0.00245477	0.0306086	0.0234577	Gabbr1/Avpr1a/Grin2b	3
GO:0042428	GO:0042428	serotonin metabolic process	3/392	15/21092	0.00245477	0.0306086	0.0234577	Grin2a/Gch1/Cyp2d22	3
GO:0048681	GO:0048681	negative regulation of axon regeneration	3/392	15/21092	0.00245477	0.0306086	0.0234577	Rtn4rl1/Klk8/Rtn4r	3
GO:0061029	GO:0061029	eyelid development in camera-type eye	3/392	15/21092	0.00245477	0.0306086	0.0234577	Tfap2a/Twist1/Osr2	3
GO:0072074	GO:0072074	kidney mesenchyme development	3/392	15/21092	0.00245477	0.0306086	0.0234577	Foxd1/Six2/Wnt4	3
GO:0030534	GO:0030534	adult behavior	10/392	185/21092	0.00249843	0.0308859	0.0236703	En1/Dmbx1/Hoxb8/Cend1/Dmrt3/Atp1a2/Gbx1/Cntnap2/Trh/Drd2	10
GO:0050890	GO:0050890	cognition	14/392	316/21092	0.00251066	0.0308859	0.0236703	En1/Foxb1/Lmx1b/Casp1/Calb1/Prkar1b/Atp1a2/Grin2a/Slc24a2/Cntnap2/Slc6a4/Klk8/Grin2b/Drd2	14
GO:0010631	GO:0010631	epithelial cell migration	13/392	282/21092	0.00251363	0.0308859	0.0236703	Srpx2/Nr2f2/Flt4/Tgfbr2/Ccbe1/Tgfbr3/Vil1/Emp2/Gata3/Foxc2/Card10/Acvrl1/Sema5a	13
GO:0009948	GO:0009948	anterior/posterior axis specification	5/392	51/21092	0.00251708	0.0308859	0.0236703	Pcsk6/Otx2/Tbx18/Wls/Six2	5
GO:0021587	GO:0021587	cerebellum morphogenesis	5/392	51/21092	0.00251708	0.0308859	0.0236703	Lmx1b/Grid2/Cend1/Cbs/Gli1	5
GO:0045933	GO:0045933	positive regulation of muscle contraction	5/392	51/21092	0.00251708	0.0308859	0.0236703	Mylk2/Npy2r/Lck/Sphk1/Ccn2	5
GO:0055021	GO:0055021	regulation of cardiac muscle tissue growth	6/392	74/21092	0.00253683	0.031046	0.023793	Tgfbr2/Meis1/Fgfr2/Gli1/Tgfbr3/Pi16	6
GO:0090132	GO:0090132	epithelium migration	13/392	284/21092	0.00267146	0.0326073	0.0249895	Srpx2/Nr2f2/Flt4/Tgfbr2/Ccbe1/Tgfbr3/Vil1/Emp2/Gata3/Foxc2/Card10/Acvrl1/Sema5a	13
GO:1901343	GO:1901343	negative regulation of vasculature development	8/392	128/21092	0.00273488	0.0332936	0.0255155	Hoxa5/Ism1/Cxcl10/Ngfr/Lif/Wnt4/Sulf1/Card10	8
GO:0045687	GO:0045687	positive regulation of glial cell differentiation	5/392	52/21092	0.00274312	0.0333062	0.0255251	Tenm4/Gsx2/Nkx6-1/Lif/Cxcr4	5
GO:0006066	GO:0006066	alcohol metabolic process	13/392	285/21092	0.00275337	0.0333431	0.0255534	Moxd1/Aldh1a1/Mt3/Wnt4/Pctp/Cyp46a1/Ip6k3/Gch1/Sphk1/Sorl1/Lcat/Ephx2/Inpp5j	13
GO:0001964	GO:0001964	startle response	4/392	32/21092	0.00279965	0.0337271	0.0258477	Grid2/Grin2a/Grin2b/Drd2	4
GO:0048048	GO:0048048	embryonic eye morphogenesis	4/392	32/21092	0.00279965	0.0337271	0.0258477	Tfap2a/Six3/Twist1/Aldh1a1	4
GO:0090130	GO:0090130	tissue migration	13/392	286/21092	0.00283732	0.034092	0.0261274	Srpx2/Nr2f2/Flt4/Tgfbr2/Ccbe1/Tgfbr3/Vil1/Emp2/Gata3/Foxc2/Card10/Acvrl1/Sema5a	13
GO:0044706	GO:0044706	multi-multicellular organism process	10/392	189/21092	0.0029155	0.0349407	0.0267777	Nr2f2/Nrk/Tead4/Cbs/Ddo/Lif/Wnt4/Emp2/Slc6a4/Avpr1a	10
GO:0050886	GO:0050886	endocrine process	7/392	102/21092	0.00295601	0.0353347	0.0270797	Pex5l/Foxd1/Rasl10b/Lif/Apln/Gata3/Avpr1a	7
GO:0035235	GO:0035235	ionotropic glutamate receptor signaling pathway	3/392	16/21092	0.00297992	0.0353465	0.0270887	Grin2a/Camk2a/Grin2b	3
GO:1901160	GO:1901160	primary amino compound metabolic process	3/392	16/21092	0.00297992	0.0353465	0.0270887	Grin2a/Gch1/Cyp2d22	3
GO:1901881	GO:1901881	positive regulation of protein depolymerization	3/392	16/21092	0.00297992	0.0353465	0.0270887	Vil1/Actn2/Sema5a	3
GO:0051928	GO:0051928	positive regulation of calcium ion transport	8/392	130/21092	0.00300953	0.0356063	0.0272879	Mylk/S100a1/Cxcl10/Stac2/Camk2a/Jph2/Cxcr4/Itpr1	8
GO:0002793	GO:0002793	positive regulation of peptide secretion	14/392	323/21092	0.00305827	0.0360907	0.0276591	Casp1/Npy2r/Twist1/Nkx6-1/Wls/Gabbr1/Pex5l/Rasl10b/Lif/Apln/Casp4/Gata3/Trh/Drd2	14
GO:0035249	GO:0035249	synaptic transmission, glutamatergic	7/392	103/21092	0.00312211	0.0367504	0.0281647	Grid2/Npy2r/Cacng5/Ngfr/Unc13c/Grik3/Drd2	7
GO:0031589	GO:0031589	cell-substrate adhesion	14/392	325/21092	0.00323157	0.0379297	0.0290685	Efna5/Ptprk/Npy2r/Hoxa7/Adamts12/Ecm2/Vtn/Ccl28/Wnt4/Emp2/Actn2/Hoxd3/Ccn2/Acvrl1	14
GO:0051930	GO:0051930	regulation of sensory perception of pain	5/392	54/21092	0.0032387	0.0379297	0.0290685	Kcnc4/Npy2r/Grin2a/Mgll/Tafa4	5
GO:0021569	GO:0021569	rhombomere 3 development	2/392	5/21092	0.00331979	0.0380133	0.0291325	Hoxb2/Hoxa2	2
GO:0033602	GO:0033602	negative regulation of dopamine secretion	2/392	5/21092	0.00331979	0.0380133	0.0291325	Gabbr1/Drd2	2
GO:0035470	GO:0035470	positive regulation of vascular wound healing	2/392	5/21092	0.00331979	0.0380133	0.0291325	Cxcr4/Foxc2	2
GO:0051593	GO:0051593	response to folic acid	2/392	5/21092	0.00331979	0.0380133	0.0291325	Folr1/Cbs	2
GO:0060374	GO:0060374	mast cell differentiation	2/392	5/21092	0.00331979	0.0380133	0.0291325	Tal1/Gata3	2
GO:0061205	GO:0061205	paramesonephric duct development	2/392	5/21092	0.00331979	0.0380133	0.0291325	Wnt4/Greb1l	2
GO:2000275	GO:2000275	regulation of oxidative phosphorylation uncoupler activity	2/392	5/21092	0.00331979	0.0380133	0.0291325	Pm20d1/Twist1	2
GO:2000609	GO:2000609	regulation of thyroid hormone generation	2/392	5/21092	0.00331979	0.0380133	0.0291325	Hpn/Gata3	2
GO:2001137	GO:2001137	positive regulation of endocytic recycling	2/392	5/21092	0.00331979	0.0380133	0.0291325	Actn2/Sorl1	2
GO:0060041	GO:0060041	retina development in camera-type eye	9/392	162/21092	0.00337251	0.0385216	0.0295221	Irx5/Dlx2/Dlx1/Six3/Calb1/Sdk2/Lhx2/Lif/Acvrl1	9
GO:0048593	GO:0048593	camera-type eye morphogenesis	8/392	133/21092	0.00346122	0.0393406	0.0301497	Irx5/Tfap2a/Six3/Calb1/Sdk2/Twist1/Meis1/Aldh1a1	8
GO:0050905	GO:0050905	neuromuscular process	8/392	133/21092	0.00346122	0.0393406	0.0301497	Grid2/Grin2a/Foxs1/Clic5/Gbx1/Gch1/Grin2b/Drd2	8
GO:1904062	GO:1904062	regulation of cation transmembrane transport	14/392	328/21092	0.00350651	0.0393712	0.0301732	Pm20d1/Atp1a2/S100a1/Twist1/Cxcl10/Cacng5/Stac2/Fhl1/Jph2/Actn2/Scn1b/Gem/Atp1b2/Drd2	14
GO:0014047	GO:0014047	glutamate secretion	4/392	34/21092	0.00350691	0.0393712	0.0301732	Gabbr1/Avpr1a/Trh/Grin2b	4
GO:0042745	GO:0042745	circadian sleep/wake cycle	4/392	34/21092	0.00350691	0.0393712	0.0301732	Casp1/Npas2/Npy2r/Drd2	4
GO:0051931	GO:0051931	regulation of sensory perception	5/392	55/21092	0.00350926	0.0393712	0.0301732	Kcnc4/Npy2r/Grin2a/Mgll/Tafa4	5
GO:0030879	GO:0030879	mammary gland development	9/392	163/21092	0.00351271	0.0393712	0.0301732	Hoxa5/Pax3/Foxb1/Tgfbr2/Msx1/Fgfr2/Areg/Wnt4/Gata3	9
GO:0003208	GO:0003208	cardiac ventricle morphogenesis	6/392	79/21092	0.0035235	0.0393712	0.0301732	Npy2r/Tgfbr2/Fgfr2/Tgfbr3/Gata3/Foxc2	6
GO:1901019	GO:1901019	regulation of calcium ion transmembrane transporter activity	6/392	79/21092	0.0035235	0.0393712	0.0301732	Atp1a2/S100a1/Stac2/Jph2/Gem/Drd2	6
GO:0003198	GO:0003198	epithelial to mesenchymal transition involved in endocardial cushion formation	3/392	17/21092	0.00356901	0.0394039	0.0301983	Tgfbr2/Msx1/Snai1	3
GO:0032225	GO:0032225	regulation of synaptic transmission, dopaminergic	3/392	17/21092	0.00356901	0.0394039	0.0301983	Rab3b/Slc6a4/Drd2	3
GO:0035988	GO:0035988	chondrocyte proliferation	3/392	17/21092	0.00356901	0.0394039	0.0301983	Mustn1/Six2/Ccn2	3
GO:0042756	GO:0042756	drinking behavior	3/392	17/21092	0.00356901	0.0394039	0.0301983	En1/Apln/Drd2	3
GO:0070571	GO:0070571	negative regulation of neuron projection regeneration	3/392	17/21092	0.00356901	0.0394039	0.0301983	Rtn4rl1/Klk8/Rtn4r	3
GO:0048675	GO:0048675	axon extension	8/392	134/21092	0.00362291	0.0399038	0.0305814	Nkx6-1/Lhx2/Vcl/Mgll/Sema7a/Sema3b/Rtn4r/Sema5a	8
GO:0030307	GO:0030307	positive regulation of cell growth	10/392	195/21092	0.00364347	0.0400349	0.0306819	Efna5/Flt4/Hpn/Cxcr4/Sema7a/Sphk1/Lgi1/Avpr1a/Syt17/Sema5a	10
GO:0030048	GO:0030048	actin filament-based movement	7/392	106/21092	0.00366342	0.0401587	0.0307767	Mylk2/Atp1a2/Myh8/Vil1/Emp2/Scn1b/Wipf3	7
GO:0030308	GO:0030308	negative regulation of cell growth	10/392	196/21092	0.0037777	0.0413135	0.0316618	Msx1/Pi16/Fhl1/Osgin1/Sema7a/Cda/Sema3b/Rtn4r/Acvrl1/Sema5a	10
GO:1903034	GO:1903034	regulation of response to wounding	9/392	165/21092	0.00380684	0.041534	0.0318308	Mylk/Rtn4rl1/Vil1/Wnt4/Cxcr4/Klk8/Foxc2/Rtn4r/Tfpi	9
GO:0021846	GO:0021846	cell proliferation in forebrain	4/392	35/21092	0.00390221	0.0424744	0.0325514	Arx/Six3/Emx2/Fgfr2	4
GO:0007519	GO:0007519	skeletal muscle tissue development	10/392	197/21092	0.00391581	0.0425224	0.0325882	Pax7/Pax3/Dmrta2/Shox2/Nr2f2/Mylk2/Cyp26b1/Twist1/Tll2/Rbm24	10
GO:0097164	GO:0097164	ammonium ion metabolic process	9/392	166/21092	0.00396096	0.0429119	0.0328867	Grin2a/Moxd1/Lpcat2/Gch1/Cyp2d22/Sphk1/Trh/Lcat/Drd2	9
GO:0034333	GO:0034333	adherens junction assembly	6/392	81/21092	0.00398893	0.0430135	0.0329646	Efna5/Ptprk/Wnt4/Vcl/Actn2/Acvrl1	6
GO:0060420	GO:0060420	regulation of heart growth	6/392	81/21092	0.00398893	0.0430135	0.0329646	Tgfbr2/Meis1/Fgfr2/Gli1/Tgfbr3/Pi16	6
GO:0043542	GO:0043542	endothelial cell migration	10/392	198/21092	0.00405789	0.0435986	0.033413	Srpx2/Nr2f2/Flt4/Ccbe1/Emp2/Gata3/Foxc2/Card10/Acvrl1/Sema5a	10
GO:0006939	GO:0006939	smooth muscle contraction	7/392	108/21092	0.00406204	0.0435986	0.033413	Mylk/Npy2r/Atp1a2/Sulf1/Lck/Sphk1/Drd2	7
GO:0031102	GO:0031102	neuron projection regeneration	5/392	57/21092	0.00409844	0.0438875	0.0336344	Folr1/Matn2/Rtn4rl1/Klk8/Rtn4r	5
GO:0035855	GO:0035855	megakaryocyte development	3/392	18/21092	0.00422433	0.0449235	0.0344284	Meis1/Tal1/Fli1	3
GO:0051481	GO:0051481	negative regulation of cytosolic calcium ion concentration	3/392	18/21092	0.00422433	0.0449235	0.0344284	Ryr3/Atp1a2/Drd2	3
GO:0072077	GO:0072077	renal vesicle morphogenesis	3/392	18/21092	0.00422433	0.0449235	0.0344284	Lif/Six2/Wnt4	3
GO:0030282	GO:0030282	bone mineralization	7/392	109/21092	0.00427327	0.0453397	0.0347474	Hoxa3/Tfap2a/Twist1/Fgfr2/Osr2/Wnt4/Rflnb	7
GO:0050880	GO:0050880	regulation of blood vessel size	9/392	168/21092	0.00428382	0.0453477	0.0347534	Atp1a2/Cbs/Tgfbr3/Gch1/Mgll/Apln/Slc6a4/Avpr1a/Foxc2	9
GO:0002067	GO:0002067	glandular epithelial cell differentiation	5/392	58/21092	0.00441807	0.04645	0.0355983	Hoxa5/Foxa1/Nkx6-1/Fgfr2/Wnt4	5
GO:0060443	GO:0060443	mammary gland morphogenesis	5/392	58/21092	0.00441807	0.04645	0.0355983	Pax3/Tgfbr2/Fgfr2/Areg/Wnt4	5
GO:0090183	GO:0090183	regulation of kidney development	5/392	58/21092	0.00441807	0.04645	0.0355983	Foxd1/Lif/Six2/Wnt4/Gata3	5
GO:0035150	GO:0035150	regulation of tube size	9/392	169/21092	0.00445276	0.0467086	0.0357964	Atp1a2/Cbs/Tgfbr3/Gch1/Mgll/Apln/Slc6a4/Avpr1a/Foxc2	9
GO:0001942	GO:0001942	hair follicle development	7/392	110/21092	0.00449269	0.0469739	0.0359997	Ldb2/Lhx2/Ngfr/Fgfr2/Lgr5/Sox18/Snai1	7
GO:0007044	GO:0007044	cell-substrate junction assembly	6/392	83/21092	0.00449836	0.0469739	0.0359997	Efna5/Ptprk/Wnt4/Actn2/Plec/Acvrl1	6
GO:0006813	GO:0006813	potassium ion transport	11/392	234/21092	0.00453962	0.0471917	0.0361667	Kcnc4/Cxcl1/Kcna6/Kcnt1/Atp1a2/Hpn/Fhl1/Actn2/Kcnh8/Atp1b2/Drd2	11
GO:1901215	GO:1901215	negative regulation of neuron death	11/392	234/21092	0.00453962	0.0471917	0.0361667	En1/Foxb1/Dlx1/Tfap2a/Pm20d1/Cbl/Ngfr/Mt3/En2/Sorl1/Itpr1	11
GO:0034329	GO:0034329	cell junction assembly	10/392	202/21092	0.00466745	0.0484117	0.0371016	Efna5/Ptprk/Prkch/Wnt4/Vcl/Actn2/Plec/Snai1/Pkp1/Acvrl1	10
GO:0022037	GO:0022037	metencephalon development	7/392	111/21092	0.00472052	0.0486854	0.0373114	En1/Lmx1b/Grid2/Cend1/Otx2/Cbs/Gli1	7
GO:0045844	GO:0045844	positive regulation of striated muscle tissue development	6/392	84/21092	0.00477033	0.0486854	0.0373114	Shox2/Cyp26b1/Fgfr2/Gli1/Tgfbr3/Rbm24	6
GO:0048636	GO:0048636	positive regulation of muscle organ development	6/392	84/21092	0.00477033	0.0486854	0.0373114	Shox2/Cyp26b1/Fgfr2/Gli1/Tgfbr3/Rbm24	6
GO:0002053	GO:0002053	positive regulation of mesenchymal cell proliferation	4/392	37/21092	0.00478104	0.0486854	0.0373114	Shox2/Tgfbr2/Tbx18/Fgfr2	4
GO:0035850	GO:0035850	epithelial cell differentiation involved in kidney development	4/392	37/21092	0.00478104	0.0486854	0.0373114	Lif/Six2/Gata3/Foxc2	4
GO:0048730	GO:0048730	epidermis morphogenesis	4/392	37/21092	0.00478104	0.0486854	0.0373114	Tfap2a/Ngfr/Fgfr2/Snai1	4
GO:1901385	GO:1901385	regulation of voltage-gated calcium channel activity	4/392	37/21092	0.00478104	0.0486854	0.0373114	S100a1/Stac2/Gem/Drd2	4
GO:1902692	GO:1902692	regulation of neuroblast proliferation	4/392	37/21092	0.00478104	0.0486854	0.0373114	Foxg1/Dmrta2/Six3/Drd2	4
GO:0021853	GO:0021853	cerebral cortex GABAergic interneuron migration	2/392	6/21092	0.00491858	0.0486854	0.0373114	Arx/Drd2	2
GO:0035860	GO:0035860	glial cell-derived neurotrophic factor receptor signaling pathway	2/392	6/21092	0.00491858	0.0486854	0.0373114	Gata3/Sulf1	2
GO:0042427	GO:0042427	serotonin biosynthetic process	2/392	6/21092	0.00491858	0.0486854	0.0373114	Gch1/Cyp2d22	2
GO:0042713	GO:0042713	sperm ejaculation	2/392	6/21092	0.00491858	0.0486854	0.0373114	Slc6a4/Avpr1a	2
GO:0048865	GO:0048865	stem cell fate commitment	2/392	6/21092	0.00491858	0.0486854	0.0373114	Gsc/Sox18	2
GO:0051584	GO:0051584	regulation of dopamine uptake involved in synaptic transmission	2/392	6/21092	0.00491858	0.0486854	0.0373114	Rab3b/Drd2	2
GO:0051940	GO:0051940	regulation of catecholamine uptake involved in synaptic transmission	2/392	6/21092	0.00491858	0.0486854	0.0373114	Rab3b/Drd2	2
GO:0061043	GO:0061043	regulation of vascular wound healing	2/392	6/21092	0.00491858	0.0486854	0.0373114	Cxcr4/Foxc2	2
GO:0098528	GO:0098528	skeletal muscle fiber differentiation	2/392	6/21092	0.00491858	0.0486854	0.0373114	Cyp26b1/Rbm24	2
GO:1901162	GO:1901162	primary amino compound biosynthetic process	2/392	6/21092	0.00491858	0.0486854	0.0373114	Gch1/Cyp2d22	2
GO:1904936	GO:1904936	interneuron migration	2/392	6/21092	0.00491858	0.0486854	0.0373114	Arx/Drd2	2
GO:0022038	GO:0022038	corpus callosum development	3/392	19/21092	0.00494795	0.0486854	0.0373114	Prdm8/Rtn4rl1/Rtn4r	3
GO:0060707	GO:0060707	trophoblast giant cell differentiation	3/392	19/21092	0.00494795	0.0486854	0.0373114	Nr2f2/Lif/Snai1	3
GO:0007498	GO:0007498	mesoderm development	7/392	112/21092	0.00495695	0.0486854	0.0373114	Irx3/Lhx2/Wls/Tal1/Six2/Snai1/Foxc2	7
GO:0022404	GO:0022404	molting cycle process	7/392	112/21092	0.00495695	0.0486854	0.0373114	Ldb2/Lhx2/Ngfr/Fgfr2/Lgr5/Sox18/Snai1	7
GO:0022405	GO:0022405	hair cycle process	7/392	112/21092	0.00495695	0.0486854	0.0373114	Ldb2/Lhx2/Ngfr/Fgfr2/Lgr5/Sox18/Snai1	7
GO:0098773	GO:0098773	skin epidermis development	7/392	112/21092	0.00495695	0.0486854	0.0373114	Ldb2/Lhx2/Ngfr/Fgfr2/Lgr5/Sox18/Snai1	7
GO:0048592	GO:0048592	eye morphogenesis	9/392	172/21092	0.00499091	0.0488819	0.037462	Irx5/Tfap2a/Six3/Calb1/Sdk2/Otx2/Twist1/Meis1/Aldh1a1	9
GO:0031345	GO:0031345	negative regulation of cell projection organization	10/392	204/21092	0.00499809	0.0488819	0.037462	Ngfr/Rtn4rl1/Sema7a/Plxnb3/Sema3b/Klk8/Grin2b/Rtn4r/Sema5a/Inpp5j	10
GO:0014015	GO:0014015	positive regulation of gliogenesis	6/392	85/21092	0.0050542	0.0491192	0.0376438	Tenm4/Gsx2/Nkx6-1/Lif/Prkch/Cxcr4	6
GO:0070252	GO:0070252	actin-mediated cell contraction	6/392	85/21092	0.0050542	0.0491192	0.0376438	Mylk2/Atp1a2/Myh8/Vil1/Emp2/Scn1b	6
GO:1901863	GO:1901863	positive regulation of muscle tissue development	6/392	85/21092	0.0050542	0.0491192	0.0376438	Shox2/Cyp26b1/Fgfr2/Gli1/Tgfbr3/Rbm24	6
GO:0048286	GO:0048286	lung alveolus development	5/392	60/21092	0.00510991	0.0494528	0.0378995	Hoxa5/Foxa1/Flt4/Fgfr2/Lif	5
GO:0060986	GO:0060986	endocrine hormone secretion	5/392	60/21092	0.00510991	0.0494528	0.0378995	Pex5l/Foxd1/Lif/Apln/Gata3	5
GO:0010634	GO:0010634	positive regulation of epithelial cell migration	8/392	142/21092	0.00513627	0.0495008	0.0379363	Srpx2/Flt4/Tgfbr2/Ccbe1/Vil1/Gata3/Foxc2/Sema5a	8
GO:0046496	GO:0046496	nicotinamide nucleotide metabolic process	8/392	142/21092	0.00513627	0.0495008	0.0379363	Naprt/Nnt/Esrrb/Pfkp/Fmo1/Qprt/Ier3/Nmnat3	8
GO:0016525	GO:0016525	negative regulation of angiogenesis	7/392	113/21092	0.00520217	0.0500317	0.0383432	Hoxa5/Ism1/Cxcl10/Ngfr/Lif/Sulf1/Card10	7
GO:0030431	GO:0030431	sleep	4/392	38/21092	0.00526646	0.0505449	0.0387365	Casp1/Npy2r/Grin2a/Drd2	4
GO:0009100	GO:0009100	glycoprotein metabolic process	13/392	308/21092	0.00528113	0.0505807	0.0387639	Pcsk6/Adamts12/Mustn1/St8sia2/B3galt5/St8sia5/Cela1/Chst11/Mt3/Sulf1/Hs3st5/Bace2/St6galnac5	13
GO:0048839	GO:0048839	inner ear development	10/392	206/21092	0.00534684	0.0509989	0.0390844	Foxg1/Tfap2a/Otx2/Tbx18/Fgfr2/Clic5/Esrrb/Hpn/Lgr5/Gata3	10
GO:0060538	GO:0060538	skeletal muscle organ development	10/392	206/21092	0.00534684	0.0509989	0.0390844	Pax7/Pax3/Dmrta2/Shox2/Nr2f2/Mylk2/Cyp26b1/Twist1/Tll2/Rbm24	10
GO:0001892	GO:0001892	embryonic placenta development	7/392	114/21092	0.0054564	0.0519368	0.0398032	Nr2f2/Nrk/Fgfr2/Esrrb/Lif/Esx1/Snai1	7
GO:0032412	GO:0032412	regulation of ion transmembrane transporter activity	11/392	240/21092	0.0054726	0.0519771	0.0398341	Atp1a2/S100a1/Cacng5/Stac2/Fhl1/Jph2/Actn2/Scn1b/Gem/Atp1b2/Drd2	11
GO:0051926	GO:0051926	negative regulation of calcium ion transport	5/392	61/21092	0.0054831	0.0519771	0.0398341	Hoxa3/Atp1a2/Gnao1/Gem/Drd2	5
GO:0019362	GO:0019362	pyridine nucleotide metabolic process	8/392	144/21092	0.00558079	0.052795	0.0404609	Naprt/Nnt/Esrrb/Pfkp/Fmo1/Qprt/Ier3/Nmnat3	8
GO:0010717	GO:0010717	regulation of epithelial to mesenchymal transition	6/392	87/21092	0.00565883	0.0533152	0.0408596	Foxa1/Tgfbr2/Twist1/Hpn/Tgfbr3/Snai1	6
GO:0072091	GO:0072091	regulation of stem cell proliferation	6/392	87/21092	0.00565883	0.0533152	0.0408596	Foxg1/Dmrta2/Cxcl1/Six3/Sox18/Drd2	6
GO:0003073	GO:0003073	regulation of systemic arterial blood pressure	7/392	115/21092	0.00571982	0.0535513	0.0410405	Adamts16/Nr2f2/Rasl10b/Emp2/Ier3/Avpr1a/Drd2	7
GO:0042573	GO:0042573	retinoic acid metabolic process	3/392	20/21092	0.00574177	0.0535513	0.0410405	Cyp26b1/Bco2/Aldh1a1	3
GO:0048557	GO:0048557	embryonic digestive tract morphogenesis	3/392	20/21092	0.00574177	0.0535513	0.0410405	Shox2/Fgfr2/Six2	3
GO:0072087	GO:0072087	renal vesicle development	3/392	20/21092	0.00574177	0.0535513	0.0410405	Lif/Six2/Wnt4	3
GO:0072170	GO:0072170	metanephric tubule development	3/392	20/21092	0.00574177	0.0535513	0.0410405	Calb1/Lif/Wnt4	3
GO:0031076	GO:0031076	embryonic camera-type eye development	4/392	39/21092	0.00578378	0.053634	0.0411039	Tfap2a/Six3/Twist1/Aldh1a1	4
GO:0071772	GO:0071772	response to BMP	9/392	176/21092	0.00578543	0.053634	0.0411039	Dlx1/Msx1/Adamts12/Sfrp5/Foxd1/Tgfbr3/Gata3/Sulf1/Acvrl1	9
GO:0071773	GO:0071773	cellular response to BMP stimulus	9/392	176/21092	0.00578543	0.053634	0.0411039	Dlx1/Msx1/Adamts12/Sfrp5/Foxd1/Tgfbr3/Gata3/Sulf1/Acvrl1	9
GO:0001707	GO:0001707	mesoderm formation	5/392	62/21092	0.00587514	0.0543568	0.0416578	Wls/Tal1/Six2/Snai1/Foxc2	5
GO:0001659	GO:0001659	temperature homeostasis	9/392	177/21092	0.00599852	0.0553875	0.0424478	Dio2/Ebf2/Lama4/Aldh1a1/Pctp/Cxcr4/Apln/Foxc2/Drd2	9
GO:0048678	GO:0048678	response to axon injury	5/392	63/21092	0.0062865	0.0578448	0.044331	Folr1/Matn2/Rtn4rl1/Klk8/Rtn4r	5
GO:0009798	GO:0009798	axis specification	6/392	89/21092	0.00631466	0.0578448	0.044331	Six3/Pcsk6/Otx2/Tbx18/Wls/Six2	6
GO:0019359	GO:0019359	nicotinamide nucleotide biosynthetic process	6/392	89/21092	0.00631466	0.0578448	0.044331	Naprt/Esrrb/Pfkp/Qprt/Ier3/Nmnat3	6
GO:0035914	GO:0035914	skeletal muscle cell differentiation	6/392	89/21092	0.00631466	0.0578448	0.044331	Pax7/Pax3/Dmrta2/Mylk2/Cyp26b1/Rbm24	6
GO:0045823	GO:0045823	positive regulation of heart contraction	4/392	40/21092	0.00633388	0.0579062	0.044378	Gch1/Apln/Avpr1a/Ccn2	4
GO:0032331	GO:0032331	negative regulation of chondrocyte differentiation	3/392	21/21092	0.00660751	0.0600974	0.0460573	Adamts12/Nkx3-2/Rflnb	3
GO:0001938	GO:0001938	positive regulation of endothelial cell proliferation	6/392	90/21092	0.00666252	0.0600974	0.0460573	Flt4/Apln/Plxnb3/Pgf/Acvrl1/Sema5a	6
GO:0002072	GO:0002072	optic cup morphogenesis involved in camera-type eye development	2/392	7/21092	0.00680164	0.0600974	0.0460573	Tfap2a/Aldh1a1	2
GO:0003253	GO:0003253	cardiac neural crest cell migration involved in outflow tract morphogenesis	2/392	7/21092	0.00680164	0.0600974	0.0460573	Folr1/Twist1	2
GO:0021798	GO:0021798	forebrain dorsal/ventral pattern formation	2/392	7/21092	0.00680164	0.0600974	0.0460573	Six3/Gsx2	2
GO:0032226	GO:0032226	positive regulation of synaptic transmission, dopaminergic	2/392	7/21092	0.00680164	0.0600974	0.0460573	Rab3b/Drd2	2
GO:0051582	GO:0051582	positive regulation of neurotransmitter uptake	2/392	7/21092	0.00680164	0.0600974	0.0460573	Rab3b/Drd2	2
GO:0051970	GO:0051970	negative regulation of transmission of nerve impulse	2/392	7/21092	0.00680164	0.0600974	0.0460573	Kcnc4/Avpr1a	2
GO:0060017	GO:0060017	parathyroid gland development	2/392	7/21092	0.00680164	0.0600974	0.0460573	Hoxa3/Gata3	2
GO:0060235	GO:0060235	lens induction in camera-type eye	2/392	7/21092	0.00680164	0.0600974	0.0460573	Tfap2a/Six3	2
GO:0072161	GO:0072161	mesenchymal cell differentiation involved in kidney development	2/392	7/21092	0.00680164	0.0600974	0.0460573	Six2/Wnt4	2
GO:1902338	GO:1902338	negative regulation of apoptotic process involved in morphogenesis	2/392	7/21092	0.00680164	0.0600974	0.0460573	Tgfbr3/Foxc2	2
GO:1902732	GO:1902732	positive regulation of chondrocyte proliferation	2/392	7/21092	0.00680164	0.0600974	0.0460573	Mustn1/Six2	2
GO:1903265	GO:1903265	positive regulation of tumor necrosis factor-mediated signaling pathway	2/392	7/21092	0.00680164	0.0600974	0.0460573	Casp1/Casp4	2
GO:2001012	GO:2001012	mesenchymal cell differentiation involved in renal system development	2/392	7/21092	0.00680164	0.0600974	0.0460573	Six2/Wnt4	2
GO:2001016	GO:2001016	positive regulation of skeletal muscle cell differentiation	2/392	7/21092	0.00680164	0.0600974	0.0460573	Cyp26b1/Rbm24	2
GO:0003231	GO:0003231	cardiac ventricle development	8/392	149/21092	0.00682039	0.0600974	0.0460573	Npy2r/Tgfbr2/Fgfr2/Tgfbr3/Greb1l/Cxcr4/Gata3/Foxc2	8
GO:0007272	GO:0007272	ensheathment of neurons	8/392	149/21092	0.00682039	0.0600974	0.0460573	Tenm4/Gjc3/Mal/Ngfr/Cxcr4/Bcas1/Klk8/Cldn11	8
GO:0008366	GO:0008366	axon ensheathment	8/392	149/21092	0.00682039	0.0600974	0.0460573	Tenm4/Gjc3/Mal/Ngfr/Cxcr4/Bcas1/Klk8/Cldn11	8
GO:0035051	GO:0035051	cardiocyte differentiation	9/392	181/21092	0.00691197	0.0604933	0.0463607	Pax3/Folr1/Mylk2/Tenm4/Twist1/Tgfbr3/Pi16/Sox18/Actn2	9
GO:0048489	GO:0048489	synaptic vesicle transport	9/392	181/21092	0.00691197	0.0604933	0.0463607	Nrn1/Mylk2/Fgfr2/Camk2a/Unc13c/Trim9/Syt17/Drd2/Syt13	9
GO:0097480	GO:0097480	establishment of synaptic vesicle localization	9/392	181/21092	0.00691197	0.0604933	0.0463607	Nrn1/Mylk2/Fgfr2/Camk2a/Unc13c/Trim9/Syt17/Drd2/Syt13	9
GO:0046621	GO:0046621	negative regulation of organ growth	4/392	41/21092	0.00691763	0.0604933	0.0463607	Tgfbr2/Meis1/Pi16/Slc6a4	4
GO:1901214	GO:1901214	regulation of neuron death	14/392	355/21092	0.00694466	0.0606151	0.0464541	En1/Foxb1/Dlx1/Grid2/Tfap2a/Pm20d1/Cbl/Ngfr/Mt3/En2/Gata3/Sorl1/Itpr1/Grin2b	14
GO:0019932	GO:0019932	second-messenger-mediated signaling	16/392	430/21092	0.00698283	0.0608335	0.0466214	Npy2r/Prkar1b/Cxcl10/Cbs/Ackr4/Camkk2/Nr5a2/Pex5l/Lgr5/Jph2/Cxcr4/Sphk1/Avpr1a/Itpr1/Pdzd3/Drd2	16
GO:0071695	GO:0071695	anatomical structure maturation	9/392	182/21092	0.00715616	0.0622263	0.0476888	Irx5/Hoxa5/Cend1/Six3/Foxa1/Tal1/Cntnap2/Gata3/Rflnb	9
[truncated: 4,094 more rows]

## Sheet: CC of RNF220 DEG
	ID	Description	GeneRatio	BgRatio	pvalue	p.adjust	qvalue	geneID	Count
[truncated: 411 more rows]

## Sheet: MF of RNF220 DEG
	ID	Description	GeneRatio	BgRatio	pvalue	p.adjust	qvalue	geneID	Count
[truncated: 804 more rows]

[truncated: 1 more sheets: KEGG. RNF220-down DEG]
